# Supplementary material for: Performance analysis of aspect-level sentiment classification task based on different deep learning models
Source: PeerJ Comput Sci. 2023 Oct 9;9:e1578. doi: 10.7717/peerj-cs.1578 (PMC10588683; doi:10.7717/peerj-cs.1578)
Supplement: Supplemental Information 1 [file peerj-cs-09-1578-s001.zip]

Archive with 51 entries (45 files):
- ABSA-PyTorch-master/
- ABSA-PyTorch-master/.all-contributorsrc
- ABSA-PyTorch-master/.gitignore
- ABSA-PyTorch-master/LICENCE
- ABSA-PyTorch-master/README.md
- ABSA-PyTorch-master/data_utils.py
- ABSA-PyTorch-master/datasets/
- ABSA-PyTorch-master/datasets/acl-14-short-data/
- ABSA-PyTorch-master/datasets/acl-14-short-data/readme.txt
- ABSA-PyTorch-master/datasets/acl-14-short-data/test.raw
- ABSA-PyTorch-master/datasets/acl-14-short-data/test.raw.graph
- ABSA-PyTorch-master/datasets/acl-14-short-data/train.raw
- ABSA-PyTorch-master/datasets/acl-14-short-data/train.raw.graph
- ABSA-PyTorch-master/datasets/semeval14/
- ABSA-PyTorch-master/datasets/semeval14/Laptops_Test_Gold.xml.seg
- ABSA-PyTorch-master/datasets/semeval14/Laptops_Test_Gold.xml.seg.graph
- ABSA-PyTorch-master/datasets/semeval14/Laptops_Train.xml.seg
- ABSA-PyTorch-master/datasets/semeval14/Laptops_Train.xml.seg.graph
- ABSA-PyTorch-master/datasets/semeval14/Restaurants_Test_Gold.xml.seg
- ABSA-PyTorch-master/datasets/semeval14/Restaurants_Test_Gold.xml.seg.graph
- ABSA-PyTorch-master/datasets/semeval14/Restaurants_Train.xml.seg
- ABSA-PyTorch-master/datasets/semeval14/Restaurants_Train.xml.seg.graph
- ABSA-PyTorch-master/dependency_graph.py
- ABSA-PyTorch-master/infer_example.py
- ABSA-PyTorch-master/layers/
- ABSA-PyTorch-master/layers/__init__.py
- ABSA-PyTorch-master/layers/attention.py
- ABSA-PyTorch-master/layers/dynamic_rnn.py
- ABSA-PyTorch-master/layers/point_wise_feed_forward.py
- ABSA-PyTorch-master/layers/squeeze_embedding.py
- ABSA-PyTorch-master/models/
- ABSA-PyTorch-master/models/__init__.py
- ABSA-PyTorch-master/models/aen.py
- ABSA-PyTorch-master/models/aoa.py
- ABSA-PyTorch-master/models/asgcn.py
- ABSA-PyTorch-master/models/atae_lstm.py
- ABSA-PyTorch-master/models/bert_spc.py
- ABSA-PyTorch-master/models/cabasc.py
- ABSA-PyTorch-master/models/ian.py
- ABSA-PyTorch-master/models/lcf_bert.py
- ABSA-PyTorch-master/models/lstm.py
- ABSA-PyTorch-master/models/memnet.py
- ABSA-PyTorch-master/models/mgan.py
- ABSA-PyTorch-master/models/ram.py
- ABSA-PyTorch-master/models/tc_lstm.py
- ABSA-PyTorch-master/models/td_lstm.py
- ABSA-PyTorch-master/models/tnet_lf.py
- ABSA-PyTorch-master/requirements.txt
- ABSA-PyTorch-master/requirements_rtx30.txt
- ABSA-PyTorch-master/train.py
- ABSA-PyTorch-master/train_k_fold_cross_val.py
