# Supplementary material for: Performance analysis of aspect-level sentiment classification task based on different deep learning models
Source: PeerJ Comput Sci. 2023 Oct 9;9:e1578. doi: 10.7717/peerj-cs.1578 (PMC10588683; doi:10.7717/peerj-cs.1578)
Supplement: Supplemental Information 1 [file peerj-cs-09-1578-s001.zip › ABSA-PyTorch-master/README.md]

# ABSA-PyTorch

> Aspect Based Sentiment Analysis, PyTorch Implementations.
>
> 基于方面的情感分析，使用PyTorch实现。

![LICENSE](https://img.shields.io/packagist/l/doctrine/orm.svg)
[![Gitter](https://badges.gitter.im/ABSA-PyTorch/community.svg)](https://gitter.im/ABSA-PyTorch/community?utm_source=badge&utm_medium=badge&utm_campaign=pr-badge)
<!-- ALL-CONTRIBUTORS-BADGE:START - Do not remove or modify this section -->
[![All Contributors](https://img.shields.io/badge/all_contributors-10-orange.svg?style=flat-square)](#contributors-)
<!-- ALL-CONTRIBUTORS-BADGE:END -->

## Requirement

* pytorch >= 0.4.0
* numpy >= 1.13.3
* sklearn
* python 3.6 / 3.7
* transformers

To install requirements, run `pip install -r requirements.txt`.

* For non-BERT-based models,
[GloVe pre-trained word vectors](https://github.com/stanfordnlp/GloVe#download-pre-trained-word-vectors) are required, please refer to [data_utils.py](./data_utils.py) for more detail.

## Usage

### Training

```sh
python train.py --model_name bert_spc --dataset restaurant
```

* All implemented models are listed in [models directory](./models/).
* See [train.py](./train.py) for more training arguments.
* Refer to [train_k_fold_cross_val.py](./train_k_fold_cross_val.py) for k-fold cross validation support.

### Inference

* Refer to [infer_example.py](./infer_example.py) for both non-BERT-based models and BERT-based models.

### Tips

* For non-BERT-based models, training procedure is not very stable.
* BERT-based models are more sensitive to hyperparameters (especially learning rate) on small data sets, see [this issue](https://github.com/songyouwei/ABSA-PyTorch/issues/27).
* Fine-tuning on the specific task is necessary for releasing the true power of BERT.

### Framework
For flexible training/inference and aspect term extraction, try [PyABSA](https://github.com/yangheng95/PyABSA), which includes all the models in this repository.

## Reviews / Surveys

Qiu, Xipeng, et al. "Pre-trained Models for Natural Language Processing: A Survey." arXiv preprint arXiv:2003.08271 (2020). [[pdf]](https://arxiv.org/pdf/2003.08271)

Zhang, Lei, Shuai Wang, and Bing Liu. "Deep Learning for Sentiment Analysis: A Survey." arXiv preprint arXiv:1801.07883 (2018). [[pdf]](https://arxiv.org/pdf/1801.07883)

Young, Tom, et al. "Recent trends in deep learning based natural language processing." arXiv preprint arXiv:1708.02709 (2017). [[pdf]](https://arxiv.org/pdf/1708.02709)


## BERT-based models

### BERT-ADA ([official](https://github.com/deepopinion/domain-adapted-atsc))

Rietzler, Alexander, et al. "Adapt or get left behind: Domain adaptation through bert language model finetuning for aspect-target sentiment classification." arXiv preprint arXiv:1908.11860 (2019). [[pdf](https://arxiv.org/pdf/1908.11860)]

### BERR-PT ([official](https://github.com/howardhsu/BERT-for-RRC-ABSA))

Xu, Hu, et al. "Bert post-training for review reading comprehension and aspect-based sentiment analysis." arXiv preprint arXiv:1904.02232 (2019). [[pdf](https://arxiv.org/pdf/1904.02232)]

### ABSA-BERT-pair ([official](https://github.com/HSLCY/ABSA-BERT-pair))

Sun, Chi, Luyao Huang, and Xipeng Qiu. "Utilizing bert for aspect-based sentiment analysis via constructing auxiliary sentence." arXiv preprint arXiv:1903.09588 (2019). [[pdf](https://arxiv.org/pdf/1903.09588.pdf)]

### LCF-BERT ([lcf_bert.py](./models/lcf_bert.py)) ([official](https://github.com/yangheng95/LCF-ABSA))

Zeng Biqing, Yang Heng, et al. "LCF: A Local Context Focus Mechanism for Aspect-Based Sentiment Classification." Applied Sciences. 2019, 9, 3389. [[pdf]](https://www.mdpi.com/2076-3417/9/16/3389/pdf)

### AEN-BERT ([aen.py](./models/aen.py))

Song, Youwei, et al. "Attentional Encoder Network for Targeted Sentiment Classification." arXiv preprint arXiv:1902.09314 (2019). [[pdf]](https://arxiv.org/pdf/1902.09314.pdf)

### BERT for Sentence Pair Classification ([bert_spc.py](./models/bert_spc.py))

Devlin, Jacob, et al. "Bert: Pre-training of deep bidirectional transformers for language understanding." arXiv preprint arXiv:1810.04805 (2018). [[pdf]](https://arxiv.org/pdf/1810.04805.pdf)


## Non-BERT-based models

### ASGCN ([asgcn.py](./models/asgcn.py)) ([official](https://github.com/GeneZC/ASGCN))

Zhang, Chen, et al. "Aspect-based Sentiment Classification with Aspect-specific Graph Convolutional Networks." Proceedings of the 2019 Conference on Empirical Methods in Natural Language Processing. 2019. [[pdf]](https://www.aclweb.org/anthology/D19-1464)

### MGAN ([mgan.py](./models/mgan.py))

Fan, Feifan, et al. "Multi-grained Attention Network for Aspect-Level Sentiment Classification." Proceedings of the 2018 Conference on Empirical Methods in Natural Language Processing. 2018. [[pdf]](http://aclweb.org/anthology/D18-1380)

### AOA ([aoa.py](./models/aoa.py))

Huang, Binxuan, et al. "Aspect Level Sentiment Classification with Attention-over-Attention Neural Networks." arXiv preprint arXiv:1804.06536 (2018). [[pdf]](https://arxiv.org/pdf/1804.06536.pdf)

### TNet ([tnet_lf.py](./models/tnet_lf.py)) ([official](https://github.com/lixin4ever/TNet))

Li, Xin, et al. "Transformation Networks for Target-Oriented Sentiment Classification." arXiv preprint arXiv:1805.01086 (2018). [[pdf]](https://arxiv.org/pdf/1805.01086)

### Cabasc ([cabasc.py](./models/cabasc.py))

Liu, Qiao, et al. "Content Attention Model for Aspect Based Sentiment Analysis." Proceedings of the 2018 World Wide Web Conference on World Wide Web. International World Wide Web Conferences Steering Committee, 2018.

### RAM ([ram.py](./models/ram.py))

Chen, Peng, et al. "Recurrent Attention Network on Memory for Aspect Sentiment Analysis." Proceedings of the 2017 Conference on Empirical Methods in Natural Language Processing. 2017. [[pdf]](http://www.aclweb.org/anthology/D17-1047)

### MemNet ([memnet.py](./models/memnet.py)) ([official](https://drive.google.com/open?id=1Hc886aivHmIzwlawapzbpRdTfPoTyi1U))

Tang, Duyu, B. Qin, and T. Liu. "Aspect Level Sentiment Classification with Deep Memory Network." Conference on Empirical Methods in Natural Language Processing 2016:214-224. [[pdf]](https://arxiv.org/pdf/1605.08900)

### IAN ([ian.py](./models/ian.py))

Ma, Dehong, et al. "Interactive Attention Networks for Aspect-Level Sentiment Classification." arXiv preprint arXiv:1709.00893 (2017). [[pdf]](https://arxiv.org/pdf/1709.00893)

### ATAE-LSTM ([atae_lstm.py](./models/atae_lstm.py))

Wang, Yequan, Minlie Huang, and Li Zhao. "Attention-based lstm for aspect-level sentiment classification." Proceedings of the 2016 conference on empirical methods in natural language processing. 2016.

### TD-LSTM ([td_lstm.py](./models/td_lstm.py), [tc_lstm.py](./models/tc_lstm.py)) ([official](https://drive.google.com/open?id=17RF8MZs456ov9MDiUYZp0SCGL6LvBQl6))

Tang, Duyu, et al. "Effective LSTMs for Target-Dependent Sentiment Classification." Proceedings of COLING 2016, the 26th International Conference on Computational Linguistics: Technical Papers. 2016. [[pdf]](https://arxiv.org/pdf/1512.01100)

### LSTM ([lstm.py](./models/lstm.py))

Hochreiter, Sepp, and Jürgen Schmidhuber. "Long short-term memory." Neural computation 9.8 (1997): 1735-1780. [[pdf](http://citeseerx.ist.psu.edu/viewdoc/download?doi=10.1.1.676.4320&rep=rep1&type=pdf)]

## Note on running with RTX30*
If you are running on RTX30 series there may be some compatibility issues between installed/required versions of torch, cuda.
In that case try using `requirements_rtx30.txt` instead of `requirements.txt`.

## Contributors

Thanks goes to these wonderful people:

<!-- ALL-CONTRIBUTORS-LIST:START - Do not remove or modify this section -->
<!-- prettier-ignore-start -->
<!-- markdownlint-disable -->
<table>
  <tr>
    <td align="center"><a href="https://github.com/AlbertoPaz"><img src="https://avatars2.githubusercontent.com/u/36967362?v=4?s=100" width="100px;" alt=""/><br /><sub><b>Alberto Paz</b></sub></a><br /><a href="https://github.com/songyouwei/ABSA-PyTorch/commits?author=AlbertoPaz" title="Code">💻</a></td>
    <td align="center"><a href="http://taojiang0923@gmail.com"><img src="https://avatars0.githubusercontent.com/u/37891032?v=4?s=100" width="100px;" alt=""/><br /><sub><b>jiangtao </b></sub></a><br /><a href="https://github.com/songyouwei/ABSA-PyTorch/commits?author=jiangtaojy" title="Code">💻</a></td>
    <td align="center"><a href="https://genezc.github.io"><img src="https://avatars0.githubusercontent.com/u/24239326?v=4?s=100" width="100px;" alt=""/><br /><sub><b>WhereIsMyHead</b></sub></a><br /><a href="https://github.com/songyouwei/ABSA-PyTorch/commits?author=GeneZC" title="Code">💻</a></td>
    <td align="center"><a href="https://github.com/songyouwei"><img src="https://avatars1.githubusercontent.com/u/2573291?v=4?s=100" width="100px;" alt=""/><br /><sub><b>songyouwei</b></sub></a><br /><a href="https://github.com/songyouwei/ABSA-PyTorch/commits?author=songyouwei" title="Code">💻</a></td>
    <td align="center"><a href="https://github.com/yangheng95"><img src="https://avatars2.githubusercontent.com/u/51735130?v=4?s=100" width="100px;" alt=""/><br /><sub><b>YangHeng</b></sub></a><br /><a href="https://github.com/songyouwei/ABSA-PyTorch/commits?author=yangheng95" title="Code">💻</a></td>
    <td align="center"><a href="https://github.com/rmarcacini"><img src="https://avatars0.githubusercontent.com/u/40037976?v=4?s=100" width="100px;" alt=""/><br /><sub><b>rmarcacini</b></sub></a><br /><a href="https://github.com/songyouwei/ABSA-PyTorch/commits?author=rmarcacini" title="Code">💻</a></td>
    <td align="center"><a href="https://github.com/ZhangYikaii"><img src="https://avatars1.githubusercontent.com/u/46623714?v=4?s=100" width="100px;" alt=""/><br /><sub><b>Yikai Zhang</b></sub></a><br /><a href="https://github.com/songyouwei/ABSA-PyTorch/commits?author=ZhangYikaii" title="Code">💻</a></td>
  </tr>
  <tr>
    <td align="center"><a href="https://github.com/anayden"><img src="https://avatars0.githubusercontent.com/u/17383?v=4?s=100" width="100px;" alt=""/><br /><sub><b>Alexey Naiden</b></sub></a><br /><a href="https://github.com/songyouwei/ABSA-PyTorch/commits?author=anayden" title="Code">💻</a></td>
    <td align="center"><a href="https://github.com/hbeybutyan"><img src="https://avatars.githubusercontent.com/u/16852864?v=4?s=100" width="100px;" alt=""/><br /><sub><b>hbeybutyan</b></sub></a><br /><a href="https://github.com/songyouwei/ABSA-PyTorch/commits?author=hbeybutyan" title="Code">💻</a></td>
    <td align="center"><a href="https://prasys.info"><img src="https://avatars.githubusercontent.com/u/15159757?v=4?s=100" width="100px;" alt=""/><br /><sub><b>Pradeesh</b></sub></a><br /><a href="https://github.com/songyouwei/ABSA-PyTorch/commits?author=prasys" title="Code">💻</a></td>
  </tr>
</table>

<!-- markdownlint-restore -->
<!-- prettier-ignore-end -->

<!-- ALL-CONTRIBUTORS-LIST:END -->

This project follows the [all-contributors](https://github.com/all-contributors/all-contributors) specification. Contributions of any kind welcome!

## Licence

MIT
