# Supplementary material for: Performance analysis of aspect-level sentiment classification task based on different deep learning models
Source: PeerJ Comput Sci. 2023 Oct 9;9:e1578. doi: 10.7717/peerj-cs.1578 (PMC10588683; doi:10.7717/peerj-cs.1578)
Supplement: Supplemental Information 1 [file peerj-cs-09-1578-s001.zip › ABSA-PyTorch-master/datasets/semeval14/Laptops_Test_Gold.xml.seg]

$T$ is super fast , around anywhere from 35 seconds to 1 minute .
Boot time
1
$T$ would not fix the problem unless I bought your plan for $ 150 plus .
tech support
-1
$T$ was easy .
Set up
1
Did not enjoy the new $T$ and touchscreen functions .
Windows 8
-1
Did not enjoy the new Windows 8 and $T$ .
touchscreen functions
-1
Other than not being a fan of click pads -LRB- industry standard these days -RRB- and the lousy $T$ , it 's hard for me to find things about this notebook I do n't like , especially considering the $ 350 price tag .
internal speakers
-1
Other than not being a fan of click pads -LRB- industry standard these days -RRB- and the lousy internal speakers , it 's hard for me to find things about this notebook I do n't like , especially considering the $ 350 $T$ .
price tag
1
Other than not being a fan of $T$ -LRB- industry standard these days -RRB- and the lousy internal speakers , it 's hard for me to find things about this notebook I do n't like , especially considering the $ 350 price tag .
click pads
-1
No $T$ is included .
installation disk (DVD)
0
It 's fast , light , and simple to $T$ .
use
1
$T$ well , and I am extremely happy to be back to an apple OS .
Works
1
Works well , and I am extremely happy to be back to an $T$ .
apple OS
1
Sure it 's not light and slim but the $T$ make up for it 100 % .
features
1
I am pleased with the fast $T$ , speedy WiFi connection and the long battery life -LRB- > 6 hrs -RRB- .
log on
1
I am pleased with the fast log on , speedy $T$ and the long battery life -LRB- > 6 hrs -RRB- .
WiFi connection
1
I am pleased with the fast log on , speedy WiFi connection and the long $T$ -LRB- > 6 hrs -RRB- .
battery life
1
The Apple engineers have not yet discovered the $T$ .
delete key
-1
Made $T$ -LRB- part of my business -RRB- very difficult to maintain .
interneting
-1
Luckily , for all of us contemplating the decision , the Mac Mini is $T$ just right .
priced
1
Super light , super sexy and everything just $T$ .
works
1
Only problem that I had was that the $T$ was not very good for me , I only had a problem once or twice with it , But probably my computer was a bit defective .
track pad
-1
It is super fast and has outstanding $T$ .
graphics
1
But the $T$ is just too slow .
mountain lion
-1
Strong build though which really adds to its $T$ .
durability
1
Strong $T$ though which really adds to its durability .
build
1
The $T$ is excellent - 6-7 hours without charging .
battery life
1
I 've had my computer for 2 weeks already and it $T$ perfectly .
works
1
And I may be the only one but I am really liking $T$ .
Windows 8
1
The $T$ is very longer .
baterry
1
Its $T$ is ideal and the weight is acceptable .
size
1
Its size is ideal and the $T$ is acceptable .
weight
1
I can say that I am fully satisfied with the $T$ that the computer has supplied .
performance
1
This laptop has only 2 $T$ , and they are both on the same side .
USB ports
-1
It has so much more $T$ and the screen is very sharp .
speed
1
It has so much more speed and the $T$ is very sharp .
screen
1
Everything I wanted and everything I needed and the $T$ was great !
price
1
It 's not inexpensive but the $T$ is impressive for a computer this small .
Hardware performance
1
This thing is awesome , everything always $T$ , everything is always easy to set up , everything is compatible , its literally everything I could ask for .
works
1
This thing is awesome , everything always works , everything is always easy to $T$ , everything is compatible , its literally everything I could ask for .
set up
1
$T$ responds well to presses .
Keyboard
1
Lastly , $T$ is annoying .
Windows 8
-1
Everything is so easy and intuitive to $T$ or configure .
setup
1
Everything is so easy and intuitive to setup or $T$ .
configure
1
Biggest complaint is $T$ .
Windows 8
-1
Only 2 $T$ ... seems kind of ... limited .
usb ports
-1
It has all the expected $T$ and more + plus a wide screen and more than roomy keyboard .
features
1
It has all the expected features and more + plus a wide $T$ and more than roomy keyboard .
screen
1
It has all the expected features and more + plus a wide screen and more than roomy $T$ .
keyboard
1
Amazing $T$ for anything I throw at it .
Performance
1
The receiver was full of superlatives for the $T$ and performance .
quality
1
The receiver was full of superlatives for the quality and $T$ .
performance
1
I was extremely happy with the $T$ itself .
OS
1
The new MBP offers great $T$ and gives us confidence that we are not going to need to purchase a new laptop in 18 months .
portability
1
The criticism has waned , and now I 'd be the first to recommend an Air for truly $T$ .
portable computing
1
I would have given it 5 starts was it not for the fact that it had $T$
Windows 8
-1
$T$ is wonderful , well worth it .
MS Office 2011 for Mac
1
But the $T$ of Mac Mini is a huge disappointment .
performance
-1
They do n't just $T$ good ; they deliver excellent performance .
look
1
They do n't just look good ; they deliver excellent $T$ .
performance
1
I have had it over a year now with out a Glitch of any kind . . I love the $T$ and screen display ... this thing is Fast and clear as can be .
lit up keys
1
I have had it over a year now with out a Glitch of any kind . . I love the lit up keys and $T$ ... this thing is Fast and clear as can be .
screen display
1
The $T$ is not hard to figure out if you are familiar with Microsoft Windows .
Mountain Lion OS
1
The Mountain Lion OS is not hard to figure out if you are familiar with $T$ .
Microsoft Windows
0
However , I can refute that $T$ is `` FAST '' .
OSX
-1
Enjoy using $T$ !
Microsoft Office
1
Incredible $T$ and brilliant colors .
graphics
1
Incredible graphics and brilliant $T$ .
colors
1
$T$ are purely amazing .
Built-in apps
1
Cons : $T$ .
Screen resolution
-1
From the speed to the multi touch gestures this $T$ beats Windows easily .
operating system
1
From the speed to the multi touch gestures this operating system beats $T$ easily .
Windows
-1
From the $T$ to the multi touch gestures this operating system beats Windows easily .
speed
1
From the speed to the $T$ this operating system beats Windows easily .
multi touch gestures
1
I really like the $T$ and I 'm a fan of the ACERS .
size
1
I opted for the $T$ -LRB- $ 1500-2000 -RRB- which also support `` accidents '' like drops and spills that are NOT covered by AppleCare .
SquareTrade 3-Year Computer Accidental Protection Warranty
1
I opted for the SquareTrade 3-Year Computer Accidental Protection Warranty -LRB- $ 1500-2000 -RRB- which also support `` accidents '' like drops and spills that are NOT covered by $T$ .
AppleCare
-1
It 's light and easy to $T$ .
transport
1
Once you get past learning how to use the poorly designed $T$ you may feel frustrated .
Windows 8 Set-Up
-1
It 's been time for a new laptop , and the only debate was which $T$ of the Mac laptops , and whether to spring for the retina display .
size
0
It 's been time for a new laptop , and the only debate was which size of the Mac laptops , and whether to spring for the $T$ .
retina display
0
The reason why I choose apple MacBook because of their $T$ and the aluminum casing .
design
1
The reason why I choose apple MacBook because of their design and the $T$ .
aluminum casing
1
The $T$ sure makes it stand out .
aluminum body
1
It is very easy to $T$ , and USB devices are recognized almost instantly .
integrate bluetooth devices
1
It is very easy to integrate bluetooth devices , and $T$ are recognized almost instantly .
USB devices
1
And the fact that Apple is driving the 13 '' RMBP with the $T$ seems underpowered -LRB- to me .
Intel4000 graphic chip
-1
Apple removed the $T$ -LRB- will work with adapter -RRB- and put the SDXC slot in a silly position on the back .
DVD drive Firewire port
0
Apple removed the DVD drive Firewire port -LRB- will work with $T$ -RRB- and put the SDXC slot in a silly position on the back .
adapter
0
Apple removed the DVD drive Firewire port -LRB- will work with adapter -RRB- and put the $T$ in a silly position on the back .
SDXC slot
-1
The $T$ of the laptop will make it worth the money .
durability
1
Well $T$ and fast .
designed
1
But I was completely wrong , this computer is UNBELIEVABLE amazing and easy to $T$ .
use
1
Exactly as posted plus a great $T$ .
value
1
The $T$ are pretty good too .
specs
1
Apple is unmatched in $T$ , aesthetics , craftmanship , and customer service .
product quality
1
Apple is unmatched in product quality , $T$ , craftmanship , and customer service .
aesthetics
1
Apple is unmatched in product quality , aesthetics , $T$ , and customer service .
craftmanship
1
Apple is unmatched in product quality , aesthetics , craftmanship , and $T$ .
customer service
1
It is a great $T$ and amazing windows 8 included !
size
1
It is a great size and amazing $T$ included !
windows 8
1
I do not like too much $T$ .
Windows 8
-1
$T$ are incredibly long : over two minutes .
Startup times
-1
Also stunning $T$ and speedy
colors
1
great $T$ free shipping what else can i ask for !!
price
1
great price free $T$ what else can i ask for !!
shipping
1
This $T$ is terrific .
mouse
1
It is really thick around the $T$ .
battery
0
And $T$ works like a charm .
windows 7
1
:-RRB- Great product , great $T$ , great delivery , and great service .
price
1
:-RRB- Great product , great price , great $T$ , and great service .
delivery
1
:-RRB- Great product , great price , great delivery , and great $T$ .
service
1
:] It arrived so fast and $T$ was great .
customer service
1
tried $T$ and hated it !!!
windows 8
-1
$T$ was a breeze .
Set up
1
But I do NOT like $T$ .
Win8
-1
I am still in the process of learning about its $T$ .
features
0
I had the same reasons as most PC users : the $T$ , the overbearing restrictions of OSX and lack of support for games .
price
-1
I had the same reasons as most PC users : the price , the overbearing restrictions of $T$ and lack of support for games .
OSX
-1
I had the same reasons as most PC users : the price , the overbearing restrictions of OSX and lack of $T$ .
support for games
-1
I wanted it for it 's $T$ and man , this little bad boy is very nice .
mobility
1
I found the mini to be : Exceptionally easy to $T$
set up
1
Having $T$ is why I bought this Mini .
USB3
1
The $T$ is nice and loud ; I do n't have any problems with hearing anything .
sound
1
It is very slim , the $T$ is very much impressed with me .
track pad
1
The $T$ are not user-friendly either .
settings
-1
Thank goodness for $T$ !
OpenOffice
1
Awesome $T$ , great battery life , wonderful UX .
form factor
1
Awesome form factor , great $T$ , wonderful UX .
battery life
1
Awesome form factor , great battery life , wonderful $T$ .
UX
1
i love the $T$ and the screen .
keyboard
1
i love the keyboard and the $T$ .
screen
1
However , there are MAJOR issues with the $T$ which render the device nearly useless .
touchpad
-1
I 've already upgraded o $T$ and I am impressed with everything about this computer .
Mavericks
1
Not as fast as I would have expect for an $T$ .
i5
-1
thanks for great $T$ and shipping !
service
1
thanks for great service and $T$ !
shipping
1
The $T$ seems quite good , and built-in applications like iPhoto work great with my phone and camera .
performance
1
The performance seems quite good , and $T$ like iPhoto work great with my phone and camera .
built-in applications
1
The performance seems quite good , and built-in applications like $T$ work great with my phone and camera .
iPhoto
1
I did swap out the $T$ for a Samsung 830 SSD which I highly recommend .
hard drive
0
I did swap out the hard drive for a $T$ which I highly recommend .
Samsung 830 SSD
1
$T$ in a hurry and everything is ready to go .
Starts up
1
Yes , that 's a good thing , but it 's made from $T$ that scratches easily .
aluminum
-1
Quick and has $T$ .
built in virus control
1
Took a long time trying to decide between one with $T$ and one without .
retina display
0
I was also informed that the $T$ of the Mac Book were dirty .
components
-1
the $T$ problems have been so bad , i ca n't wait till it completely dies in 3 years , TOPS !
hardware
-1
It 's so nice that the $T$ last so long and that this machine has the snow lion !
battery
1
It 's so nice that the battery last so long and that this machine has the $T$ !
snow lion
1
HOWEVER I chose two day $T$ and it took over a week to arrive .
shipping
-1
it 's exactly what i wanted , and it has all the new $T$ and whatnot .
features
1
Can you buy any laptop that matches the $T$ of a MacBook ?
quality
1
It feels cheap , the $T$ is not very sensitive .
keyboard
-1
Though please note that sometimes it crashes , and the $T$ isnt superb .
sound quality
-1
It is very easy to $T$ even for a novice .
navigate
1
Does everything I need it to , has a wonderful $T$ and I could n't be happier .
battery life
1
Great $T$ and Quality .
Performance
1
Great Performance and $T$ .
Quality
1
I used $T$ , windows Vista , and Windows 7 extensively .
windows XP
0
I used windows XP , $T$ , and Windows 7 extensively .
windows Vista
0
I used windows XP , windows Vista , and $T$ extensively .
Windows 7
0
I did add a $T$ and memory
SSD drive
0
I did add a SSD drive and $T$
memory
0
On $T$ it asks endless questions just so itune can sell you more of their products .
start up
-1
On start up it asks endless questions just so $T$ can sell you more of their products .
itune
-1
I Have been a Pc user for a very long time now but I will get used to this new $T$ .
OS
0
One more thing , this mac does NOT come with $T$ and I am not sure if you can make them direct from the mac like you can with newer PC 's , also the charging cables are made of the same cheap material as the iPhone/iPod touch cables .
restore disks
-1
One more thing , this mac does NOT come with restore disks and I am not sure if you can make them direct from the mac like you can with newer PC 's , also the $T$ are made of the same cheap material as the iPhone/iPod touch cables .
charging cables
-1
One more thing , this mac does NOT come with restore disks and I am not sure if you can make them direct from the mac like you can with newer PC 's , also the charging cables are made of the same cheap $T$ as the iPhone/iPod touch cables .
material
-1
I bought it to my son who uses it for $T$ .
graphic design
0
I never tried any $T$ with that iMac .
external mics
0
The new $T$ is great on my macbook pro !
os
1
I have experienced no problems , $T$ as anticipated .
works
1
$T$ is running great .
System
1
Easy to $T$ and even create your own bookmarks .
customize setting
1
Easy to customize setting and even $T$ .
create your own bookmarks
1
The MAC Mini , $T$ and a HDMI cable is all I need to get some real work done .
wireless keyboard / mouse
0
The MAC Mini , wireless keyboard / mouse and a $T$ is all I need to get some real work done .
HDMI cable
0
it has all the $T$ that we expected and the price was good , working well so far .
features
1
it has all the features that we expected and the $T$ was good , working well so far .
price
1
it has all the features that we expected and the price was good , $T$ well so far .
working
1
I work as a designer and coder and I needed a new buddy to work with , not $T$ .
gaming
0
The new $T$ makes this computer into a super iPad .
operating system
1
Easy to $T$ and go !
set up
1
I ca n't believe how quiet the $T$ is and how quick this thing boots up .
hard drive
1
I ca n't believe how quiet the hard drive is and how quick this thing $T$ .
boots up
1
The only issue came when I tried $T$ to the mac .
scanning
-1
I think this is about as good as it gets at anything close to this $T$ .
price point
0
It 's just what we were looking for and it $T$ great .
works
1
It 's so quick and responsive that it makes $T$ / surfing on a computer so much more pleasurable !
working
1
It 's so quick and responsive that it makes working / $T$ on a computer so much more pleasurable !
surfing
1
It $T$ fine , and all the software seems to run pretty well .
works
1
It works fine , and all the $T$ seems to run pretty well .
software
1
I 'm using this computer for $T$ , web browsing , some gaming , and I 'm learning programming .
word processing
0
I 'm using this computer for word processing , $T$ , some gaming , and I 'm learning programming .
web browsing
0
I 'm using this computer for word processing , web browsing , some $T$ , and I 'm learning programming .
gaming
0
I 'm using this computer for word processing , web browsing , some gaming , and I 'm learning $T$ .
programming
0
My wife was so excited to open the box , but quickly came to see that it did not $T$ as it should .
function
-1
I wanted a computer that was quite , fast , and that had overall great $T$ .
performance
0
$T$ is a mixed bag .
Apple "Help"
-1
It suddenly can not $T$ .
work
-1
$T$ was in poor condition , had to replace it .
Harddrive
-1
The $T$ is a bit obscure in the rear corner .
on/off switch
-1
My only complaint is the total lack of $T$ that come with the mac mini .
instructions
-1
The only task that this computer would not be good enough for would be $T$ , otherwise the integrated Intel 4000 graphics work well for other tasks .
gaming
-1
I use it mostly for $T$ -LRB- Audio , video , photo editing -RRB- and its reliable .
content creation
1
I use it mostly for content creation -LRB- $T$ , video , photo editing -RRB- and its reliable .
Audio
1
I use it mostly for content creation -LRB- Audio , $T$ , photo editing -RRB- and its reliable .
video
1
I use it mostly for content creation -LRB- Audio , video , $T$ -RRB- and its reliable .
photo editing
1
$T$ is bright and gorgeous .
Screen
1
The only solution is to turn the $T$ down , etc. .
brightness
0
If you want more information on macs I suggest going to apple.com and heading towards the macbook page for more information on the $T$ .
applications
0
It is robust , with a friendly $T$ as all Apple products .
use
1
It is fast and easy to $T$ .
use
1
And the fact that it comes with an $T$ definitely speeds things up
i5 processor
1
I have been PC for years but this computer is intuitive and its $T$ are a great help
built in features
1
Nice $T$ , keyboard works great !
screen
1
Nice screen , $T$ works great !
keyboard
1
I was amazed at how fast the $T$ was .
delivery
1
I 've installed to it additional $T$ and 16Gb RAM .
SSD
0
I 've installed to it additional SSD and $T$ .
16Gb RAM
0
The $T$ was gone and it was not able to be used .
memory
-1
It $T$ great and I am so happy I bought it .
works
1
I like the $T$ and ease of use with the keyboard , plenty of ports .
design
1
I like the design and ease of use with the $T$ , plenty of ports .
keyboard
1
I like the design and ease of use with the keyboard , plenty of $T$ .
ports
1
it definitely beats my old mac and the $T$ was great .
service
1
$T$ is very quick with Safari browser .
Web browsing
1
Web browsing is very quick with $T$ .
Safari browser
1
I like the $T$ at night .
lighted screen
1
It is really easy to $T$ and it is quick to start up .
use
1
It is really easy to use and it is quick to $T$ .
start up
1
I 've lived with the crashes and slow $T$ and restarts .
operation
-1
$T$ are noticably less expensive than the ThunderBolt ones .
USB3 Peripherals
1
USB3 Peripherals are noticably less expensive than the $T$ ones .
ThunderBolt
-1
And mine had broke but I sent it in under $T$ - no problems .
warranty
1
It 's fast , light , and is perfect for $T$ , which is mostly why I bought it in the first place .
media editing
1
The $T$ lasts as advertised -LRB- give or take 15-20 minutes -RRB- , and the entire user experience is very elegant .
battery
1
The battery lasts as advertised -LRB- give or take 15-20 minutes -RRB- , and the entire $T$ is very elegant .
user experience
1
Thanks for the fast $T$ and great price .
shipment
1
Thanks for the fast shipment and great $T$ .
price
1
! Excelent $T$ , usability , presentation and time response .
performance
1
! Excelent performance , $T$ , presentation and time response .
usability
1
! Excelent performance , usability , $T$ and time response .
presentation
1
! Excelent performance , usability , presentation and $T$ .
time response
1
The smaller $T$ was a bonus because of space restrictions .
size
1
I blame the $T$ .
Mac OS
-1
In fact I still use many $T$ -LRB- Appleworks , FileMaker Pro , Quicken , Photoshop etc -RRB- !
Legacy programs
0
In fact I still use manyLegacy programs -LRB- $T$ , FileMaker Pro , Quicken , Photoshop etc -RRB- !
Appleworks
0
In fact I still use manyLegacy programs -LRB- Appleworks , $T$ , Quicken , Photoshop etc -RRB- !
FileMaker Pro
0
In fact I still use manyLegacy programs -LRB- Appleworks , FileMaker Pro , $T$ , Photoshop etc -RRB- !
Quicken
0
In fact I still use manyLegacy programs -LRB- Appleworks , FileMaker Pro , Quicken , $T$ etc -RRB- !
Photoshop
0
I like the $T$ .
operating system
1
I love the $T$ .
form factor
1
It 's fast at $T$ .
loading the internet
1
So much faster and sleeker $T$ .
looking
1
Unfortunately , it runs $T$ and Microsoft is dropping support next April .
XP
0
Unfortunately , it runs XP and Microsoft is dropping $T$ next April .
support
-1
First off , I really do like my MBP ... once used to the $T$ it is pretty easy to get around , and the overall build is great ... eg the keyboard is one of the best to type on .
OS
1
First off , I really do like my MBP ... once used to the OS it is pretty easy to get around , and the $T$ is great ... eg the keyboard is one of the best to type on .
overall build
1
First off , I really do like my MBP ... once used to the OS it is pretty easy to get around , and the overall build is great ... eg the $T$ is one of the best to type on .
keyboard
1
It is made of such solid $T$ and since I have never had a Mac using my iPhone helped me get used to the system a bit .
construction
1
It is made of such solid construction and since I have never had a Mac using my iPhone helped me get used to the $T$ a bit .
system
0
Very nice $T$ .
unibody construction
1
This Macbook Pro is fast , powerful , and $T$ super quiet and cool .
runs
1
It 's ok but does n't have a $T$ which I did n't know until after I bought it .
disk drive
0
There is no $T$ , nor is there an SD card slot located anywhere on the device .
HDMI receptacle
0
There is no HDMI receptacle , nor is there an $T$ located anywhere on the device .
SD card slot
0
It came in brand new and $T$ perfectly .
works
1
It should n't happen like that , I do n't have any $T$ open or anything .
design app
0
MY $T$ IS NOT WORKING .
TRACKPAD
-1
It looks and feels solid , with a flawless $T$ .
finish
1
It $T$ and feels solid , with a flawless finish .
looks
1
It looks and $T$ solid , with a flawless finish .
feels
1
$T$ was higher when purchased on MAC when compared to price showing on PC when I bought this product .
Price
-1
Price was higher when purchased on MAC when compared to $T$ showing on PC when I bought this product .
price
1
Then the $T$ would many times not power down without a forced power-off .
system
-1
Then the system would many times not $T$ without a forced power-off .
power down
-1
The $T$ is perfect for my needs .
configuration
1
and the $T$ is the worst ever .
speakers
-1
Its the best , its got the $T$ , super easy to use and love all you can do with the trackpad ! . .
looks
1
Its the best , its got the looks , super easy to $T$ and love all you can do with the trackpad ! . .
use
1
Its the best , its got the looks , super easy to use and love all you can do with the $T$ ! . .
trackpad
1
$T$ is smooth and seamless .
Web surfuring
1
I 'm overall pleased with the $T$ and the portability of this product .
interface
1
I 'm overall pleased with the interface and the $T$ of this product .
portability
1
This item is a beautiful piece , it $T$ well , it is easy to carry and handle .
works
1
This item is a beautiful piece , it works well , it is easy to $T$ and handle .
carry
1
This item is a beautiful piece , it works well , it is easy to carry and $T$ .
handle
1
It was also suffering from hardware -LRB- keyboard -RRB- issues , relatively slow $T$ and shortening battery lifetime .
performance
-1
It was also suffering from hardware -LRB- keyboard -RRB- issues , relatively slow performance and shortening $T$ .
battery lifetime
-1
It was also suffering from $T$ issues , relatively slow performance and shortening battery lifetime .
hardware (keyboard)
-1
$T$ good and does the job , ca n't complain about that !
Runs
1
It 's silent and has a very small $T$ on my desk .
footprint
1
The $T$ is absolutely gorgeous .
exterior
1
It has a very high $T$ , just for what I needed for .
performance
1
Apple is aware of this issue and this is either old stock or a defective design involving the $T$ .
intel 4000 graphics chipset
0
Apple is aware of this issue and this is either old stock or a defective $T$ involving the intel 4000 graphics chipset .
design
0
$T$ soon to upgrade to Mavericks .
OSX Mountain Lion
0
OSX Mountain Lion soon to upgrade to $T$ .
Mavericks
0
I just bought the new MacBook Pro , the 13 '' model , and I ca n't believe Apple keeps making the same mistake with regard to $T$ .
USB ports
-1
It wakes in less than a second when I open the $T$ .
lid
0
It $T$ in less than a second when I open the lid .
wakes
1
It is the perfect $T$ and speed for me .
size
1
It is the perfect size and $T$ for me .
speed
1
THE $T$ IS TERRIFIC !!
CUSTOMER SERVICE
1
My last laptop was a 17 '' ASUS gaming machine , which $T$ admirably , but having since built my own desktop and really settling into the college life , I found myself wanting something smaller and less cumbersome , not to mention that the ASUS had been slowly developing problems ever since I bought it about 4 years ago .
performed
1
However , it did not have any scratches , ZERO $T$ -LRB- pretty surprised -RRB- , and all the hardware seemed to be working perfectly .
battery cycle count
1
However , it did not have any scratches , ZERO battery cycle count -LRB- pretty surprised -RRB- , and all the $T$ seemed to be working perfectly .
hardware
1
After fumbling around with the $T$ I started searching the internet for a fix and found a number of forums on fixing the issue .
OS
-1
And as for all the fancy $T$ -- I just gave up and attached a mouse .
finger swipes
-1
And as for all the fancy finger swipes -- I just gave up and attached a $T$ .
mouse
0
I needed a laptop with big $T$ , a nice screen and fast so I can photoshop without any problem .
storage
0
I needed a laptop with big storage , a nice $T$ and fast so I can photoshop without any problem .
screen
0
I needed a laptop with big storage , a nice screen and fast so I can $T$ without any problem .
photoshop
0
I like coming back to $T$ but this laptop is lacking in speaker quality compared to my $ 400 old HP laptop .
Mac OS
1
I like coming back to Mac OS but this laptop is lacking in $T$ compared to my $ 400 old HP laptop .
speaker quality
-1
$T$ very quickly and safely .
Shipped
1
The $T$ is awesome !
thunderbolt port
1
The $T$ is definitely superior to any computer I 've ever put my hands on .
performance
1
It 's great for $T$ and other entertainment uses .
streaming video
1
It 's great for streaming video and other $T$ .
entertainment uses
1
I like the $T$ and its features but there are somethings I think needs to be improved .
design
1
I like the design and its $T$ but there are somethings I think needs to be improved .
features
1
There were small problems with $T$ .
Mac office
-1
I understand I should call $T$ about any variables -LRB- which is my purpose of writing this con -RRB- as variables could be a bigger future problem .
Apple Tech Support
0
I ordered my 2012 mac mini after being disappointed with $T$ of the new 27 '' Imacs .
spec
-1
It still $T$ and it 's extremely user friendly , so I would recommend it for new computer user and also for those who are just looking for a more efficient way to do things
works
1
Its fast , easy to $T$ and it looks great .
use
1
Its fast , easy to use and it $T$ great .
looks
1
-LRB- but $T$ can be purchased -RRB- IF I ever need a laptop again I am for sure purchasing another Toshiba !!
Office
0
I have n't tried the one with $T$ ... Maybe in the future .
retina display
0
$T$ is much much better on the Pro , especially if you install an SSD on it .
Performance
1
Performance is much much better on the Pro , especially if you install an $T$ on it .
SSD
1
Note , however , that any existing $T$ you have will not work with the MagSafe 2 connection .
MagSafe accessories
0
Note , however , that any existing MagSafe accessories you have will not work with the $T$ .
MagSafe 2 connection
-1
The only thing I dislike is the $T$ , alot of the times its unresponsive and does things I dont want it too , I would recommend using a mouse with it .
touchpad
-1
The only thing I dislike is the touchpad , alot of the times its unresponsive and does things I dont want it too , I would recommend using a $T$ with it .
mouse
0
The Mac mini is about 8x smaller than my old computer which is a huge bonus and $T$ very quiet , actually the fans are n't audible unlike my old pc
runs
1
The Mac mini is about 8x smaller than my old computer which is a huge bonus and runs very quiet , actually the $T$ are n't audible unlike my old pc
fans
1
MAYBE The $T$ improvement were not The product they Want to offer .
Mac OS
-1
I thought the transition would be difficult at best and would take some time to fully familiarize myself with the new $T$ .
Mac ecosystem
0
It 's absolutely wonderful and worth the $T$ !
price
1
I am please with the products ease of $T$ ; out of the box ready ; appearance and functionality .
use
1
I am please with the products ease of use ; out of the box ready ; $T$ and functionality .
appearance
1
I am please with the products ease of use ; out of the box ready ; appearance and $T$ .
functionality
1
Perfect for all my $T$ classes I 'm taking this year in college : - -RRB-
graphic design
1
I will not be using that $T$ again .
slot
-1
The $T$ is fast and fluid , everything is organized and it 's just beautiful .
OS
1
They are simpler to $T$ .
use
1
! so nice . . stable . . fast . . now i got my $T$ !
SSD
1
Also , in using the $T$ , my voice recording for my vlog sounds like the interplanetary transmissions in the `` Star Wars '' saga .
built-in camera
0
Also , in using the built-in camera , my $T$ for my vlog sounds like the interplanetary transmissions in the `` Star Wars '' saga .
voice recording
-1
I love the quick $T$ .
start up
1
You just can not beat the $T$ of an Apple device .
functionality
1
Yet my mac continues to $T$ properly .
function
1
$T$ are much improved .
Graphics
1
Here are the things that made me confident with my purchase : $T$ - Seriously , you ca n't beat a unibody construction .
Build Quality
1
Here are the things that made me confident with my purchase : Build Quality - Seriously , you ca n't beat a $T$ .
unibody construction
1
It provides much more $T$ .
flexibility for connectivity
1
I want the $T$ of a tablet , without the limitations of a tablet and that 's where this laptop comes into play .
portability
1
$T$ do help .
Mac tutorials
1
The $T$ was not helpful as well .
technical support
-1
I got the new $T$ and there was no change .
adapter
0
so i called $T$ .
technical support
0
Came with $T$ and garage band already loaded .
iPhoto
0
Came with iPhoto and $T$ already loaded .
garage band
0
$T$ utterly fried , cried , and laid down and died .
Logic board
1
The $T$ was crappy even when you turn up the volume still the same results .
sound
-1
The sound was crappy even when you turn up the $T$ still the same results .
volume
-1
$T$ is a great performer . . extremely fast and reliable .
OSX Lion
1
Having heard from friends and family about how reliable a Mac product is , I never expected to have an $T$ crash within the first month , but I did .
application
-1
The Macbook pro 's $T$ is wonderful .
physical form
1
The Mini 's $T$ has n't changed since late 2010 - and for a good reason .
body
1
The $T$ really does feel lot more solid than Apple 's previous laptops .
unibody construction
1
$T$ slows it down considerably .
3D rendering
-1
Got this Mac Mini with $T$ for my wife .
OS X Mountain Lion
0
fast , great $T$ , beautiful apps for a laptop ; priced at 1100 on the apple website ; amazon had it for 1098 + tax - plus i had a 10 % off coupon from amazon-cost me 998 plus tax - 1070 - OTD !
screen
1
fast , great screen , beautiful $T$ for a laptop ; priced at 1100 on the apple website ; amazon had it for 1098 + tax - plus i had a 10 % off coupon from amazon-cost me 998 plus tax - 1070 - OTD !
apps
1
fast , great screen , beautiful apps for a laptop ; $T$ at 1100 on the apple website ; amazon had it for 1098 + tax - plus i had a 10 % off coupon from amazon-cost me 998 plus tax - 1070 - OTD !
priced
0
fast , great screen , beautiful apps for a laptop ; priced at 1100 on the apple website ; amazon had it for 1098 + tax - plus i had a 10 % off coupon from amazon - $T$ me 998 plus tax - 1070 - OTD !
cost
0
12.44 seconds to $T$ .
boot
0
All the $T$ are much needed since this is my main computer .
ports
0
The Like New condition of the iMac MC309LL/A on Amazon is at $ 900 + level only , and it is a $T$ -LRB- similar to the $ 799 Mini -RRB- , with Radeon HD 6750M 512MB graphic card -LRB- this mini is integrated Intel 4000 card -RRB- , and it even comes with wireless Apple Keyboard and Mouse , all put together in neat and nice package .
Quad-Core 2.5 GHz CPU
0
The Like New condition of the iMac MC309LL/A on Amazon is at $ 900 + level only , and it is a Quad-Core 2.5 GHz CPU -LRB- similar to the $ 799 Mini -RRB- , with $T$ -LRB- this mini is integrated Intel 4000 card -RRB- , and it even comes with wireless Apple Keyboard and Mouse , all put together in neat and nice package .
Radeon HD 6750M 512MB graphic card
0
The Like New condition of the iMac MC309LL/A on Amazon is at $ 900 + level only , and it is a Quad-Core 2.5 GHz CPU -LRB- similar to the $ 799 Mini -RRB- , with Radeon HD 6750M 512MB graphic card -LRB- this mini is $T$ -RRB- , and it even comes with wireless Apple Keyboard and Mouse , all put together in neat and nice package .
integrated Intel 4000 card
0
The Like New condition of the iMac MC309LL/A on Amazon is at $ 900 + level only , and it is a Quad-Core 2.5 GHz CPU -LRB- similar to the $ 799 Mini -RRB- , with Radeon HD 6750M 512MB graphic card -LRB- this mini is integrated Intel 4000 card -RRB- , and it even comes with $T$ , all put together in neat and nice package .
wireless Apple Keyboard and Mouse
0
The Like New condition of the iMac MC309LL/A on Amazon is at $ 900 + level only , and it is a Quad-Core 2.5 GHz CPU -LRB- similar to the $ 799 Mini -RRB- , with Radeon HD 6750M 512MB graphic card -LRB- this mini is integrated Intel 4000 card -RRB- , and it even comes with wireless Apple Keyboard and Mouse , all put together in neat and nice $T$ .
package
1
Put a $T$ on it and is a little better but that is my only complaint .
cover
0
Within a few hours I was using the $T$ unconsciously .
gestures
1
This mac does come with an $T$ and I 'm using mine right now hoping the cable will stay nice for the many years I plan on using this mac .
extender cable
0
This mac does come with an extender cable and I 'm using mine right now hoping the $T$ will stay nice for the many years I plan on using this mac .
cable
1
The $T$ really out does itself .
2.9ghz dual-core i7 chip
1
It is pretty snappy and $T$ in about 30 seconds which is good enough for me .
starts up
1
Not sure on $T$ .
Windows 8
0
My one complaint is that there was no $T$ .
internal CD drive
-1
This newer netbook has no $T$ or network lights .
hard drive
0
This newer netbook has no hard drive or $T$ .
network lights
0
I was having a though time deciding between the 13 '' MacBook Air or the MacBook Pro 13 '' -LRB- Both baseline models , $T$ at 1,200 $ retail -RRB-
priced
0
Not too expense and has enough $T$ for most users and many ports .
storage
1
Not too expense and has enough storage for most users and many $T$ .
ports
1
The $T$ is quite low and virtually unusable in a room with any background activity .
audio volume
-1
It is lightweight and the perfect $T$ to carry to class .
size
1
I was given a demonstration of $T$ .
Windows 8
0
The MBP is beautiful has many wonderful $T$ .
capabilities
1
I thought that it will be fine , if i do some $T$ .
settings
0
$T$ very smoothly .
Runs
1
$T$ slowed significantly after all Windows updates were installed .
Boot-up
-1
Boot-up slowed significantly after all $T$ were installed .
Windows updates
-1
More likely it will require replacing the $T$ once they admit they have a problem and come up with a solution .
logic board
-1
It was important that it was powerful enough to do all of the tasks he needed on the $T$ , word processing , graphic design and gaming .
internet
1
It was important that it was powerful enough to do all of the tasks he needed on the internet , $T$ , graphic design and gaming .
word processing
1
It was important that it was powerful enough to do all of the tasks he needed on the internet , word processing , $T$ and gaming .
graphic design
1
It was important that it was powerful enough to do all of the tasks he needed on the internet , word processing , graphic design and $T$ .
gaming
1
I like the Mini Mac it was easy to $T$ and install , but I am learning as I go and could use a tutorial to learn how to use some of the features I was use to on the PC especially the right mouse click menu .
setup
1
I like the Mini Mac it was easy to setup and $T$ , but I am learning as I go and could use a tutorial to learn how to use some of the features I was use to on the PC especially the right mouse click menu .
install
1
I like the Mini Mac it was easy to setup and install , but I am learning as I go and could use a $T$ to learn how to use some of the features I was use to on the PC especially the right mouse click menu .
tutorial
0
I like the Mini Mac it was easy to setup and install , but I am learning as I go and could use a tutorial to learn how to use some of the $T$ I was use to on the PC especially the right mouse click menu .
features
0
I like the Mini Mac it was easy to setup and install , but I am learning as I go and could use a tutorial to learn how to use some of the features I was use to on the PC especially the $T$ .
right mouse click menu
0
$T$ real quick .
Runs
1
Buy the separate $T$ and you will have a rocket !
RAM memory
1
Since the machine 's slim $T$ is critical to me , that was a problem .
profile
-1
WiFi capability , $T$ and multiple USB ports to connect scale and printers was all that was required .
disk drive
1
WiFi capability , disk drive and multiple $T$ to connect scale and printers was all that was required .
USB ports
1
$T$ , disk drive and multiple USB ports to connect scale and printers was all that was required .
WiFi capability
1
The $T$ is slightly recessed and upside down -LRB- the nail slot on the card can not be accessed -RRB- , if this was a self ejecting slot this would not be an issue , but its not .
SD card reader
-1
The SD card reader is slightly recessed and upside down -LRB- the $T$ can not be accessed -RRB- , if this was a self ejecting slot this would not be an issue , but its not .
nail slot on the card
-1
The SD card reader is slightly recessed and upside down -LRB- the nail slot on the card can not be accessed -RRB- , if this was a self ejecting $T$ this would not be an issue , but its not .
slot
-1
Soft $T$ , anodized aluminum with laser cut precision and no flaws .
touch
1
Soft touch , $T$ with laser cut precision and no flaws .
anodized aluminum
1
Simple details , crafted $T$ and real glass make this laptop blow away the other plastic ridden , bulky sticker filled laptops .
aluminium
1
Simple details , crafted aluminium and real $T$ make this laptop blow away the other plastic ridden , bulky sticker filled laptops .
glass
1
First of all yes this is a mac and it has that nice brushed $T$ .
aluminum
1
After all was said and done , I essentially used that $ 450 savings to buy $T$ , TWO Seagate Momentus XT hybrid drives and an OWC upgrade kit to install the second hard drive .
16GB of RAM
0
After all was said and done , I essentially used that $ 450 savings to buy 16GB of RAM , TWO $T$ and an OWC upgrade kit to install the second hard drive .
Seagate Momentus XT hybrid drives
0
After all was said and done , I essentially used that $ 450 savings to buy 16GB of RAM , TWO Seagate Momentus XT hybrid drives and an $T$ to install the second hard drive .
OWC upgrade kit
0
After all was said and done , I essentially used that $ 450 savings to buy 16GB of RAM , TWO Seagate Momentus XT hybrid drives and an OWC upgrade kit to install the second $T$ .
hard drive
0
The Dell Inspiron is fast and has a $T$ , which I miss on my Apple laptops .
number pad on the keyboard
1
I was concerned that the downgrade to the $T$ would make it unacceptably slow but I need not have worried - this machine is the fastest I have ever owned ...
regular hard drive
1
This one still has the $T$ .
CD slot
0
No $T$ .
HDMI port
0
I had to $T$ and it took a good two hours .
install Mountain Lion
-1
$T$ on mac is impossible .
Customization
-1
I am replacing the $T$ with a Micron SSD soon .
HD
0
I am replacing the HD with a $T$ soon .
Micron SSD
0
Plus $T$ as a replacement for the right click button is surprisingly intuitive .
two finger clicking
1
Plus two finger clicking as a replacement for the $T$ is surprisingly intuitive .
right click button
0
The $T$ is quiet .
SuperDrive
1
The $T$ has to be connected to the power adaptor to charge the battery but wo n't stay connected .
power plug
-1
The power plug has to be connected to the $T$ to charge the battery but wo n't stay connected .
power adaptor
0
The power plug has to be connected to the power adaptor to charge the $T$ but wo n't stay connected .
battery
0
The $T$ was completely dead , in fact it had grown about a quarter inch thick lump on the underside .
battery
-1
if yo like $T$ this is the laptop for you .
practicality
1
The $T$ is great .
OS
1
I tried several $T$ and several HDMI cables and this was the case each time .
monitors
0
I tried several monitors and several $T$ and this was the case each time .
HDMI cables
0
CONS : $T$ is a bit ridiculous , kinda heavy .
Price
-1
The troubleshooting said it was the $T$ so we ordered a new one .
AC adaptor
0
$T$ only comes on when you are playing a game .
Fan
0
Fan only comes on when you are $T$ .
playing a game
0
Which it did not have , only 3 $T$ .
USB 2 ports
0
No $T$ was not included but that may be my fault .
startup disk
0
There is no $T$ .
"tools" menu
0
It is very fast and has everything that I need except for a $T$ .
word program
-1
Needs a $T$ and a bigger power switch .
CD/DVD drive
0
Needs a CD/DVD drive and a bigger $T$ .
power switch
-1
My laptop with $T$ crashed and I did not want Windows 8 .
Windows 7
-1
My laptop with Windows 7 crashed and I did not want $T$ .
Windows 8
-1
Easy to $T$ also small to leave anywhere at your bedroom also very easy to configure for ADSl cable or wifi .
install
1
Easy to install also small to leave anywhere at your bedroom also very easy to $T$ .
configure for ADSl cable or wifi
1
Nice $T$ .
packing
1
I switched to this because I wanted something different , even though I miss $T$ .
windows
1
Apple no longer includes $T$ with the computer and furthermore , Apple does n't even offer it anymore !
iDVD
-1
I also wanted $T$ , which this one has .
Windows 7
1
At first , I feel a little bit uncomfortable in using the $T$ .
Mac system
-1
I am used to computers with $T$ so I am having a little difficulty finding my way around .
windows
0
It just $T$ out of the box and you have a lot of cool software included with the OS .
works
1
It just works out of the box and you have a lot of cool $T$ included with the OS .
software
1
It just works out of the box and you have a lot of cool software included with the $T$ .
OS
0
its as advertised on here ... it $T$ great and is not a waste of money !
works
1
$T$ like a champ ...
Runs
1
Premium $T$ for the OS more than anything else .
price
1
Premium price for the $T$ more than anything else .
OS
0
I was a little concerned about the $T$ based on reviews , but I 've found it fine to work with .
touch pad
1
The sound as mentioned earlier is n't the best , but it can be solved with $T$ .
headphones
0
However , the experience was great since the $T$ does not become unstable and the application will simply shutdown and reopen .
OS
1
However , the experience was great since the OS does not become unstable and the $T$ will simply shutdown and reopen .
application
1
If you ask me , for this $T$ it should be included .
price
-1
The $T$ is not as shown in the product photos .
battery
-1
$T$ was quick and product described was the product sent and so much more ...
Shipping
1
the $T$ make pictures i took years ago jaw dropping .
retina display display
1
The Mac Mini is probably the simplest example of $T$ out there .
compact computing
1
Instead , I 'll focus more on the actual $T$ itself so you can make an educated decision on which Mac to buy .
performance and feature set of the hardware
0
Other $T$ include FireWire 800 , Gigabit Ethernet , MagSafe port , Microphone jack .
ports
0
Other ports include $T$ , Gigabit Ethernet , MagSafe port , Microphone jack .
FireWire 800
0
Other ports include FireWire 800 , $T$ , MagSafe port , Microphone jack .
Gigabit Ethernet
0
Other ports include FireWire 800 , Gigabit Ethernet , $T$ , Microphone jack .
MagSafe port
0
Other ports include FireWire 800 , Gigabit Ethernet , MagSafe port , $T$ .
Microphone jack
0
Additionally , there is barely a $T$ in the computer , and even the simple activity of watching videos let alone playing steam games causes the laptop to get very very hot , and in fact impossible to keep on lap .
ventilation system
-1
Additionally , there is barely a ventilation system in the computer , and even the simple activity of $T$ let alone playing steam games causes the laptop to get very very hot , and in fact impossible to keep on lap .
watching videos
0
Additionally , there is barely a ventilation system in the computer , and even the simple activity of watching videos let alone $T$ causes the laptop to get very very hot , and in fact impossible to keep on lap .
playing steam games
0
Chatting with $T$ , I was advised the problem was corrupted operating system files .
Acer support
0
Chatting with Acer support , I was advised the problem was corrupted $T$ .
operating system files
0
It 's been a couple weeks since the purchase and I 'm struggle with finding the correct $T$ -LRB- but that was expected -RRB- .
keys
0
Many people complain about the new $T$ , and it 's urgent for Apple to fix it asap !
OS
-1
Now that I have upgraded to $T$ I am much happier about MAC OS and have just bought an iMac for office .
Lion
1
Now that I have upgraded to Lion I am much happier about $T$ and have just bought an iMac for office .
MAC OS
1
User upgradeable $T$ and HDD .
RAM
1
User upgradeable RAM and $T$ .
HDD
1
But I wanted the Pro for the $T$ .
CD/DVD player
1
I was a little worry at first because I do n't have a lot of experience with $T$ and windows has always been second nature to me after many years of using windows .
os.x
0
I was a little worry at first because I do n't have a lot of experience with os.x and $T$ has always been second nature to me after many years of using windows .
windows
1
I was a little worry at first because I do n't have a lot of experience with os.x and windows has always been second nature to me after many years of using $T$ .
windows
0
With the softwares supporting the use of other $T$ makes it much better .
OS
0
With the $T$ supporting the use of other OS makes it much better .
softwares
0
I then upgraded to $T$ .
Mac OS X 10.8 "Mountain Lion"
0
I was considering buying the Air , but in reality , this one has a more powerful $T$ and seems much more convenient , even though it 's about .20 inch thicker and 2 lbs heavier .
performance
1
At home and the office it gets plugged into an external 24 '' LCD screen , so $T$ is not terribly important .
built in screen size
0
At home and the office it gets plugged into an $T$ , so built in screen size is not terribly important .
external 24" LCD screen
0
Just beware no DVD slot so when I went to $T$ I had on CD I could n't .
install software
-1
Just beware no $T$ so when I went to install software I had on CD I could n't .
DVD slot
0
I bought it to be able to dedicate a small , portable laptop to my writing and was surprised to learn that I needed to buy a $T$ to do so .
word processing program
0
This version of MacBook Pro runs on a $T$ , not the latest fourth-generation Haswell CPU the 2013 version has .
third-generation CPU ("Ivy Bridge")
0
This version of MacBook Pro runs on a third-generation CPU -LRB- `` Ivy Bridge '' -RRB- , not the latest $T$ the 2013 version has .
fourth-generation Haswell CPU
0
No $T$ in the new version there 's no way I 'm spending that kind of money on something has less features than the older version .
Cd Rom
0
No Cd Rom in the new version there 's no way I 'm spending that kind of money on something has less $T$ than the older version .
features
-1
the $T$ is really low to low for a laptopwas not expectin t volume to be so lowan i hate that about this computer
volume
-1
the volume is really low to low for a laptopwas not expectin t $T$ to be so lowan i hate that about this computer
volume
-1
and its not hard to accidentally bang it against something so i recommend getting a $T$ to protect it .
case
0
I got this at an amazing $T$ from Amazon and it arrived just in time .
price
1
Every time I $T$ after a few hours , there is this endlessly frustrating process that I have to go through .
log into the system
-1
Put a SSD and use a $T$ , this set up is silky smooth !
21" LED screen
0
Put a $T$ and use a 21 '' LED screen , this set up is silky smooth !
SSD
0
Put a SSD and use a 21 '' LED screen , this $T$ is silky smooth !
set up
1
The $T$ is now slightly larger than the previous generation , but the lack of an external power supply justifies the small increase in size .
case
-1
The case is now slightly larger than the previous generation , but the lack of an $T$ justifies the small increase in size .
external power supply
0
I had to buy a $T$ to go with it , as I am old school and hate the pad , but knew that before I bought it , now it works great , need to get adjusted to the key board , as I am used to a bigger one and pounding .
wireless mouse
0
I had to buy a wireless mouse to go with it , as I am old school and hate the $T$ , but knew that before I bought it , now it works great , need to get adjusted to the key board , as I am used to a bigger one and pounding .
pad
-1
I had to buy a wireless mouse to go with it , as I am old school and hate the pad , but knew that before I bought it , now it $T$ great , need to get adjusted to the key board , as I am used to a bigger one and pounding .
works
1
I had to buy a wireless mouse to go with it , as I am old school and hate the pad , but knew that before I bought it , now it works great , need to get adjusted to the $T$ , as I am used to a bigger one and pounding .
key board
0
When considering a Mac , look at the total $T$ and not just the initial price tag .
cost of ownership
0
When considering a Mac , look at the total cost of ownership and not just the initial $T$ .
price tag
0
Has all the other $T$ I wanted including a VGA port , HDMI , ethernet and 3 USB ports .
features
1
Has all the other features I wanted including a $T$ , HDMI , ethernet and 3 USB ports .
VGA port
0
Has all the other features I wanted including a VGA port , $T$ , ethernet and 3 USB ports .
HDMI
0
Has all the other features I wanted including a VGA port , HDMI , $T$ and 3 USB ports .
ethernet
0
Has all the other features I wanted including a VGA port , HDMI , ethernet and 3 $T$ .
USB ports
0
The only thing I dislike about this laptop are the $T$ found on the bottom of the computer for grip .
rubber pads
-1
It 's a decent computer for the $T$ and hopefully it will last a long time .
price
0
The nicest part is the low $T$ and ultra quiet operation .
heat output
1
The nicest part is the low heat output and ultra quiet $T$ .
operation
1
I will $T$ myself -LRB- because with this model you can you can do it -RRB- later on .
upgrade the ram
1
The $T$ is 200 dollars down .
price
1
this Mac Mini does not have a $T$ , and it would seem that its Mac OS 10.9 does not handle external microphones properly .
built-in mic
0
this Mac Mini does not have a built-in mic , and it would seem that its $T$ does not handle external microphones properly .
Mac OS 10.9
-1
this Mac Mini does not have a built-in mic , and it would seem that its Mac OS 10.9 does not handle $T$ properly .
external microphones
0
A lot of $T$ and shortcuts on the MBP that I was never exposed to on a normal PC .
features
0
A lot of features and $T$ on the MBP that I was never exposed to on a normal PC .
shortcuts
0
Was n't sure if I was going to like it much less love it so I went to a local best buy and played around with the $T$ on a Mac Pro and it was totally unique and different .
IOS system
1
air has higher $T$ but the fonts are small .
resolution
1
air has higher resolution but the $T$ are small .
fonts
-1
$T$ with Mac is so much easier , so many cool features .
working
1
working with Mac is so much easier , so many cool $T$ .
features
1
I like the $T$ and adjustments .
brightness
1
I like the brightness and $T$ .
adjustments
1
I only wish this mac had a $T$ built in .
CD/DVD player
0
The only thing I miss is that my old Alienware laptop had $T$ .
backlit keys
-1
The only thing I miss are the $T$ and other things that I grew accustomed to after so long .
"Home/End" type keys
0
So happy with this purchase , I just wish it came with $T$ .
Microsoft Word
0
It has enough $T$ and speed to run my business with all the flexibility that comes with a laptop .
memory
1
It has enough memory and $T$ to run my business with all the flexibility that comes with a laptop .
speed
1
It has enough memory and speed to run my business with all the $T$ that comes with a laptop .
flexibility
1
The $T$ , the simplicity , the design . . it is lightyears ahead of any PC I have ever owned .
speed
1
The speed , the $T$ , the design . . it is lightyears ahead of any PC I have ever owned .
simplicity
1
The speed , the simplicity , the $T$ . . it is lightyears ahead of any PC I have ever owned .
design
1
The $T$ is excellent , the display is excellent , and downloading apps is a breeze .
battery life
1
The battery life is excellent , the $T$ is excellent , and downloading apps is a breeze .
display
1
The battery life is excellent , the display is excellent , and $T$ is a breeze .
downloading apps
1
The $T$ , the software and the smoothness of the operating system .
screen
1
The screen , the $T$ and the smoothness of the operating system .
software
1
The screen , the software and the smoothness of the $T$ .
operating system
1
i have dropped mine a couple times with only a $T$ covering it .
slim plastic case
0
I also made a $T$ .
recovery USB stick
0
But with this laptop , the $T$ is very weak and the sound comes out sounding tinny .
bass
-1
But with this laptop , the bass is very weak and the $T$ comes out sounding tinny .
sound
-1
The $T$ is really good , I was so Happy and excited about this Product .
built quality
1
I am loving the fast $T$ also .
performance
1
Further , this Mac Mini has a sloppy $T$ -LRB- courtesy of the Mac OS -RRB- and the range is poor .
Bluetooth interface
-1
Further , this Mac Mini has a sloppy Bluetooth interface -LRB- courtesy of the $T$ -RRB- and the range is poor .
Mac OS
-1
Further , this Mac Mini has a sloppy Bluetooth interface -LRB- courtesy of the Mac OS -RRB- and the $T$ is poor .
range
-1
If you start on the far right side and scroll to your left the $T$ will automatically come up .
start menu
0
My only gripe would be the need to add more $T$ .
RAM
-1
Fine if you have a $T$ .
touch screen
0
As far as user type - I dabble in everything from $T$ -LRB- WoW -RRB- to Photoshop , but nothing professionally .
games
0
As far as user type - I dabble in everything from games -LRB- WoW -RRB- to $T$ , but nothing professionally .
Photoshop
0
I re-seated the $T$ inside and re-installed the LAN device drivers .
"WLAN" card
0
I re-seated the `` WLAN '' card inside and re-installed the $T$ .
LAN device drivers
0
This by far beats any computer out on the market today $T$ well , battery life AMAZING .
built
1
This by far beats any computer out on the market today built well , $T$ AMAZING .
battery life
1
The $T$ is easy , and offers all kinds of surprises .
OS
1
I had to get $T$ to correct the problem .
Apple Customer Support
0
A veryimportant feature is $T$ which in my experience works better then USB3 -LRB- in PC enabled with USB3 -RRB- I was not originally sold on the MAC OS I felt it was inferior in many ways To Windows 7 .
Firewire 800
1
A veryimportant feature is Firewire 800 which in my experience works better then $T$ -LRB- in PC enabled with USB3 -RRB- I was not originally sold on the MAC OS I felt it was inferior in many ways To Windows 7 .
USB3
-1
A veryimportant feature is Firewire 800 which in my experience works better then USB3 -LRB- in PC enabled with $T$ -RRB- I was not originally sold on the MAC OS I felt it was inferior in many ways To Windows 7 .
USB3
0
A veryimportant feature is Firewire 800 which in my experience works better then USB3 -LRB- in PC enabled with USB3 -RRB- I was not originally sold on the $T$ I felt it was inferior in many ways To Windows 7 .
MAC OS
-1
A veryimportant feature is Firewire 800 which in my experience works better then USB3 -LRB- in PC enabled with USB3 -RRB- I was not originally sold on the MAC OS I felt it was inferior in many ways To $T$ .
Windows 7
1
I like $T$ , the apparent security , the Mini form factor , all the nice graphics stuff .
iTunes
1
I like iTunes , the apparent $T$ , the Mini form factor , all the nice graphics stuff .
security
1
I like iTunes , the apparent security , the $T$ , all the nice graphics stuff .
Mini form factor
1
I like iTunes , the apparent security , the Mini form factor , all the nice $T$ .
graphics stuff
1
The first time I used the $T$ it took half an hour and a pair of tweezers to remove the card .
card reader
-1
The first time I used the card reader it took half an hour and a pair of tweezers to $T$ .
remove the card
-1
After replacing the $T$ with an ssd drive , my mac is just flying .
spinning hard disk
0
After replacing the spinning hard disk with an $T$ , my mac is just flying .
ssd drive
1
I know some people complained about $T$ issues but they released a firmware patch to address that issue .
HDMI
0
I know some people complained about HDMI issues but they released a $T$ to address that issue .
firmware patch
0
With the needs of a professional photographer I generally need to keep up with the best $T$ .
specs
0
$T$ and everything was perfect
packing
1
I called Toshiba where I gave them the serial number and they informed me that they were having issues with the $T$ .
mother boards
0
I seem to be having repeat problems as the $T$ in this one is diagnosed as faulty , related to the graphics card .
Mother Board
-1
I seem to be having repeat problems as the Mother Board in this one is diagnosed as faulty , related to the $T$ .
graphics card
-1
It also comes with $T$ but if you 're like me you want to max that out so I immediately put 8G of RAM in her and I 've never used a computer that performs better .
4G of RAM
0
It also comes with 4G of RAM but if you 're like me you want to max that out so I immediately put $T$ in her and I 've never used a computer that performs better .
8G of RAM
0
It also comes with 4G of RAM but if you 're like me you want to max that out so I immediately put 8G of RAM in her and I 've never used a computer that $T$ better .
performs
1
This computer is also awesome for my sons $T$ .
virtual home schooling
1
$T$ is more as compared to other brands .
Cost
-1
also ... - excellent $T$ - size and weight for optimal mobility - excellent durability of the battery - the functions provided by the trackpad is unmatched by any other brand -
operating system
1
also ... - excellent operating system - $T$ and weight for optimal mobility - excellent durability of the battery - the functions provided by the trackpad is unmatched by any other brand -
size
1
also ... - excellent operating system - size and $T$ for optimal mobility - excellent durability of the battery - the functions provided by the trackpad is unmatched by any other brand -
weight
1
also ... - excellent operating system - size and weight for optimal $T$ - excellent durability of the battery - the functions provided by the trackpad is unmatched by any other brand -
mobility
1
also ... - excellent operating system - size and weight for optimal mobility - excellent $T$ - the functions provided by the trackpad is unmatched by any other brand -
durability of the battery
1
also ... - excellent operating system - size and weight for optimal mobility - excellent durability of the battery - the $T$ is unmatched by any other brand -
functions provided by the trackpad
1
This $T$ seems to be better than the iMac in that it is n't $ 1400 and smaller .
hardware
1
I 've had it for about 2 months now and found no issues with $T$ or updates .
software
0
I 've had it for about 2 months now and found no issues with software or $T$ .
updates
0
the latest version does not have a $T$ .
disc drive
0
$T$ - although some people might complain about low res which I think is ridiculous .
Screen
1
Screen - although some people might complain about low $T$ which I think is ridiculous .
res
1
