# Supplementary material for: Performance analysis of aspect-level sentiment classification task based on different deep learning models
Source: PeerJ Comput Sci. 2023 Oct 9;9:e1578. doi: 10.7717/peerj-cs.1578 (PMC10588683; doi:10.7717/peerj-cs.1578)
Supplement: Supplemental Information 1 [file peerj-cs-09-1578-s001.zip › ABSA-PyTorch-master/datasets/semeval14/Laptops_Train.xml.seg]

I charge it at night and skip taking the $T$ with me because of the good battery life .
cord
0
I charge it at night and skip taking the cord with me because of the good $T$ .
battery life
1
The tech guy then said the $T$ does not do 1-to-1 exchange and I have to direct my concern to the `` sales '' team , which is the retail shop which I bought my netbook from .
service center
-1
The tech guy then said the service center does not do 1-to-1 exchange and I have to direct my concern to the $T$ , which is the retail shop which I bought my netbook from .
"sales" team
-1
The $T$ then said the service center does not do 1-to-1 exchange and I have to direct my concern to the `` sales '' team , which is the retail shop which I bought my netbook from .
tech guy
0
it is of high $T$ , has a killer GUI , is extremely stable , is highly expandable , is bundled with lots of very good applications , is easy to use , and is absolutely gorgeous .
quality
1
it is of high quality , has a killer $T$ , is extremely stable , is highly expandable , is bundled with lots of very good applications , is easy to use , and is absolutely gorgeous .
GUI
1
it is of high quality , has a killer GUI , is extremely stable , is highly expandable , is bundled with lots of very good $T$ , is easy to use , and is absolutely gorgeous .
applications
1
it is of high quality , has a killer GUI , is extremely stable , is highly expandable , is bundled with lots of very good applications , is easy to $T$ , and is absolutely gorgeous .
use
1
Easy to $T$ and does not overheat as much as other laptops .
start up
1
I even got my teenage son one , because of the $T$ that it offers , like , iChat , Photobooth , garage band and more !
features
1
I even got my teenage son one , because of the features that it offers , like , $T$ , Photobooth , garage band and more !
iChat
1
I even got my teenage son one , because of the features that it offers , like , iChat , $T$ , garage band and more !
Photobooth
1
I even got my teenage son one , because of the features that it offers , like , iChat , Photobooth , $T$ and more !
garage band
1
Great laptop that offers many great $T$ !
features
1
One night I turned the freaking thing off after using it , the next day I turn it on , no $T$ , screen all dark , power light steady , hard drive light steady and not flashing as it usually does .
GUI
-1
One night I turned the freaking thing off after using it , the next day I turn it on , no GUI , $T$ all dark , power light steady , hard drive light steady and not flashing as it usually does .
screen
-1
One night I turned the freaking thing off after using it , the next day I turn it on , no GUI , screen all dark , $T$ steady , hard drive light steady and not flashing as it usually does .
power light
0
One night I turned the freaking thing off after using it , the next day I turn it on , no GUI , screen all dark , power light steady , $T$ t steady and not flashing as it usually does .
hard drive ligh
-1
My only disappointment with the 13 '' model is that they 're the only ones in the MacBook Pro line up without an i5 or i7 $T$ and dual graphics cards , however the trade-off is that you achieve a longer battery life -LRB- of about 2 more hours -RRB- .
processor
-1
My only disappointment with the 13 '' model is that they 're the only ones in the MacBook Pro line up without an i5 or i7 processor and dual $T$ , however the trade-off is that you achieve a longer battery life -LRB- of about 2 more hours -RRB- .
graphics cards
-1
My only disappointment with the 13 '' model is that they 're the only ones in the MacBook Pro line up without an i5 or i7 processor and dual graphics cards , however the trade-off is that you achieve a longer $T$ -LRB- of about 2 more hours -RRB- .
battery life
1
I took it back for an Asus and same thing - blue screen which required me to remove the $T$ to reset .
battery
0
In the shop , these MacBooks are encased in a soft $T$ - so you will never know about the razor edge until you buy it , get it home , break the seal and use it -LRB- very clever con -RRB- .
rubber enclosure
1
In the shop , these MacBooks are encased in a soft rubber enclosure - so you will never know about the razor $T$ until you buy it , get it home , break the seal and use it -LRB- very clever con -RRB- .
edge
-1
However , the $T$ and large tracking area make having an external mouse unnecessary -LRB- unless you 're gaming -RRB- .
multi-touch gestures
1
However , the multi-touch gestures and large $T$ make having an external mouse unnecessary -LRB- unless you 're gaming -RRB- .
tracking area
1
However , the multi-touch gestures and large tracking area make having an $T$ unnecessary -LRB- unless you 're gaming -RRB- .
external mouse
0
However , the multi-touch gestures and large tracking area make having an external mouse unnecessary -LRB- unless you 're $T$ -RRB- .
gaming
0
I love the way the entire $T$ works together .
suite of software
1
The $T$ is incredible and I am more than satisfied .
speed
1
This laptop meets every expectation and $T$ is great !
Windows 7
1
I can barely use any $T$ because they will not stay connected properly .
usb devices
-1
When I finally had everything running with all my $T$ installed I plugged in my droid to recharge and the system crashed .
software
0
When I finally had everything running with all my software installed I plugged in my droid to recharge and the $T$ crashed .
system
-1
One suggestion I do have , is to not bother getting $T$ expecting it will work just like you knew it to on a PC .
Microsoft office for the mac
-1
Pairing it with an iPhone is a pure pleasure - talk about painless $T$ - used to take me forever - now it 's a snap .
syncing
1
I also got the added bonus of a $T$ , which really helps to extend my screen and keep my eyes fresh !
30" HD Monitor
1
I also got the added bonus of a 30 '' HD Monitor , which really helps to extend my $T$ and keep my eyes fresh !
screen
0
The machine is slow to $T$ and occasionally crashes completely .
boot up
-1
After paying several hundred dollars for this $T$ , it is frustrating that you can not get help after hours .
service
-1
I love the $T$ and the preloaded software .
operating system
1
I love the operating system and the $T$ .
preloaded software
1
The best thing about this laptop is the $T$ along with some of the newer features .
price
1
The best thing about this laptop is the price along with some of the newer $T$ .
features
1
After numerous attempts of trying -LRB- including setting the $T$ directly -RRB- , I gave up -LRB- I am a techie -RRB- .
clock in BIOS setup
-1
YOU WILL NOT BE ABLE TO TALK TO AN AMERICAN $T$ IS OUT OF COUNTRY .
WARRANTY SERVICE
-1
but now i have realized its a problem with this $T$ .
brand
-1
I sent it back to Toshiba twice they covered it under the $T$ .
warranty
1
I was looking for a mac which is portable and has all the $T$ that I was looking for .
features
1
Also kinda loud when the $T$ was running .
fan
-1
In desparation , I called their $T$ and was told that my warranty had expired -LRB- 2 days old -RRB- and that the priviledge of talking to a technician would cost me -LRB- `` have your credit card ready '' -RRB- .
Customer Service number
0
In desparation , I called their Customer Service number and was told that my $T$ had expired -LRB- 2 days old -RRB- and that the priviledge of talking to a technician would cost me -LRB- `` have your credit card ready '' -RRB- .
warranty
-1
In desparation , I called their Customer Service number and was told that my warranty had expired -LRB- 2 days old -RRB- and that the priviledge of $T$ would cost me -LRB- `` have your credit card ready '' -RRB- .
talking to a technician
-1
There also seemed to be a problem with the $T$ as certain times windows loads but claims to not be able to find any drivers or files .
hard disc
-1
There also seemed to be a problem with the hard disc as certain times $T$ loads but claims to not be able to find any drivers or files .
windows
-1
There also seemed to be a problem with the hard disc as certain times windows loads but claims to not be able to find any $T$ or files .
drivers
0
$T$ updated ok but the BIOS update froze the system up and the computer shut down .
Drivers
1
Drivers updated ok but the $T$ froze the system up and the computer shut down .
BIOS update
-1
Drivers updated ok but the BIOS update froze the $T$ up and the computer shut down .
system
-1
Spent 2 hours on phone with $T$ .
HP Technical Support
0
Speaking of the $T$ , it too has problems .
browser
-1
The $T$ is too slick .
keyboard
-1
Nightly my computer defrags itself and runs a $T$ .
virus scan
0
It 's like $T$ , but if you can look past it , it 's GREAT !
9 punds
-1
It 's just as fast with one $T$ open as it is with sixteen open .
program
0
Still under $T$ so called Toshiba , no help at all .
warrenty
-1
I was happy with My purchase of a Toshiba Satellite L305D-S5934 laptop until it came time to have it repaired under the $T$ .
Toshiba Warranty
-1
Amazing $T$ !
Quality
1
The fact that you can spend over $ 100 on just a $T$ underscores the value of this machine .
webcam
0
The fact that you can spend over $ 100 on just a webcam underscores the $T$ of this machine .
value
1
I mainly use it for email , $T$ , and managing personal files -LRB- pics , vids , etc. -RRB- .
internet
0
I mainly use it for email , internet , and $T$ -LRB- pics , vids , etc. -RRB- .
managing personal files
0
A month or so ago , the freaking $T$ just died .
motherboard
-1
The $T$ it comes with does not work properly , so when trying to fix the problems with it it started not working at all .
system
-1
Then after 4 or so months the $T$ stopped working so I was forced to go out and buy new hardware just to keep this computer running .
charger
-1
Then after 4 or so months the charger stopped working so I was forced to go out and buy new $T$ just to keep this computer running .
hardware
-1
If a website ever freezes -LRB- which is rare -RRB- , its really easy to $T$ .
force quit
1
It rarely $T$ and when it does it 's incredibly slow .
works
-1
I also enjoy the fact that my MacBook Pro laptop allows me to run $T$ on it by using the VMWare program .
Windows 7
1
I also enjoy the fact that my MacBook Pro laptop allows me to run Windows 7 on it by using the $T$ .
VMWare program
0
It 's so much easier to navigate through the $T$ , to find files , and it runs a lot faster !
operating system
1
It 's so much easier to navigate through the operating system , to find files , and it $T$ a lot faster !
runs
1
It 's so much easier to $T$ through the operating system , to find files , and it runs a lot faster !
navigate
1
It 's so much easier to navigate through the operating system , to $T$ , and it runs a lot faster !
find files
1
Purchased a Toshiba Lap top it worked good until just after the $T$ went out .
warrenty
-1
I wanted to purchase the $T$ and they refused , because they knew it was trouble .
extended warranty
0
We upgraded the $T$ to four gigabytes in order to take advantage of the performace increase in speed .
memory
0
We upgraded the memory to four gigabytes in order to take advantage of the performace increase in $T$ .
speed
1
We upgraded the memory to four gigabytes in order to take advantage of the $T$ increase in speed .
performace
1
The reality was , it heated up very quickly , and took way too long to do simple things , like $T$ .
opening my Documents folder
-1
I had always used PCs and been constantly frustrated by the crashing and the poorly designed $T$ that were never very intuitive .
operating systems
-1
Then , within 5 months , the $T$ crapped out on me .
charger
-1
And if you have a iphone or ipod touch you can connect and download songs to it at high $T$ .
speed
1
I love the $T$ .
glass touchpad
1
I continued to take the computer in AGAIN and they replaced the $T$ and mother board yet again .
hard drive
-1
I continued to take the computer in AGAIN and they replaced the hard drive and $T$ yet again .
mother board
-1
I am using the $T$ - sound is good .
external speaker
1
I am using the external speaker - $T$ is good .
sound
1
still testing the $T$ as i thought it would be better , but am very happy with the upgrade .
battery life
-1
Then HP sends it back to me with the $T$ screwed up , not able to connect .
hardware
-1
Oh yeah , do n't forget the expensive $T$ to and from HP .
shipping
-1
Everything is so easy to use , $T$ is just so much simpler than Microsoft software .
Mac software
1
Everything is so easy to use , Mac software is just so much simpler than $T$ .
Microsoft software
-1
Everything is so easy to $T$ , Mac software is just so much simpler than Microsoft software .
use
1
And if you do a lot of writing , editing is a problem since there is no forward $T$ .
delete  key
-1
And if you do a lot of writing , $T$ is a problem since there is no forward delete key .
editing
-1
Its ease of $T$ and the top service from Apple - be it their phone assistance or bellying up to the genius bar - can not be beat .
use
1
Its ease of use and the top $T$ from Apple - be it their phone assistance or bellying up to the genius bar - can not be beat .
service
1
Its ease of use and the top service from Apple - be it their $T$ or bellying up to the genius bar - can not be beat .
phone assistance
1
Its ease of use and the top service from Apple - be it their phone assistance or bellying up to the $T$ - can not be beat .
genius bar
1
It has a 10 hour $T$ when you 're doing web browsing and word editing , making it perfect for the classroom or office , and in terms of gaming and movie playing it 'll have a battery life of just over 5 hours .
battery life
1
It has a 10 hour battery life when you 're doing web browsing and word editing , making it perfect for the classroom or office , and in terms of gaming and movie playing it 'll have a $T$ of just over 5 hours .
battery life
1
It has a 10 hour battery life when you 're doing web browsing and word editing , making it perfect for the classroom or office , and in terms of $T$ and movie playing it 'll have a battery life of just over 5 hours .
gaming
0
It has a 10 hour battery life when you 're doing web browsing and word editing , making it perfect for the classroom or office , and in terms of gaming and $T$ it 'll have a battery life of just over 5 hours .
movie playing
0
It has a 10 hour battery life when you 're doing $T$ and word editing , making it perfect for the classroom or office , and in terms of gaming and movie playing it 'll have a battery life of just over 5 hours .
web browsing
0
It has a 10 hour battery life when you 're doing web browsing and $T$ , making it perfect for the classroom or office , and in terms of gaming and movie playing it 'll have a battery life of just over 5 hours .
word editing
0
Acer has set me up with FREE $T$ , when they are available since I asked .
recovery discs
1
I also purchased $T$ with the `` no lemon '' clause .
Office Max's "Max Assurance"
0
I eventually did the migration from my $T$ which uses USB .
iMac backup disc
0
I eventually did the migration from my iMac backup disc which uses $T$ .
USB
0
The $T$ seems to be very good , and have had no issues with it .
battery life
1
Enabling the $T$ is useless .
battery timer
-1
$T$ on the outside were alright but i did not track in Core Processing Unit temperatures .
Temperatures
0
Temperatures on the outside were alright but i did not track in $T$ .
Core Processing Unit temperatures
0
Going to bring it to $T$ today .
service
0
There is no need to purchase $T$ , which saves me a lot of time and money .
virus protection for Mac
1
But we had paid for $T$ , and there was none .
bluetooth
-1
So , I paid a visit to $T$ at Alexandra Road , hoping they can make the hinge tighter .
LG notebook service center
0
So , I paid a visit to LG notebook service center at Alexandra Road , hoping they can make the $T$ tighter .
hinge
-1
My daughter uses it for $T$ , email , facebook , pictures and music .
games
0
It is always reliable , never bugged and $T$ well .
responds
1
After about a week I finally got it back and was told that the $T$ had failed and so they installed a new motherboard .
motherboard
-1
After about a week I finally got it back and was told that the motherboard had failed and so they installed a new $T$ .
motherboard
0
It was slow , locked up , and also had $T$ replaced after only 2 months !
hardware
-1
they had to replace the $T$ in April
motherboard
-1
Yes , the computer was light weight , less expensive than the average laptop , and was pretty self explantory in $T$ .
use
1
Also , if you need to talk to a $T$ , there is a charge , which I believe is robbery , since you are charged enormous amounts for a very badly designed system , which most people would have went with XP if they could .
representive at Microsoft
-1
Also , if you need to talk to a representive at Microsoft , there is a charge , which I believe is robbery , since you are charged enormous amounts for a very badly designed $T$ , which most people would have went with XP if they could .
system
-1
Also , if you need to talk to a representive at Microsoft , there is a charge , which I believe is robbery , since you are charged enormous amounts for a very badly designed system , which most people would have went with $T$ if they could .
XP
1
I love $T$ which is a vast improvment over Vista .
WIndows 7
1
I love WIndows 7 which is a vast improvment over $T$ .
Vista
-1
$T$ is great , very quiet for all the typing that I do .
Keyboard
1
$T$ is an insult to it 's customers who pay good money for shoddy products .
Dell's customer disservice
-1
It had a $T$ malfunction after 10 minutes of general use , and would not move past this error .
cooling system
-1
It had a cooling system malfunction after 10 minutes of general $T$ , and would not move past this error .
use
0
I can render AVCHD movies with little effort , which was a problem for most pc 's unless you had a $T$ .
quad core I7
1
After talking it over with the very knowledgeable $T$ , I chose the MacBook Pro over the white MacBook .
sales associate
1
If you really want a bang-up $T$ and do n't need to run Windows applications , go with an Apple ;
system
1
If you really want a bang-up system and do n't need to run $T$ , go with an Apple ;
Windows applications
0
You wo n't have to spend gobs of money on some inefficient $T$ that needs to be updated every month and that constantly drains your wallet .
virus program
-1
It $T$ like seven pounds or something like that .
weighed
0
It weighed like $T$ or something like that .
seven pounds
0
2 months later , the $T$ went .
battery
-1
You may need to special order a $T$ .
bag
0
It 's $T$ is even cool .
color
1
$T$ are all in weird places and is way too large for the way it is designed .
keys
-1
keys are all in weird places and is way too large for the way it is $T$ .
designed
-1
Yes , a Mac is much more money than the average laptop out there , but there is no comparison in $T$ , speed and just cool factor .
style
1
Yes , a Mac is much more money than the average laptop out there , but there is no comparison in style , $T$ and just cool factor .
speed
1
The $T$ feels good and I type just fine on it .
keyboard
1
I thought the white Mac computers looked dirty too quicly where you use the $T$ and where you place your hands when typing .
mousepad
0
And not to mention after using it for a few months or so , the $T$ will slowly less and less hold a charge until you ca n't leave it unplugged for more than 5 minutes without the thing dying .
battery
-1
BEST BUY - 5 STARS + + + -LRB- $T$ , service , respect for old men who are n't familiar with the technology -RRB- DELL COMPUTERS - 3 stars DELL SUPPORT - owes a me a couple
sales
1
BEST BUY - 5 STARS + + + -LRB- sales , $T$ , respect for old men who are n't familiar with the technology -RRB- DELL COMPUTERS - 3 stars DELL SUPPORT - owes a me a couple
service
1
BEST BUY - 5 STARS + + + -LRB- sales , service , respect for old men who are n't familiar with the technology -RRB- DELL COMPUTERS - 3 stars $T$ - owes a me a couple
DELL SUPPORT
1
no complaints with their desktop , and maybe because it just sits on your desktop , and you do n't carry it around , which could jar the $T$ , or the motherboard .
hard drive
0
no complaints with their desktop , and maybe because it just sits on your desktop , and you do n't carry it around , which could jar the hard drive , or the $T$ .
motherboard
0
Yes , they cost more , but they more than make up for it in $T$ , construction quality , and longevity .
speed
1
Yes , they cost more , but they more than make up for it in speed , $T$ , and longevity .
construction quality
1
Yes , they cost more , but they more than make up for it in speed , construction quality , and $T$ .
longevity
1
Since I keyboard over 100 wpm , I look for a unit that has a comfortble $T$ -LRB- no keys sticking or lagging , strange configuration of `` extra key '' , etc. .
keyboard
1
Since I keyboard over 100 wpm , I look for a unit that has a comfortble keyboard -LRB- no $T$ sticking or lagging , strange configuration of `` extra key '' , etc. .
keys
1
Since I keyboard over 100 wpm , I look for a unit that has a comfortble keyboard -LRB- no keys sticking or lagging , strange $T$ , etc. .
configuration of "extra key"
1
-RRB- I also tried the $T$ and compared it to other netbooks in the store .
touch pad
0
It absolutely is more expensive than most PC laptops , but the ease of $T$ , security , and minimal problems that have arisen make it well worth the pricetag .
use
1
It absolutely is more expensive than most PC laptops , but the ease of use , $T$ , and minimal problems that have arisen make it well worth the pricetag .
security
1
It gets stuck all of the time you $T$ it , and you have to keep tapping on it to get it to work .
use
-1
It gets stuck all of the time you use it , and you have to keep tapping on it to get it to $T$ .
work
-1
lots of $T$ .
preloaded software
1
I wish it had a $T$ though , then it would be perfect !
webcam
-1
My favorite part of this computer is that it has a $T$ so I can connect it to a bigger screen .
vga port
1
My favorite part of this computer is that it has a vga port so I can connect it to a bigger $T$ .
screen
0
Another thing I might add is the $T$ is excellent .
battery life
1
One drawback , I wish the $T$ were backlit .
keys
-1
Acer was no help and Garmin could not determine the problem -LRB- after spending about 2 hours with me -RRB- , so I returned it and purchased a Toshiba R700 that seems even nicer and I was able to load all of my $T$ with no problem .
software
1
I wish the $T$ could be louder and the mouse didnt break after only a month .
volume
-1
I wish the volume could be louder and the $T$ didnt break after only a month .
mouse
-1
I play a lot of casual games online , and the $T$ is very responsive .
touchpad
1
Granted , it 's still a very new laptop but in comparison to my previous laptops and desktops , my Mac $T$ noticeably quicker .
boots up
1
It caught a virus that completely wiped out my $T$ in a matter of hours .
hard drive
-1
It is everything I 'd hoped it would be from a $T$ , but somehow a bit more sturdy .
look and feel standpoint
1
the only fact i dont like about apples is they generally use $T$ and i dont use safari but after i install Mozzilla firfox i love every single bit about it .
safari
-1
the only fact i dont like about apples is they generally use safari and i dont use $T$ but after i install Mozzilla firfox i love every single bit about it .
safari
-1
the only fact i dont like about apples is they generally use safari and i dont use safari but after i install $T$ i love every single bit about it .
Mozzilla firfox
1
The $T$ was not there at all , and the fingerprint reader driver would be there , but the software would hang after installation was 1/2 way done .
Bluetooth
-1
The Bluetooth was not there at all , and the $T$ would be there , but the software would hang after installation was 1/2 way done .
fingerprint reader driver
-1
The Bluetooth was not there at all , and the fingerprint reader driver would be there , but the $T$ would hang after installation was 1/2 way done .
software
-1
Great $T$ , speed , display .
battery
1
Great battery , $T$ , display .
speed
1
Great battery , speed , $T$ .
display
1
The $T$ was fast , and I would not hesitate to purchase this laptop again .
delivery
1
I 've been impressed with the $T$ and the performance for such a small amount of memory .
battery life
1
I 've been impressed with the battery life and the $T$ for such a small amount of memory .
performance
1
I 've been impressed with the battery life and the performance for such a small amount of $T$ .
memory
-1
It 's $T$ are terrific , including the replacements for Microsoft office .
applications
1
It 's applications are terrific , including the replacements for $T$ .
Microsoft office
1
they improved nothing else such as $T$ , appearance , cooling system , graphics card , etc. .
Resolution
-1
they improved nothing else such as Resolution , $T$ , cooling system , graphics card , etc. .
appearance
-1
they improved nothing else such as Resolution , appearance , $T$ , graphics card , etc. .
cooling system
-1
they improved nothing else such as Resolution , appearance , cooling system , $T$ , etc. .
graphics card
-1
I got it back and my $T$ and built-in mic were shorting out anytime I touched the lid , -LRB- mind you this was my means of communication with my fiance who was deployed -RRB- but I suffered thru it and would constandly have to reset the computer to be able to use my cam and mic anytime they went out .
built-in webcam
-1
I got it back and my built-in webcam and $T$ were shorting out anytime I touched the lid , -LRB- mind you this was my means of communication with my fiance who was deployed -RRB- but I suffered thru it and would constandly have to reset the computer to be able to use my cam and mic anytime they went out .
built-in mic
-1
I got it back and my built-in webcam and built-in mic were shorting out anytime I touched the lid , -LRB- mind you this was my means of communication with my fiance who was deployed -RRB- but I suffered thru it and would constandly have to reset the computer to be able to use my $T$ and mic anytime they went out .
cam
-1
I got it back and my built-in webcam and built-in mic were shorting out anytime I touched the lid , -LRB- mind you this was my means of communication with my fiance who was deployed -RRB- but I suffered thru it and would constandly have to reset the computer to be able to use my cam and $T$ anytime they went out .
mic
-1
Is this partially due to the fact that it is running $T$ ?
Windows Vista
0
The $T$ has a bad connector with the power supply and shortly after warrenty expires the power supply will start having issues .
board
-1
The board has a bad $T$ with the power supply and shortly after warrenty expires the power supply will start having issues .
connector
-1
The board has a bad connector with the $T$ and shortly after warrenty expires the power supply will start having issues .
power supply
-1
The board has a bad connector with the power supply and shortly after $T$ expires the power supply will start having issues .
warrenty
-1
The board has a bad connector with the power supply and shortly after warrenty expires the $T$ will start having issues .
power supply
-1
My dad has one of the very first Toshibas ever made , yes its abit slow now but still works well and i hooked to my $T$ !
ethernet
1
My dad has one of the very first Toshibas ever made , yes its abit slow now but still $T$ well and i hooked to my ethernet !
works
1
Mostly I love the $T$ .
drag and drop feature
1
oh yeah , and if the fancy $T$ breaks guess who you have to send it to to get it fixed ?
webcam
-1
I ordered through MacMall , which saved me the $T$ I would have incurred buying locally .
sales tax
1
Of course , I also have several great $T$ that came for free including iWork , GarageBand , and iMovie .
software packages
1
Of course , I also have several great software packages that came for free including $T$ , GarageBand , and iMovie .
iWork
1
Of course , I also have several great software packages that came for free including iWork , $T$ , and iMovie .
GarageBand
1
Of course , I also have several great software packages that came for free including iWork , GarageBand , and $T$ .
iMovie
1
The $T$ is very large and crystal clear with amazing colors and resolution .
screen
1
The screen is very large and crystal clear with amazing $T$ and resolution .
colors
1
The screen is very large and crystal clear with amazing colors and $T$ .
resolution
1
After a little more than a year of owning my MacBook Pro , the $T$ has completely died .
monitor
-1
The brand of $T$ has just become ingrained in our lexicon now , but keep in mind that Apple started it all .
iTunes
1
$T$ : I know 13 is small -LRB- especially for a desktop replacement -RRB- but with an external monitor , who cares .
Size
-1
Size : I know 13 is small -LRB- especially for a desktop replacement -RRB- but with an $T$ , who cares .
external monitor
0
Additional caveat : the $T$ comes with some Toshiba-specific software that may or may not be to a user 's liking .
base installation
-1
Additional caveat : the base installation comes with some Toshiba-specific $T$ that may or may not be to a user 's liking .
software
-1
Taking it back to Best Buy I found that a tiny plastic piece inside had broken -LRB- $T$ issue -RRB- .
manuf
-1
The $T$ is incredibly bright , much brighter than my PowerBook and very crisp .
display
1
The $T$ seems to always perform so much better than Intel .
AMD Turin processor
1
The AMD Turin processor seems to always perform so much better than $T$ .
Intel
-1
After that the said it was under $T$ .
warranty
0
The $T$ is not the easiest thing to navigate due to the stacking .
start menu
-1
The start menu is not the easiest thing to $T$ due to the stacking .
navigate
-1
Only thing I would want to add to this is an internal $T$ .
bluray read/write drive
-1
The $T$ said he had tried to duplicate the damage and was n't able to recreate it therefore it had to be their defect .
service tech
-1
The $T$ I purchased this from sent it back , , , , , eventually I got a new or repaired machine approximately 3 weeks later .
tech store
-1
Really like the textured $T$ which shows no fingerprints .
surface
1
The $T$ is bright and the keyboard is nice ;
screen
1
The screen is bright and the $T$ is nice ;
keyboard
1
But the machine is awesome and $T$ is great and I love Snow Leopard X.
iLife
1
But the machine is awesome and iLife is great and I love $T$ .
Snow Leopard X
1
High $T$ , however .
price tag
-1
I thought learning the $T$ would be hard , but it is easily picked up if you are familiar with a PC .
Mac OS
1
I had static in the output , and I had to reduce the $T$ to `` FM '' as opposed to the default `` CD .
sound output quality
-1
I custom ordered the machine from HP and could NOT understand the $T$ due to his accent .
techie
-1
It is easy to $T$ and lightweight .
use
1
I went to $T$ and found some suggestions to fix it .
Toshiba online help
1
They also have a longer $T$ than other computers -LRB- I have several friends who still use the older Apple PowerBooks -RRB- .
service life
1
If you check you will find the same notebook with the above missing $T$ and a dual core AMD or Intel processor .
ports
0
If you check you will find the same notebook with the above missing ports and a dual core AMD or Intel $T$ .
processor
0
This laptop is a great $T$ and has a sleek look .
price
1
This laptop is a great price and has a sleek $T$ .
look
1
I especially like the $T$ which has chiclet type keys .
keyboard
1
I especially like the keyboard which has chiclet type $T$ .
keys
1
Runs Hot I thought we were paying for $T$ in our decision to buy an Apple product .
quality
-1
For the not so good , I got the $T$ - which is VERY glossy .
stock screen
-1
The $T$ was a good choice .
gray color
1
I would like to have $T$ rather than the adjustment that is on the front .
volume buttons
-1
The $T$ a AMD Semprom at 2.1 ghz is a bummer it does not have the power for HD or heavy computing .
processor
-1
The processor a AMD Semprom at 2.1 ghz is a bummer it does not have the power for HD or heavy $T$ .
computing
-1
I bought a $T$ for my key pad and it works great : -RRB-
protector
0
I bought a protector for my $T$ and it works great : -RRB-
key pad
1
The $T$ is great -LRB- I even put it to the test by accident -RRB- - excellent innovation !
magnetic plug-in power charging power cord
1
It seems they could have updated $T$ and done without creating Vista .
XP
1
It seems they could have updated XP and done without creating $T$ .
Vista
-1
It is easy to use , fast and has great $T$ for the money .
graphics
1
It is easy to $T$ , fast and has great graphics for the money .
use
1
I like how the $T$ is so simple and easy to use .
Mac OS
1
I like how the Mac OS is so simple and easy to $T$ .
use
1
While Apple 's saving grace is the fact that they at least stand behind their products , and their $T$ is great , it would be nice if their products were more reliable to justify the premium .
support
1
I was ready to take it back for a refund , but the $T$ camed through and pointed me in the right direction to get it fixed .
Geek Squad
1
only good thing is the $T$ .
graphics quality
1
The other lock-up problems are from a myriad of causes , the most common being a corrupted version of $T$ which can render the browser useless .
Appleworks
-1
The other lock-up problems are from a myriad of causes , the most common being a corrupted version of Appleworks which can render the $T$ useless .
browser
-1
The $T$ wears off easily due to the keyboard being farther back than usual .
paint
-1
The paint wears off easily due to the $T$ being farther back than usual .
keyboard
-1
I had purchased it from a major electronics store and took it to their $T$ to find out what the problem was .
service department
0
The store honored their $T$ and made the comment that they do n't even recommend the HP brand because of the problems with their warrentys .
warrenty
1
The store honored their warrenty and made the comment that they do n't even recommend the HP brand because of the problems with their $T$ .
warrentys
-1
I always use a backup $T$ to store important files at all times .
hard disk
0
They sent out the box right away for me to send in my computer , they paid postage and whatnot , but when I got my computer back it still was n't running right , and now my $T$ was n't reading anything !
CD drive
-1
They sent out the box right away for me to send in my computer , they paid postage and whatnot , but when I got my computer back it still was n't $T$ right , and now my CD drive was n't reading anything !
running
-1
But the $T$ is not that bad for email and web browsing .
screen size
1
But the screen size is not that bad for email and $T$ .
web browsing
0
Once I removed all the $T$ the laptop loads in 15-20 seconds .
software
-1
Once I removed all the software the laptop $T$ in 15-20 seconds .
loads
0
On my PowerBook G4 I would never use the $T$ I would use an external mouse because I did n't like the trackpad .
trackpad
-1
On my PowerBook G4 I would never use the trackpad I would use an $T$ because I did n't like the trackpad .
external mouse
0
On my PowerBook G4 I would never use the trackpad I would use an external mouse because I did n't like the $T$ .
trackpad
-1
This computer does n't do that well with certain $T$ it ca n't play some and it becomes too hot while playing games .
games
-1
Obviously one of the most important $T$ of any computer is the `` human interface .
features
0
Obviously one of the most important features of any computer is the `` $T$ .
human interface
0
Yeah , of course smarty pants `` fix it now '' -RRB- Software - Compared to the early 2011 edition I did see $T$ crashing and it prompted me to send the report to Apple -LRB- which I promptly did -RRB- .
inbuilt applications
-1
Yeah , of course smarty pants `` fix it now '' -RRB- $T$ - Compared to the early 2011 edition I did see inbuilt applications crashing and it prompted me to send the report to Apple -LRB- which I promptly did -RRB- .
Software
-1
The $T$ is a bit cheaply made so it will be interesting to see how long it holds up .
body
-1
The $T$ blows my desktop out of the water when it comes to rendering videos .
i5
-1
With a mac you do n't have to worry about $T$ or firewall , it 's so wonderful .
antivirus software
0
With a mac you do n't have to worry about antivirus software or $T$ , it 's so wonderful .
firewall
0
Am very glad I bought it , great netbook , low $T$ .
price
1
The $T$ also assists you very nicely when choosing which computer is right for you : -RRB-
Apple team
1
I think part of the problem with this computer is $T$ , yet I know Vista is n't the entire issue because my latest purchase was my Acer and it also has Vista -LRB- I should have waited the few months to get the next operating system -RRB- .
Vista
-1
I think part of the problem with this computer is Vista , yet I know $T$ is n't the entire issue because my latest purchase was my Acer and it also has Vista -LRB- I should have waited the few months to get the next operating system -RRB- .
Vista
-1
I think part of the problem with this computer is Vista , yet I know Vista is n't the entire issue because my latest purchase was my Acer and it also has Vista -LRB- I should have waited the few months to get the next $T$ -RRB- .
operating system
0
I think part of the problem with this computer is Vista , yet I know Vista is n't the entire issue because my latest purchase was my Acer and it also has $T$ -LRB- I should have waited the few months to get the next operating system -RRB- .
Vista
-1
The $T$ is the only thing that is iffy about it but im sure once they unpdate the next version on the macbook book the quality of it will be better .
video chat
-1
That whole experience was just ridiculous we sent it in and after they told us that we had to pay $ 175 to fix it we were like we will just by a portable $T$ which would be way cheaper but they refused to send the laptop back until we paid the $ 175 and it was fixed .
mouse
1
$T$ vents to the side , so no cooling pad needed , great feature !
Fan
1
Fan vents to the side , so no $T$ needed , great feature !
cooling pad
0
Fan vents to the side , so no cooling pad needed , great $T$ !
feature
1
i use my mac all the time , i love the $T$ , the way it takes a short time to load things , how easy it is to use and most of all how you do n't have to worry about viruses .
software
1
Wasted me at least 8 hours of $T$ .
installation time
-1
It has far exceeded my expectations for $T$ , storage , and abilitiy .
power
1
It has far exceeded my expectations for power , $T$ , and abilitiy .
storage
1
It has far exceeded my expectations for power , storage , and $T$ .
abilitiy
1
A great feature is the $T$ : one can search for documents by simply typing a keyword , rather than parsing tens of file folders for a document .
spotlight search
1
A great $T$ is the spotlight search : one can search for documents by simply typing a keyword , rather than parsing tens of file folders for a document .
feature
1
My $T$ would not recognize Windows 7 and I could n't get online to find out why .
wireless system
-1
My wireless system would not recognize $T$ and I could n't get online to find out why .
Windows 7
0
I am enjoying it and the $T$ it provides is great !
quality
1
Suffice it to say , my MacBook Pro keeps me going with its long $T$ and blazing speed .
battery life
1
Suffice it to say , my MacBook Pro keeps me going with its long battery life and blazing $T$ .
speed
1
The $T$ is also very user friendly , even for those that switch from a PC , with a little practice you can take full advantage of this OS !
OS
1
The OS is also very user friendly , even for those that switch from a PC , with a little practice you can take full advantage of this $T$ !
OS
1
$T$ is a handy music-management program , and it is essential for anyone with an iPod .
iTunes
1
iTunes is a handy music-management $T$ , and it is essential for anyone with an iPod .
program
1
Mac is not made for $T$ .
gaming
-1
Well I spilled something on it and they replaced it with this model , which gets hot and the $T$ does n't make it through 1 DVD .
battery
-1
I 've had to call $T$ to set up my new printer and have had wonderful experiences with helpful , english speaking -LRB- from Vancouver -RRB- techs that walked me through the processes to help me .
Apple support
1
I 've had to call Apple support to set up my new printer and have had wonderful experiences with helpful , english speaking -LRB- from Vancouver -RRB- $T$ that walked me through the processes to help me .
techs
1
But Sony said we could send it back and be charged for $T$ an additional seventy something dollars .
adding the bluetooth
-1
I need $T$ to run my Adobe Creative apps efficiently .
graphic power
0
I need graphic power to run my $T$ efficiently .
Adobe Creative apps
0
the $T$ are esay to use and are quick to process this computer works like a charm .
programs
1
the programs are esay to $T$ and are quick to process this computer works like a charm .
use
1
The $T$ that came with the computer did not include the right # anywhere .
materials
-1
It does not even have the $T$ to play a dvd now .
software
-1
$T$ tells me the latter problem is a power supply problem and have offered to fix it if it happens again .
Tech support
1
Tech support tells me the latter problem is a $T$ problem and have offered to fix it if it happens again .
power supply
-1
HOW DOES THE $T$ NOT WORK !!!
POWER SUPPLY
-1
Sells for the same as a netbook without sacrificing $T$ .
size
1
upon giving them the serial number the first thing I was told , was that it was out of $T$ and I could pay to have it repaired .
warranty
0
$T$ caused many problems on the computer , so I had to remove it .
Windows XP SP2
-1
I reloaded with $T$ , and the Bluetooth and Fingerprint reader -LRB- software -RRB- would not load .
Windows 7 Ultimate
-1
I reloaded with Windows 7 Ultimate , and the $T$ and Fingerprint reader -LRB- software -RRB- would not load .
Bluetooth
-1
I reloaded with Windows 7 Ultimate , and the Bluetooth and $T$ -LRB- software -RRB- would not load .
Fingerprint reader
-1
I reloaded with Windows 7 Ultimate , and the Bluetooth and Fingerprint reader -LRB- $T$ -RRB- would not load .
software
-1
None of the $T$ knew what they were doing .
techs at HP
-1
this is my second one and the same problem , bad $T$ unreliable overall , this will be my second time returning this laptop back to best buy .
video card
-1
With awesome $T$ and assuring security , it 's perfect !
graphics
1
With awesome graphics and assuring $T$ , it 's perfect !
security
1
Laptop was in new condition and operational , but for the $T$ problem when 1st sent for repair .
audio
-1
I was disappointed when I realized that the $T$ does n't light up on this model .
keyboard
-1
It $T$ perfectly .
runs
1
The laptop was very easy to $T$ .
set up
1
Sometimes the $T$ even goes black on this computer .
screen
-1
I recommend for $T$ and internet users .
word processing
1
I recommend for word processing and $T$ users .
internet
1
Since I 've had this computer I 've only used the $T$ because it is so nice and smooth .
trackpad
1
A longer battery life would have been great - but it meets it 's $T$ quite easily .
spec
1
Who could n't love a DVD burner , 80-gigabyte $T$ , and fairly new graphics chip ? As I soon discovered , though , there is a reason for which similarly-configured Sony and Toshiba machines cost more : they use higher-quality components that are faster , better-configured , and end up lasting a lot longer .
HD
1
Who could n't love a DVD burner , 80-gigabyte HD , and fairly new $T$ ? As I soon discovered , though , there is a reason for which similarly-configured Sony and Toshiba machines cost more : they use higher-quality components that are faster , better-configured , and end up lasting a lot longer .
graphics chip
1
Who could n't love a DVD burner , 80-gigabyte HD , and fairly new graphics chip ? As I soon discovered , though , there is a reason for which similarly-configured Sony and Toshiba machines cost more : they use higher-quality $T$ that are faster , better-configured , and end up lasting a lot longer .
components
1
Who could n't love a $T$ , 80-gigabyte HD , and fairly new graphics chip ? As I soon discovered , though , there is a reason for which similarly-configured Sony and Toshiba machines cost more : they use higher-quality components that are faster , better-configured , and end up lasting a lot longer .
DVD burner
1
Its fast and another thing I like is that it has three $T$ .
USB ports
1
The salesman talked us into this computer away from another we were looking at and we have had nothing but problems with $T$ problems and just not happy with it .
software
-1
That $T$ is fixed .
system
0
The computer itself was fast , $T$ smoothly , and had no problems .
ran
1
Like the $T$ and operation .
price
1
Like the price and $T$ .
operation
1
The $T$ is tarnished in my heart .
brand
-1
This is likely due to poor grounding and isolation between the $T$ , and I 'm hoping that it can be fixed with a ground loop isolator , but I still expected better product quality for this price range .
components
-1
This is likely due to poor grounding and isolation between the components , and I 'm hoping that it can be fixed with a $T$ , but I still expected better product quality for this price range .
ground loop isolator
0
This is likely due to poor grounding and isolation between the components , and I 'm hoping that it can be fixed with a ground loop isolator , but I still expected better product quality for this $T$ .
price range
-1
This is likely due to poor grounding and isolation between the components , and I 'm hoping that it can be fixed with a ground loop isolator , but I still expected better product $T$ for this price range .
quality
-1
I ` have had it for about a 1 1/2 and yes I have had an issue with it one month out of $T$ .
warranty
0
Once open , the $T$ is razor sharp .
leading edge
-1
Loaded with $T$ .
bloatware
0
$T$ is n't nearly as loud as it should be .
Maximum sound
-1
I loaded $T$ via Bootcamp and it works flawlessly !
windows 7
1
I loaded windows 7 via $T$ and it works flawlessly !
Bootcamp
1
Great Laptop for the $T$ , works well with action pack games .
price
1
Great Laptop for the price , works well with $T$ .
action pack games
0
Great Laptop for the price , $T$ well with action pack games .
works
1
Although the $T$ is higher then Dell laptops , the Macbooks are worth the dough .
price
-1
I would not recommend this to anyone wanting a notebook expecting the $T$ of a Desktop it does not meet the expectations .
performance
-1
The Macbook arrived in a nice $T$ and sealed in the box , all the functions works great .
twin packing
1
The Macbook arrived in a nice twin packing and sealed in the box , all the $T$ works great .
functions
1
So what if the laptops/mobile phones look chic and cool ? The $T$ is terrible .
after sales support
-1
So what if the laptops/mobile phones $T$ chic and cool ? The after sales support is terrible .
look
1
I hate the $T$ and I have done everything I could do the change it .
display screen
-1
I also like the $T$ but these were reallythe only two things I liked about this laptop .
acer arcade
1
Have not yet needed any $T$ with this yet so to me that is a great thing , which is leaps and bounds ahead of PC in my opinion .
customer support
1
I gave it to my daughter because I just hated the $T$ , hated that it had no cd drive to at least play cd 's when I wanted to listen to music and do schoolwork .
screen
-1
I gave it to my daughter because I just hated the screen , hated that it had no $T$ to at least play cd 's when I wanted to listen to music and do schoolwork .
cd drive
-1
It $T$ very quiet too which is a plus .
runs
1
but it has a major $T$ flaw .
design
-1
It was heavy , bulky , and hard to carry because of the $T$ .
size
-1
The $T$ included are very good games .
games
0
The games included are very good $T$ .
games
1
this computer will last you at least 7 years , thats an amazing $T$ spanned an electronic .
life
1
I had something else go wrong and they said it had to be in good working order to be able to buy the $T$ .
warranty
-1
Sometimes you really have to tap the $T$ to get it to worki
pad
-1
It 's super fast and a great $T$ for the price !
value
1
It 's super fast and a great value for the $T$ !
price
1
Three , the mac book has advantages over pcs ' with linux based os there is very ` few problems with $T$ when it comes to a mac .
system performance
-1
Three , the mac book has advantages over pcs ' with $T$ there is very ` few problems with system performance when it comes to a mac .
linux based os
-1
A mac is very easy to $T$ and it simply makes sense .
use
1
however , I may have inadvertently thrown out one of the $T$ with the shipping carton .
batteries
0
however , I may have inadvertently thrown out one of the batteries with the $T$ .
shipping carton
0
It is so much easier to $T$
use
1
There is no need to open a $T$ first and the cliick open or import .
program
1
It is so nice not to worry about that and the extra expense that comes along with the necessary $T$ on PC 's .
virus protection
1
Three weeks after I bought the netbook , the $T$ quit working .
screen
-1
The $T$ screams , and because of the unique way that Apple OSX 16 functions , most of the graphics are routed through the hardware rather than the software .
processor
1
The processor screams , and because of the unique way that Apple $T$ functions , most of the graphics are routed through the hardware rather than the software .
OSX 16
1
The processor screams , and because of the unique way that Apple OSX 16 functions , most of the $T$ are routed through the hardware rather than the software .
graphics
1
The processor screams , and because of the unique way that Apple OSX 16 functions , most of the graphics are routed through the $T$ rather than the software .
hardware
0
The processor screams , and because of the unique way that Apple OSX 16 functions , most of the graphics are routed through the hardware rather than the $T$ .
software
0
I wanted something that had a new $T$ and HDMI port so that we could hook it up directly to our TV .
Intel Core processors
0
I wanted something that had a new Intel Core processors and $T$ so that we could hook it up directly to our TV .
HDMI port
0
With today 's company fighting over marketshare , its a shame that ASUS can get away with the inept $T$ answering thephone .
staff
-1
The $T$ is a little much , but when you start looking at the features it is worth the added cash .
price premium
-1
The price premium is a little much , but when you start looking at the $T$ it is worth the added cash .
features
1
I ca n't say enough of how satisfied I am with their $T$ .
product and help aftermarket
1
$T$ was not on it andI had to buy it seperately .
Microsoft word
-1
it has 3 $T$ , 1 sd memory card reader and an sd memory car expansion .
usb ports
0
it has 3 usb ports , 1 $T$ and an sd memory car expansion .
sd memory card reader
0
it has 3 usb ports , 1 sd memory card reader and an $T$ .
sd memory car expansion
0
I connect a $T$ via the firewire 800 interface , which is useful for Time Machine .
LaCie 2Big external drive
0
I connect a LaCie 2Big external drive via the $T$ , which is useful for Time Machine .
firewire 800 interface
1
I connect a LaCie 2Big external drive via the firewire 800 interface , which is useful for $T$ .
Time Machine
0
My Toshiba did not have $T$ on everything , just certain things .
sound
-1
I am overall very pleased with my toshiba satellite , I like the $T$ , I love the windows 7 home premium .
extra features
1
I am overall very pleased with my toshiba satellite , I like the extra features , I love the $T$ .
windows 7 home premium
1
The Aspire wont even boot past the $T$ with a Droid -LRB- I have tried both Motorola and HTC -RRB- plugged into the USB port .
Acer screen
-1
The Aspire wont even boot past the Acer screen with a Droid -LRB- I have tried both Motorola and HTC -RRB- plugged into the $T$ .
USB port
-1
The Aspire wont even $T$ past the Acer screen with a Droid -LRB- I have tried both Motorola and HTC -RRB- plugged into the USB port .
boot
-1
The $T$ was shorter than expected .
battery life
-1
It $T$ in the morning in less than 30 seconds and I have never had any issues with it freezing .
fires up
1
The $T$ is top notch .
keyboard
1
It drives me crazy when I want to download a game or something of that nature and I ca n't play it because its not compatable with the $T$ .
software
-1
The $T$ make it super easy to learn if you have always used a PC .
online tutorial videos
1
The $T$ is great , and the soud is excelent .
image
1
The image is great , and the $T$ is excelent .
soud
1
With a MAC computer I have more free time as I do n't have to wait for $T$ to boot up or shut down and all the viruses associated with windows .
windows
-1
With a MAC computer I have more free time as I do n't have to wait for windows to $T$ or shut down and all the viruses associated with windows .
boot up
-1
With a MAC computer I have more free time as I do n't have to wait for windows to boot up or $T$ and all the viruses associated with windows .
shut down
-1
With a MAC computer I have more free time as I do n't have to wait for windows to boot up or shut down and all the viruses associated with $T$ .
windows
-1
It was very easy to just pick up and use -- It did not take long to get used to the $T$ .
Mac OS
1
It was very easy to just pick up and $T$ -- It did not take long to get used to the Mac OS .
use
1
It is well worth the money it $T$ , Very good investment .
cost
1
Upgrading from $T$ , thru Windows 7 Home Premium , to Windows 7 Professional was a snap ;
Windows 7 Starter
0
Upgrading from Windows 7 Starter , thru $T$ , to Windows 7 Professional was a snap ;
Windows 7 Home Premium
0
Upgrading from Windows 7 Starter , thru Windows 7 Home Premium , to $T$ was a snap ;
Windows 7 Professional
0
This computer had exactly the $T$ I needed .
specifications
1
My kids -LRB- and dogs -RRB- destroyed two $T$ by pulling on them .
power cords
0
I had upgraded my old MacBook to Lion , so I kind of knew what I was getting , but had n't been able to enjoy some of the awesome new $T$ .
multi-touch features
1
The $T$ is a little glary , and I hated the clicking buttons , but I got used to them .
screen
-1
The screen is a little glary , and I hated the $T$ , but I got used to them .
clicking buttons
-1
Not to mention , the $T$ is absolutely amazing .
battery life
1
$T$ also shuts the computer down for no reason without warning .
Windows
-1
not using $T$ not sure what thats about .
wired lan
0
Now for the $T$ problems .
hardware
-1
Anyways I bought this two months ago and when I first brought it home it kept giving me a message about a vibration in the $T$ and it is putting it temporaly in save zone .
hard drive
-1
It 's fast and has excellent $T$ .
battery life
1
$T$ included .
Apple care
0
Features like the $T$ are very block-like and old school .
font
-1
$T$ like the font are very block-like and old school .
Features
-1
It is loaded with $T$ that is of no good for the average user , that makes it run way to slow .
programs
-1
It is loaded with programs that is of no good for the average user , that makes it $T$ way to slow .
run
-1
I feel that it was poorly put together , because once in a while different $T$ would come off of it .
plastic pieces
-1
Finally , I should note that I took the $T$ from my old EeePC and installed it before I even powered on for the first time .
2GB RAM stick
0
$T$ is also rather unsteady on its feet and is susceptible to many bugs .
Windows
-1
After sending out documents via email and having recipients tell me they could not open the documents or they came through as gibberish , I broke down and spent another $ 100 to get $T$ .
Microsoft Word for Mac
0
DO NOT BUY GATEWAY COMPUTERS THEY ARE JUNK AND THE $T$ IS HORRIBLE .
WARRANTY COMPANY
-1
then on top of it all their $T$ is in the middle east .
cusromer service center
-1
The only bad part is the $T$ / weight .
size
-1
The only bad part is the size / $T$ .
weight
-1
The little $T$ that it did have would only last about an hour while just having it on the desktop .
battery
-1
I liked the $T$ .
aluminum body
1
Its good for playing my apps on Facebook or $T$ .
watching movies
1
Its good for $T$ my apps on Facebook or watching movies .
playing
1
From the $T$ to the performance , everything about it has been sub-par from what I would have expected from Apple .
build quality
-1
From the build quality to the $T$ , everything about it has been sub-par from what I would have expected from Apple .
performance
-1
I love the $T$ where I can simply drop a file ontop of a particular program , and the program will simply open that file .
dock
1
I love the dock where I can simply drop a file ontop of a particular $T$ , and the program will simply open that file .
program
0
I love the dock where I can simply drop a file ontop of a particular program , and the $T$ will simply open that file .
program
1
pretty much everything else about the computer is good it just stops $T$ out of no were .
working
-1
It was truly a great computer $T$ less than one thousand bucks before tax .
costing
1
Waiting for the i7 was well worth it , great value for the $T$ .
price
1
Waiting for the $T$ was well worth it , great value for the price .
i7
1
Now , , , , , my $T$ has been acting up for about 2 months .
monitor
-1
Also , the $T$ was a problem .
extended warranty
-1
$T$ fast and runs great !
Boots up
1
Boots up fast and $T$ great !
runs
1
Lightweight and the $T$ is beautiful !
screen
1
I needed a $T$ for my HP and they would not help me with out me paying over $ 50 for it .
driver
0
Call $T$ , standard email the form and fax it back in to us .
tech support
0
They sent it back with a huge crack in it and it still did n't $T$ .
work
-1
A coupla months later , they change my $T$ .
hard drive
-1
The Macbook arrived in a nice $T$ and sealed in the box , all the functions works great .
twin packing
1
The Macbook arrived in a nice twin packing and sealed in the box , all the $T$ works great .
functions
1
They say sorry out of $T$ .
warranty
-1
I bought this laptop because of the $T$ to price ratio .
performance
1
I bought this laptop because of the performance to $T$ ratio .
price
1
PC never worked right even after $T$ fixed .
BIOS
-1
After having two PC laptops die with in the past 3 years , I was led to the Apple display at Best Buy by the sleek $T$ and promise of less tech issues .
design
1
After having two PC laptops die with in the past 3 years , I was led to the Apple display at Best Buy by the sleek design and promise of less $T$ .
tech issues
1
The $T$ is perfect and I do not recomend anything bigger except for any person who can exceed the limited space it gives you .
size
1
The size is perfect and I do not recomend anything bigger except for any person who can exceed the limited $T$ it gives you .
space
-1
The $T$ I received from Toshiba went above and beyond the call of duty .
service
1
Have had many higher priced computers crash and burn long before ever got to use all that great $T$ and speed , etc. .
memory
-1
Have had many higher priced computers crash and burn long before ever got to use all that great memory and $T$ , etc. .
speed
-1
Have had many higher $T$ computers crash and burn long before ever got to use all that great memory and speed , etc. .
priced
-1
I would recommend it just because of the $T$ probably because thats the only thing i really care about .
internet speed
1
There are several $T$ for school or office use -LRB- Pages , Numbers , Keynote , etc. -RRB- , music -LRB- Garageband -RRB- , photo management -LRB- Photo Booth , iPhoto -RRB- , video-editing or movie-making -LRB- iMovie -RRB- , etc. .
programs
0
There are several programs for school or office use -LRB- Pages , Numbers , Keynote , etc. -RRB- , music -LRB- $T$ -RRB- , photo management -LRB- Photo Booth , iPhoto -RRB- , video-editing or movie-making -LRB- iMovie -RRB- , etc. .
Garageband
0
There are several programs for school or office use -LRB- Pages , Numbers , Keynote , etc. -RRB- , music -LRB- Garageband -RRB- , photo management -LRB- $T$ , iPhoto -RRB- , video-editing or movie-making -LRB- iMovie -RRB- , etc. .
Photo Booth
0
There are several programs for school or office use -LRB- Pages , Numbers , Keynote , etc. -RRB- , music -LRB- Garageband -RRB- , photo management -LRB- Photo Booth , $T$ -RRB- , video-editing or movie-making -LRB- iMovie -RRB- , etc. .
iPhoto
0
There are several programs for school or office use -LRB- Pages , Numbers , Keynote , etc. -RRB- , music -LRB- Garageband -RRB- , photo management -LRB- Photo Booth , iPhoto -RRB- , video-editing or movie-making -LRB- $T$ -RRB- , etc. .
iMovie
0
There are several programs for school or office use -LRB- Pages , Numbers , Keynote , etc. -RRB- , music -LRB- Garageband -RRB- , photo management -LRB- Photo Booth , iPhoto -RRB- , $T$ or movie-making -LRB- iMovie -RRB- , etc. .
video-editing
0
There are several programs for school or office use -LRB- Pages , Numbers , Keynote , etc. -RRB- , music -LRB- Garageband -RRB- , photo management -LRB- Photo Booth , iPhoto -RRB- , video-editing or $T$ -LRB- iMovie -RRB- , etc. .
movie-making
0
There are several programs for school or office use -LRB- Pages , Numbers , Keynote , etc. -RRB- , music -LRB- Garageband -RRB- , $T$ -LRB- Photo Booth , iPhoto -RRB- , video-editing or movie-making -LRB- iMovie -RRB- , etc. .
photo management
0
There are several programs for school or office use -LRB- Pages , Numbers , Keynote , etc. -RRB- , $T$ -LRB- Garageband -RRB- , photo management -LRB- Photo Booth , iPhoto -RRB- , video-editing or movie-making -LRB- iMovie -RRB- , etc. .
music
0
There are several programs for school or office use -LRB- $T$ , Numbers , Keynote , etc. -RRB- , music -LRB- Garageband -RRB- , photo management -LRB- Photo Booth , iPhoto -RRB- , video-editing or movie-making -LRB- iMovie -RRB- , etc. .
Pages
0
There are several programs for school or office use -LRB- Pages , $T$ , Keynote , etc. -RRB- , music -LRB- Garageband -RRB- , photo management -LRB- Photo Booth , iPhoto -RRB- , video-editing or movie-making -LRB- iMovie -RRB- , etc. .
Numbers
0
There are several programs for school or office use -LRB- Pages , Numbers , $T$ , etc. -RRB- , music -LRB- Garageband -RRB- , photo management -LRB- Photo Booth , iPhoto -RRB- , video-editing or movie-making -LRB- iMovie -RRB- , etc. .
Keynote
0
There are several programs for $T$ -LRB- Pages , Numbers , Keynote , etc. -RRB- , music -LRB- Garageband -RRB- , photo management -LRB- Photo Booth , iPhoto -RRB- , video-editing or movie-making -LRB- iMovie -RRB- , etc. .
school or office use
0
The $T$ shows great colors .
screen
1
The screen shows great $T$ .
colors
1
Reason why ? It 's because when you buy it , you know first thing that you will not lose any $T$ for that laptop , the price will stay the same for the next year , and even if Apple does decides to change mode , your laptop value will only drop 10-20 % , unlike PC laptops which drop more than 80 % .
value
1
Reason why ? It 's because when you buy it , you know first thing that you will not lose any value for that laptop , the $T$ will stay the same for the next year , and even if Apple does decides to change mode , your laptop value will only drop 10-20 % , unlike PC laptops which drop more than 80 % .
price
1
Reason why ? It 's because when you buy it , you know first thing that you will not lose any value for that laptop , the price will stay the same for the next year , and even if Apple does decides to change mode , your laptop $T$ will only drop 10-20 % , unlike PC laptops which drop more than 80 % .
value
1
I have no idea how to burn cd 's or to use the $T$ , just for starters .
web cam
0
I have no idea how to $T$ or to use the web cam , just for starters .
burn cd's
0
The $T$ is very large , but the computer is very light .
17 inch screen
-1
My opinion of Sony has been dropping as fast as the stock market , given their horrible $T$ , but this machine just caused another plunge .
support
-1
For the $T$ to work properly , you must install the Launch Manager on the Drivers/Applications DVD , or it will not show after the reload .
Bluetooth
0
For the Bluetooth to work properly , you must install the Launch Manager on the $T$ , or it will not show after the reload .
Drivers/Applications DVD
0
For the Bluetooth to work properly , you must install the $T$ on the Drivers/Applications DVD , or it will not show after the reload .
Launch Manager
0
I also liked the $T$ .
glass screen
1
The $T$ is pretty sweet when you want gaming on the laptop .
switchable graphic card
1
The switchable graphic card is pretty sweet when you want $T$ on the laptop .
gaming
0
It 's not a wear-and-tear issue , not due to user carelessness and most importantly , they CA N'T guarantee the problem will be solved if it is sent for $T$ and I have to accept the outcome .
service
-1
The $T$ has not decreased since I bought it , so i 'm thrilled with that .
battery life
1
When I called Toshiba , they would not do anything and even tried to charge me $ 35 for the phone call , even though they did n't offer any $T$ .
technical support
-1
I bought this notebook and only had it for 3 months If it is overload with updates the $T$ .
BOOT MGR
0
Oh and if thats not bad enough it does n't come with a $T$ so you can make one if you know how to or buy one if you buy it the cost is $ 25 for two cds .
recovery cd
-1
The $T$ and features more than met my needs .
price
1
The price and $T$ more than met my needs .
features
1
$T$ is just so dang cool with this machine too .
Skype
1
the $T$ are hard to push .
mouse buttons
-1
Also , $T$ secures inside using rails , and there is only one set on the main hard drive .
HDD
1
Also , HDD secures inside using $T$ , and there is only one set on the main hard drive .
rails
0
Also , HDD secures inside using rails , and there is only one set on the main $T$ .
hard drive
0
All I will say now is that it was over two grand less expensive and so much better $T$ than my hunk of crap Vaio .
quality
1
-LRB- Beware , their $T$ could send you back making you feel that only they know what a computer is .
staff
-1
$T$ being the main issue .
Games
-1
My sister has the same Mac as me and she is in a band and uses $T$ to record and edit .
GarageBand
0
They say that this will invalidate the $T$ on the hard drive -LRB- I do n't really understand why but anyway -RRB- .
warranty
-1
They say that this will invalidate the warranty on the $T$ -LRB- I do n't really understand why but anyway -RRB- .
hard drive
0
and looks very sexyy :D really the mac book pro is the best laptop specially for students in college if you are not caring about $T$ .
price
-1
A great computer for light $T$ and business use .
home use
1
A great computer for light home use and $T$ .
business use
1
Even with $T$ , it always turned off when updates were needed and installed .
virus protection
-1
Even with virus protection , it always turned off when $T$ were needed and installed .
updates
-1
Also consider the $T$ are all trial versions , hope you have your own copies .
MS Office apps
-1
Even so , I like playing online games , so it was wonderful that there is a $T$ where I can dualboot Windows .
feature
1
Even so , I like playing online games , so it was wonderful that there is a feature where I can dualboot $T$ .
Windows
1
Even so , I like playing online $T$ , so it was wonderful that there is a feature where I can dualboot Windows .
games
0
The $T$ is amazingly long at 7hrs and 5hrs if you use it .
battery life
1
lightweight , long $T$ , excellent transition from PC ;
battery life
1
The $T$ is another driving influence that made me purchase this laptop .
price
1
The $T$ is only for a very short time unlike others that usually are good for a year .
Nortons virus scan
-1
It is stamped and not in pieces therefore it is a stronger more resilient $T$ .
frame
1
I am first time Mac Buyer and am amazed at $T$ and ease of use the Mac offers .
features
1
I am first time Mac Buyer and am amazed at features and ease of $T$ the Mac offers .
use
1
Came fully $T$ - good .
loaded
1
I noticed windows has a new system called $T$ , what about us Vista users ? They should get all the bugs out of Vista before investing in a new system .
Windows 7
0
I noticed windows has a new system called Windows 7 , what about us $T$ users ? They should get all the bugs out of Vista before investing in a new system .
Vista
0
I noticed windows has a new system called Windows 7 , what about us Vista users ? They should get all the bugs out of $T$ before investing in a new system .
Vista
-1
I noticed $T$ has a new system called Windows 7 , what about us Vista users ? They should get all the bugs out of Vista before investing in a new system .
windows
0
When we bought our new HP comouter in Dec. of 2008 , we wanted Windows XP , but were told it would cost an extra $ 159 , so we went with $T$ .
Vista
0
The only thing that I have , is the $T$ is a little dark to see the letters , would help if it was a little lighter then it is .
key broad
-1
I 'm still within the one year $T$ but the repair `` depot '' has deemed that this time it was caused by physical abuse and is not covered .
warranty
-1
I 'm still within the one year warranty but the $T$ has deemed that this time it was caused by physical abuse and is not covered .
repair "depot"
-1
But I needed a laptop for $T$ .
school use
0
This is the complete opposite to an ergonomic $T$ .
design
-1
I would like at least a 4 hr . $T$ .
battery life
0
The only thing that I do n't like about my mac is that sometimes there are $T$ that I want to be able to run and I am not able to .
programs
-1
$T$ has not been a issue for me , like some others have meantioned .
Wireless
1
MacBook Notebooks quickly die out because of their short $T$ , as well as the many background programs that run without the user 's knowlede .
battery life
-1
MacBook Notebooks quickly die out because of their short battery life , as well as the many background $T$ that run without the user 's knowlede .
programs
-1
All the things you can do with the $T$ make navigating around the computer and its programs so much simpler , quicker , and easier .
trackpad
1
All the things you can do with the trackpad make navigating around the computer and its $T$ so much simpler , quicker , and easier .
programs
1
All the things you can do with the trackpad make $T$ around the computer and its programs so much simpler , quicker , and easier .
navigating
1
I guess the only good thing that came out of these were the $T$ and the subwoofer .
speakers
1
I guess the only good thing that came out of these were the speakers and the $T$ .
subwoofer
1
Theres a $T$ with special effects - for video and photography .
built in camera
1
All for such a great $T$ .
price
1
Long story short , since I experience so many problems with my laptop every since I bought it from day one , I did n't ask for a new laptop or a refund of what I pay for a crapy laptop , but just an extension of my laptop $T$ for another year , they made a big deal of out that and after so many calls and complaints about their products and services , they finally gave in .
warranty
0
Another thing is that after only a month the $T$ broke and it costed $ 175 to send it in to fix it .
left mouse key
-1
Another thing is that after only a month the left mouse key broke and it $T$ $ 175 to send it in to fix it .
costed
0
It has good $T$ and plenty of hard drive space .
speed
1
It has good speed and plenty of $T$ .
hard drive space
1
Clear $T$ on it and everything .
picture
1
They said that my computer was covered on an $T$ , and that products with extended warranties are taken care of through third parties and not Sony itself anymore .
extended warranty
0
They said that my computer was covered on an extended warranty , and that products with $T$ are taken care of through third parties and not Sony itself anymore .
extended warranties
0
Very long-life $T$ -LRB- up to 10-11 hours depending on how you configure power level settings -RRB- .
battery
1
$T$ is awesome , battery life is good .
Screen
1
Screen is awesome , $T$ is good .
battery life
1
The black model also has a very nice seamless $T$ - one of the better looking notebooks I 've seen .
appearance
1
The $T$ is so 3rd world it might as well not even bother .
technical service for dell
-1
The $T$ were awful and the warranty is n't even worth the cheap payment on the computer .
graphics
-1
The graphics were awful and the $T$ is n't even worth the cheap payment on the computer .
warranty
-1
They gave me a hard time yet again , but their was a malfunction in the $T$ itself , it did n't die .
battery
-1
If you do n't feel comfortable doing it yourself , just buy the $T$ and be happy , plus it looks nice , I bought the white one from Best Buy .
case
1
you can find many laptops with the same $T$ and even better with lower price , but you can not find the look , easy , applications , and the experience in mac .
performance
0
you can find many laptops with the same performance and even better with lower $T$ , but you can not find the look , easy , applications , and the experience in mac .
price
1
you can find many laptops with the same performance and even better with lower price , but you can not find the $T$ , easy , applications , and the experience in mac .
look
1
you can find many laptops with the same performance and even better with lower price , but you can not find the look , easy , $T$ , and the experience in mac .
applications
1
Excellent $T$ for processing data .
speed
1
When you call $T$ you were routed to someone who was in another country and did not know what they were doing .
tech support
-1
It has come into good use for my finances , scheduling , my parents business expenses , and it is definitely amazing for $T$ .
gaming
1
It has come into good $T$ for my finances , scheduling , my parents business expenses , and it is definitely amazing for gaming .
use
1
I was taught to use $T$ and was amazed .
Photoshop
1
4gb of $T$ ...
ram
0
Somehow the $T$ got messed up after reboot .
system clock
-1
the only problem is that i had to add 1 gb $T$ , the computer was kinda slow .
RAM
-1
With the macbook pro it comes with free $T$ to protect it from viruses and other intrusive things from downloads and internet surfing or emails .
securitysoftware
1
The $T$ do n't fix the issue , very frustrating .
driver updates
-1
I will never go back to $T$ !
Windows
-1
It doesnt $T$ worth a damn .
work
-1
It $T$ really well .
works
1
Bigger $T$ , better graphics card , and a bid HD .
HD
1
Bigger HD , better graphics card , and a bid $T$ .
HD
1
Bigger HD , better $T$ , and a bid HD .
graphics card
1
The $T$ is very useful when chatting with other techs in remote buildings on our campus .
built in camera
1
Mine came at $ 1,700 w/o a $T$ -LRB- ! -RRB- .
DVD burner
-1
The $T$ broke after burning 3 DVD 'd during that time !
DVD burner
-1
It $T$ fine with our wireless and they 've had not problems .
works
1
But you must get the $T$ .
15 inch
1
$T$ very poor as each phone call costs me long distan
Product support
-1
Overall the computer is very easy to use , the $T$ is perfect , great computer , my daughter loves .
screen
1
Overall the computer is very easy to $T$ , the screen is perfect , great computer , my daughter loves .
use
1
The $T$ fried and shocked my husband when he pulled it out of the socket .
casing of the power cord
-1
It does not keep $T$ no matter where you bring it .
internet signals
-1
It 's a great product for a great $T$ !
price
1
Again , the same problem , the $T$ did not work .
right speaker
-1
But see the macbook pro is different because it may have a huge price tag but it comes with the full $T$ that you would actually need and most of it has free future updates .
software
1
But see the macbook pro is different because it may have a huge price tag but it comes with the full software that you would actually need and most of it has free future $T$ .
updates
1
and the $T$ -LRB- allows you to press one button to see every separate page currently opened at the same time in one screen -RRB- are great for those who are working non stop or just shopping online .
multiple page viewer
1
This was the 3rd day and part still had not been $T$ .
shipped
-1
$T$ good sized and wasy to use .
Keyboard
1
Keyboard good sized and wasy to $T$ .
use
1
HP said it was out of $T$ .
warranty
0
I never had this kind of $T$ issue with Dell -LRB- not to say Dell is that great -RRB- , not with a brand new laptop .
quality
-1
wonderful $T$ .
features
1
I had to call HP and ask for a $T$ because the computer does not come with one and completely redo it all .
recovery disk
-1
Im glad that it has such great $T$ in it .
features
1
I like those $T$ better than Office and you can save your files to be completely compatible with the Office programs as well .
programs
1
I like those programs better than $T$ and you can save your files to be completely compatible with the Office programs as well .
Office
-1
I like those programs better than Office and you can save your files to be completely compatible with the $T$ as well .
Office programs
0
Great $T$ too .
wifi
1
WHEN $T$ , LETTERS AND SPACES ARE FREQUENTLY OMITTED REQUIRING THE USER TO REDO MANY WORDS AND SENTENCES .
TYPING
-1
Only a few days after I received the computer back , the $T$ froze again .
screen
-1
It is not ideal for children because of the $T$ .
temp
-1
Although i do believe that $T$ may be to fault for some of the problems .
Windows operating system
-1
Great $T$ , fabulous improvements to the existing line bumping up the processor speed and adding the thunderbolt port .
OS
1
Great OS , fabulous improvements to the existing line bumping up the $T$ and adding the thunderbolt port .
processor speed
1
Great OS , fabulous improvements to the existing line bumping up the processor speed and adding the $T$ .
thunderbolt port
1
The $T$ stopped working on mine after 10 months .
lcd screen
-1
$T$ are crisp and clean .
Images
1
although its $T$ compared to windows xp sucks .
windows vista
-1
although its windows vista compared to $T$ sucks .
windows xp
1
We have had numerous problems with $T$ , such as Adobe Flash player just quits and has to be uninstalled and then reinsalled , Internet Explore just quits and you lose whatever you were working on , also , the same Windows update has appeared on this computer since we got it and has been updated probably 400 times , the same update .
Vista
-1
We have had numerous problems with Vista , such as $T$ just quits and has to be uninstalled and then reinsalled , Internet Explore just quits and you lose whatever you were working on , also , the same Windows update has appeared on this computer since we got it and has been updated probably 400 times , the same update .
Adobe Flash player
-1
We have had numerous problems with Vista , such as Adobe Flash player just quits and has to be uninstalled and then reinsalled , $T$ just quits and you lose whatever you were working on , also , the same Windows update has appeared on this computer since we got it and has been updated probably 400 times , the same update .
Internet Explore
-1
We have had numerous problems with Vista , such as Adobe Flash player just quits and has to be uninstalled and then reinsalled , Internet Explore just quits and you lose whatever you were working on , also , the same $T$ has appeared on this computer since we got it and has been updated probably 400 times , the same update .
Windows update
-1
We have had numerous problems with Vista , such as Adobe Flash player just quits and has to be uninstalled and then reinsalled , Internet Explore just quits and you lose whatever you were working on , also , the same Windows update has appeared on this computer since we got it and has been updated probably 400 times , the same $T$ .
update
-1
with the $T$ being at the top you need to memorize the key combination rather than just flicking a switch .
switch
-1
with the switch being at the top you need to memorize the key combination rather than just flicking a $T$ .
switch
-1
One more tip , please purchase this model and get a $T$ to save you $ 10
4GB stick of RAM
1
It has bein into the shop to get a new $T$ 2 times and to fix the touch control buttons on the keyboard !
hardrive
-1
It has bein into the shop to get a new hardrive 2 times and to fix the $T$ on the keyboard !
touch control buttons
-1
It has bein into the shop to get a new hardrive 2 times and to fix the touch control buttons on the $T$ !
keyboard
-1
I always have used a tower home PC and jumped to the laptop and have been very satisfied with its $T$ .
performance
1
The computer runs very fast with no problems and the $T$ that comes with it -LRB- iPhoto , iMovie , iWeb , iTunes , GarageBand -RRB- is all very helpful as well .
iLife software
1
The computer runs very fast with no problems and the iLife software that comes with it -LRB- $T$ , iMovie , iWeb , iTunes , GarageBand -RRB- is all very helpful as well .
iPhoto
1
The computer runs very fast with no problems and the iLife software that comes with it -LRB- iPhoto , $T$ , iWeb , iTunes , GarageBand -RRB- is all very helpful as well .
iMovie
1
The computer runs very fast with no problems and the iLife software that comes with it -LRB- iPhoto , iMovie , $T$ , iTunes , GarageBand -RRB- is all very helpful as well .
iWeb
1
The computer runs very fast with no problems and the iLife software that comes with it -LRB- iPhoto , iMovie , iWeb , $T$ , GarageBand -RRB- is all very helpful as well .
iTunes
1
The computer runs very fast with no problems and the iLife software that comes with it -LRB- iPhoto , iMovie , iWeb , iTunes , $T$ -RRB- is all very helpful as well .
GarageBand
1
The computer $T$ very fast with no problems and the iLife software that comes with it -LRB- iPhoto , iMovie , iWeb , iTunes , GarageBand -RRB- is all very helpful as well .
runs
1
At first it worked well for a month or so then the $T$ failed and I send it in to toshiba some complaints and three weeks later I then receive my laptop back only to discover that it still has the same problem so now I have to send it back again to get it fixed again .
system board
-1
Until I bought the Dell , I thought you just looked for what you wanted -LRB- $T$ , software , options , hardware -RRB- and purchase the best deal you could find .
size
0
Until I bought the Dell , I thought you just looked for what you wanted -LRB- size , $T$ , options , hardware -RRB- and purchase the best deal you could find .
software
0
Until I bought the Dell , I thought you just looked for what you wanted -LRB- size , software , options , $T$ -RRB- and purchase the best deal you could find .
hardware
0
It has plenty of $T$ , lots of hard drive , and great graphics .
memory
1
It has plenty of memory , lots of $T$ , and great graphics .
hard drive
1
It has plenty of memory , lots of hard drive , and great $T$ .
graphics
1
It did n't take me long to get switched over to the Mac computer $T$ and navigation - it 's been just fine and like the way this laptop functions much better .
programs
1
It did n't take me long to get switched over to the Mac computer programs and $T$ - it 's been just fine and like the way this laptop functions much better .
navigation
1
However , my girlfriend realized that the netbook 's $T$ is a bit loose -LRB- when you open or close the LCD -RRB- .
hinge
-1
However , my girlfriend realized that the netbook 's hinge is a bit loose -LRB- when you open or close the $T$ -RRB- .
LCD
0
My problem was with $T$ .
DELL Customer Service
-1
Newegg 's $T$ was great as always , I contacted them late Friday night , and they issued me an RMA number and a PrePaid UPS shipping label the very next morning on Saturday .
RMA service
1
$T$ : very durable .
Design
1
It is easy to go from one $T$ to another .
keyboard
0
Has a 5-6 hour $T$ .
battery life
0
My ONLY issues are : 1 -RRB- the $T$ wo n't increase to a higher resolution then 1024 x 60
screen/video resolution
-1
My ONLY issues are : 1 -RRB- the screen/video resolution wo n't increase to a higher $T$ then 1024 x 60
resolution
-1
I run Dreamweaver , Final Cut Pro 7 , Photoshop , Safari , Firefox , MSN Messenger and a few other $T$ constantly at the same time .
applications
0
I run $T$ , Final Cut Pro 7 , Photoshop , Safari , Firefox , MSN Messenger and a few other applications constantly at the same time .
Dreamweaver
0
I run Dreamweaver , $T$ , Photoshop , Safari , Firefox , MSN Messenger and a few other applications constantly at the same time .
Final Cut Pro 7
0
I run Dreamweaver , Final Cut Pro 7 , $T$ , Safari , Firefox , MSN Messenger and a few other applications constantly at the same time .
Photoshop
0
I run Dreamweaver , Final Cut Pro 7 , Photoshop , $T$ , Firefox , MSN Messenger and a few other applications constantly at the same time .
Safari
0
I run Dreamweaver , Final Cut Pro 7 , Photoshop , Safari , $T$ , MSN Messenger and a few other applications constantly at the same time .
Firefox
0
I run Dreamweaver , Final Cut Pro 7 , Photoshop , Safari , Firefox , $T$ and a few other applications constantly at the same time .
MSN Messenger
0
I was told by many that it was a great computer , but we got one of these , and it worked great for one year , and as soon as the $T$ was up , then it got really bad .
warrenty
-1
Ive had to call $T$ many times .
tech support
0
The $T$ -LRB- ex.iPhoto -RRB- are fun , easy , and really cool to use -LRB- unlike the competition -RRB- !
Apple applications
1
The Apple applications -LRB- ex . $T$ -RRB- are fun , easy , and really cool to use -LRB- unlike the competition -RRB- !
iPhoto
1
Not to mention it has shit $T$ .
gigs
-1
I paid for extra $T$ and the 17-inch screen , as well as the top of the line DVD and CD burners .
memory
0
I paid for extra memory and the $T$ , as well as the top of the line DVD and CD burners .
17-inch screen
0
I paid for extra memory and the 17-inch screen , as well as the top of the line $T$ and CD burners .
DVD
1
I paid for extra memory and the 17-inch screen , as well as the top of the line DVD and $T$ .
CD burners
1
Its pretty fast and does not have hiccups while I am using it for $T$ , uploading photos , watching movies -LRB- 720p -RRB- on occasion and creating presentations .
web browsing
1
Its pretty fast and does not have hiccups while I am using it for web browsing , $T$ , watching movies -LRB- 720p -RRB- on occasion and creating presentations .
uploading photos
1
Its pretty fast and does not have hiccups while I am using it for web browsing , uploading photos , $T$ -LRB- 720p -RRB- on occasion and creating presentations .
watching movies
1
Its pretty fast and does not have hiccups while I am using it for web browsing , uploading photos , watching movies -LRB- 720p -RRB- on occasion and $T$ .
creating presentations
1
$T$ I love HP , , it 's the only computer/printer we will buy .
Quality Display
1
Despite the inconvenient weight , I opted for the $T$ .
12 cell battery
1
The $T$ is carved out of a single block of aluminum .
case
0
First it burned or fused the $T$ .
power adapter plug
-1
the $T$ are great , the only thing it needs is better speakers .
features
1
the features are great , the only thing it needs is better $T$ .
speakers
-1
It was still working , but there was nothing on the $T$ .
screen
-1
I bought this laptop and found its $T$ is not functioning .
TAB
-1
Toshiba is aware of the issue but unless the $T$ is bought Toshiba will do nothing about it .
extended warrenty
-1
- Called headquarters again , they report that $T$ is broken , should be fixed by the end of the week -LRB- week 3 -RRB- .
TFT panel
-1
$T$ through the computer is far superior compared to Windows operating systems , as well .
Navigation
1
Navigation through the computer is far superior compared to $T$ , as well .
Windows operating systems
-1
The $T$ is framed by half - to a full-inch margin that is obviously unnecessary , reduces the screen size and increases the bulk .
screen
-1
The screen is framed by half - to a full-inch margin that is obviously unnecessary , reduces the $T$ and increases the bulk .
screen size
-1
The screen is framed by half - to a full-inch margin that is obviously unnecessary , reduces the screen size and increases the $T$ .
bulk
-1
Though the picture , video , and $T$ is nowhere close to professional grade software Im used to -LRB- CS5 -RRB- but does the job for beginner and even intermediate media designers .
music software
-1
Though the picture , video , and music software is nowhere close to professional grade $T$ Im used to -LRB- CS5 -RRB- but does the job for beginner and even intermediate media designers .
software
1
Though the $T$ , video , and music software is nowhere close to professional grade software Im used to -LRB- CS5 -RRB- but does the job for beginner and even intermediate media designers .
picture
-1
Though the picture , $T$ , and music software is nowhere close to professional grade software Im used to -LRB- CS5 -RRB- but does the job for beginner and even intermediate media designers .
video
-1
The much lauded $T$ is a nightmare .
combined touch pad and clicker
-1
The $T$ is solid , sleek and beautiful .
Unibody construction
1
This MacBook is an outstanding product with great $T$ .
value
1
I had to re-install $T$ within two weeks of the purchase and soon discovered cracks in the screen hinges .
Windows
-1
I had to re-install Windows within two weeks of the purchase and soon discovered cracks in the $T$ .
screen hinges
-1
A SECOND PROBLEM INVOLVES THE $T$ WHICH IS ADVERTISED AS HAVING A STORAGE LIFE OF 11 HOURS BUT WHEN FULLY CHARGED SHOWS ONLY 7 HOURS OF SERVICE .
BATTERY
-1
A SECOND PROBLEM INVOLVES THE BATTERY WHICH IS ADVERTISED AS HAVING A STORAGE LIFE OF 11 HOURS BUT WHEN FULLY CHARGED SHOWS ONLY 7 HOURS OF $T$ .
SERVICE
-1
and plenty of $T$ with 250 gb -LRB- though I will upgrade this and the ram . . -RRB-
storage
1
and plenty of storage with 250 gb -LRB- though I will upgrade this and the $T$ . . -RRB-
ram
0
No temporary replacement , they are out of replacements because `` many computers had problems with the $T$ '' - Inquired status of repair .
Nvidia chipset
-1
I took it to friend who temporarily fixed it and I finally paid about 1500 for the $T$ .
extended warranty
0
$T$ would crash all the time , and it turned out to be a very unstable , unreliable laptop for me .
Programs
-1
I BOUGHT THIS LAP TOP AND THE $T$ DOSE N'T LAST AS LONG AS THEY SAY IT WILL MORE LIKE 2 HOURS
CHARGE TIME
-1
Also , because of the $T$ and consistancy of the laptop computer , some websites would n't even attempt to work on the computer because of browser problems .
size
-1
Also , because of the size and $T$ of the laptop computer , some websites would n't even attempt to work on the computer because of browser problems .
consistancy
-1
the $T$ take a little getting used to , but have loved the Macbook Pro .
key bindings
-1
$T$ is reasonable size .
Keyboard
1
Keyboard is reasonable $T$ .
size
1
I find myself using the $T$ more than I thought I would .
10-key
1
$T$ noise : The fan made a constant hissing noise in the background .
Fan
-1
Fan noise : The $T$ made a constant hissing noise in the background .
fan
-1
The $T$ is bright and clear , the operating system is solid and friendly to a novice .
screen
1
The screen is bright and clear , the $T$ is solid and friendly to a novice .
operating system
1
It has a .1 ghz faster $T$ and a stock 500gb hard drive .
processor
1
It has a .1 ghz faster processor and a stock $T$ .
500gb hard drive
1
The $T$ are good enough for what I need .
feature
1
Finally , the biggest problem has been $T$ .
tech support
-1
'' This is n't a big deal , I have n't noticed the issue with DVDs or other media , only through $T$ .
USB output
-1
With Windows laptops a $T$ is an absolute must .
wireless mouse
0
-LRB- I had been a Windows/Linux user before this -RRB- I love the $T$ because the screen is big enough for what I use it for -LRB- Internet , artwork -RRB- , and yet it is small enough to be reasonably portable .
size
1
-LRB- I had been a Windows/Linux user before this -RRB- I love the size because the $T$ is big enough for what I use it for -LRB- Internet , artwork -RRB- , and yet it is small enough to be reasonably portable .
screen
1
-LRB- I had been a $T$ / Linux user before this -RRB- I love the size because the screen is big enough for what I use it for -LRB- Internet , artwork -RRB- , and yet it is small enough to be reasonably portable .
Windows
0
-LRB- I had been a Windows / $T$ user before this -RRB- I love the size because the screen is big enough for what I use it for -LRB- Internet , artwork -RRB- , and yet it is small enough to be reasonably portable .
Linux
0
But if you 're willing to pay another 200 dollar for a $T$ .
windows disc
0
Very good $T$ and well made .
quality
1
I bought a Logitech desktop set in anticipation for using with the MBP , but I use the $T$ 90 % of the time .
touchpad
1
my niece and nephew have played a few web games and it runs anything that does n't require a dedicated $T$ .
video card
0
It had the full sized $T$ with 2 buttons instead of just one .
touch pad
0
Typically , when I purchase a new laptop I always end up using an $T$ for convenience .
external mouse
0
It was super easy to $T$ and Is really easy to get used to .
set up
1
The only thing that can be updated is the $T$ , other than that you 're all set .
video
-1
Its a good laptop for its $T$ .
value
1
Then the $T$ failed ;
hard drive
-1
Plain and simple , it -LRB- laptop -RRB- $T$ great and loads fast .
runs
1
Plain and simple , it -LRB- laptop -RRB- runs great and $T$ fast .
loads
1
of course my $T$ runs out next month .
warranty
0
The capabilities using that $T$ alone made me want a Mac .
program
1
-LRB- If you ever see the spinning beachball come up when you think it should n't , check the `` Activity Monitor '' app to see if the $T$ has temporarily dropped to zero .
disk throughput
0
-LRB- If you ever see the $T$ come up when you think it should n't , check the `` Activity Monitor '' app to see if the disk throughput has temporarily dropped to zero .
spinning beachball
-1
I have found also , it is very easy to be able to access $T$ ;
wireless internet access
1
This is a great $T$ for the money .
value
1
It was a great laptop , $T$ great and was really fast .
ran
1
The $T$ has never worked well .
battery
-1
I will never buy another computer from Dell ever again do to how awful it worked and how I was treated by the $T$ .
company
-1
The only problem is a lack of $T$ !
screen resolutions
-1
Small enough to use on a long flight , Light enough to $T$ through airports and powerful enough to replace my desktop while on long business trips .
carry
1
Typing on the $T$ becomes uncomfortable after extended use due to the sharp edges that your wrists rest on .
keyboard
-1
Typing on the keyboard becomes uncomfortable after extended use due to the sharp $T$ that your wrists rest on .
edges
-1
It has many great $T$ , such as ILife , iPhotos and others .
programs
1
It has many great programs , such as $T$ , iPhotos and others .
ILife
1
It has many great programs , such as ILife , $T$ and others .
iPhotos
1
The $T$ went on me , the fan went and the motherboard went .
processor
-1
The processor went on me , the $T$ went and the motherboard went .
fan
-1
The processor went on me , the fan went and the $T$ went .
motherboard
-1
It is very well $T$ .
built
1
I highly recommend this laptop to anybody that wants great $T$ from a laptop and would like to relax and not become enraged cursing the gods about to throw your laptop out the door .
performance
1
The $T$ was exactly what I was looking for .
screen resolution
1
Even though it is running $T$ , 2.4 GHz C2D is a bit of an antiquated CPU and thus the occasional spinning wheel would appear when running Office Mac applications such as Word or Excel .
Snow Leopard
1
Even though it is running Snow Leopard , 2.4 GHz C2D is a bit of an antiquated $T$ and thus the occasional spinning wheel would appear when running Office Mac applications such as Word or Excel .
CPU
-1
Even though it is running Snow Leopard , 2.4 GHz C2D is a bit of an antiquated CPU and thus the occasional spinning wheel would appear when running $T$ such as Word or Excel .
Office Mac applications
-1
Even though it is running Snow Leopard , 2.4 GHz C2D is a bit of an antiquated CPU and thus the occasional spinning wheel would appear when running Office Mac applications such as $T$ or Excel .
Word
-1
Even though it is running Snow Leopard , 2.4 GHz C2D is a bit of an antiquated CPU and thus the occasional spinning wheel would appear when running Office Mac applications such as Word or $T$ .
Excel
-1
Even though it is running Snow Leopard , 2.4 GHz C2D is a bit of an antiquated CPU and thus the occasional $T$ would appear when running Office Mac applications such as Word or Excel .
spinning wheel
-1
There is no number $T$ to the right of the keyboard which is a bummer .
pad
-1
There is no number pad to the right of the $T$ which is a bummer .
keyboard
-1
After 20-30 min the $T$ of the notebook switched off .
screen
-1
If upgrade is possible to the full $T$ , then I will truly be a very happy geek .
Windows 7
1
I was originally concerned that I could n't view work I had done in college on my Mac because of the PC formatting , but I was even more thrilled to learn of $T$ like iLife and iWork that allow you to convert your PC documents into readable files on Macs .
programs
1
I was originally concerned that I could n't view work I had done in college on my Mac because of the PC formatting , but I was even more thrilled to learn of programs like $T$ and iWork that allow you to convert your PC documents into readable files on Macs .
iLife
1
I was originally concerned that I could n't view work I had done in college on my Mac because of the PC formatting , but I was even more thrilled to learn of programs like iLife and $T$ that allow you to convert your PC documents into readable files on Macs .
iWork
1
10 hours of $T$ is really something else ...
battery life
1
Runs fast and the $T$ is so much better .
regular layout keyboard
1
$T$ fast and the regular layout keyboard is so much better .
Runs
1
All the $T$ are easy and straight forward on my MacBook Pro , it is clean and organized , which I always strive to be myself .
programs
1
I reinstalled $T$ through the recovery discs and everything seemed good again .
windows
1
I reinstalled windows through the $T$ and everything seemed good again .
recovery discs
1
$T$ is terrific -LRB- no you ca n't change the background -RRB- but I do n't need to , I use it just for school work .
Windows 7 Starter
1
$T$ has been lackluster and now I just want a refund .
Support
-1
First of all , they had no record of me having the 3 year $T$ I 'd paid almost $ 400 for , and I had to call in , spend hours on their online chat service , and fax in multiple documents .
warranty
-1
First of all , they had no record of me having the 3 year warranty I 'd paid almost $ 400 for , and I had to call in , spend hours on their $T$ , and fax in multiple documents .
online chat service
-1
'' > $T$ is probably the best program I have ever worked with : easy and convenient .
iPhoto
1
I love to write and play with graphics and html programming and my new Toshiba $T$ great on both !
works
1
My laptop now has no $T$ .
battery
-1
It made the computer much easier to $T$ and navigate .
use
1
It made the computer much easier to use and $T$ .
navigate
1
: - -RRB- If you buy this - do n't go into it expecting 7 hrs of $T$ , and you 'll be perfectly satisfied .
battery life
-1
Needs longer lasting $T$ , More than 1 to 2 Hrs .
battery
-1
in May I started having problems with the $T$ not working .
USB ports
-1
10 plus hours of $T$ ...
battery
1
The $T$ is awesome , quality is unprecedented .
design
1
The design is awesome , $T$ is unprecedented .
quality
1
The $T$ is cheaper than buying the actual and works just as well .
Mac version of Microsoft Office
1
The Mac takes about the same amount of $T$ as the average PC , but keeps itself cleaned up and ready to use .
starting-up time
1
The Toshiba Net book $T$ very well .
operates
1
the $T$ is fine - again , it 's a real touch pad .
touch pad
1
the touch pad is fine - again , it 's a real $T$ .
touch pad
1
The $T$ are clear as can be .
pictures
1
It is also very lightweight , making $T$ this computer very easy .
transporting
1
It 's wonderful for computer $T$ .
gaming
1
You have to toss out the wifi card and replace it just to have any sort of $T$ .
network capability
-1
You have to toss out the $T$ and replace it just to have any sort of network capability .
wifi card
-1
AND the best part is that it even comes with a free $T$ -LRB- when they have a certain promotion/offer going , of course -RRB- !
printer
1
it is very easy for anyone to $T$ an apple and specially the mcbook pro notebook .
use
1
The flaws are , this computer is not for computer gamers because of the $T$ .
OS X
-1
They really do have the worlds very worst $T$ .
repair service
-1
They need to stop outsoucing and send some complaint calls to US based $T$ for those who live in the United states .
customer service agents
-1
I was also able to install and use my $T$ and AfterEffects programs easily .
Photoshop
1
I was also able to install and use my Photoshop and $T$ easily .
AfterEffects programs
1
It 's perfect for everything and $T$ faster than an average pc !
runs
1
Then after paying for it to be examined I was told it was same problem cited on website but I 'd have to pay anyways since it was past $T$ .
warrenty
-1
I 'm already hooked on the sleek $T$ and dependability that this laptop has shown .
look
1
I 'm already hooked on the sleek look and $T$ that this laptop has shown .
dependability
1
And having to deal with the $T$ has been a even worse nightmare .
company
-1
I will definitely be getting a new laptop if it has any more issues after the $T$ expires and researching carefully when I do so I do n't run accross a situation like this again !
warranty
0
It has all the $T$ that are necessary for college and if not they are able to be added onto the computer .
features
1
I 've owned this labtop for less then two months , already the $T$ has broke .
mouse button
-1
It did fairly well , other than it 's poor $T$ , overheating and occational blue screen .
performance
-1
The $T$ is very intuitive , so much so that I never want to use buttons to click again !
touchpad
1
The touchpad is very intuitive , so much so that I never want to use $T$ to click again !
buttons
0
tons of bloatware and junk $T$ .
programs
-1
lots of extra $T$ but the keyboard is ridiculously small .
space
1
lots of extra space but the $T$ is ridiculously small .
keyboard
-1
It 's so bad that I 'm thinking I only got half a $T$ or something .
battery
-1
Good $T$ , long battery life , largest hard drive and windows 7 .
keyboard
1
Good keyboard , long $T$ , largest hard drive and windows 7 .
battery life
1
Good keyboard , long battery life , largest $T$ and windows 7 .
hard drive
1
Good keyboard , long battery life , largest hard drive and $T$ .
windows 7
1
The $T$ is very quick and effective as I load webpages and applications .
processor
1
The processor is very quick and effective as I load webpages and $T$ .
applications
0
The processor is very quick and effective as I $T$ webpages and applications .
load
1
The processor is very quick and effective as I load $T$ and applications .
webpages
0
My $T$ went bad about a year and a half after having it and it cost around eighty to a hundred dollars !
battery
-1
It pretty much does everything we could ever need , and looks great to $T$ .
boot
1
As a lifelong $T$ user , I was extremely pleased to make the change to Mac .
Windows
-1
The Macbook is also made better , my computer has never got a virus , and the laptop $T$ just as fast as the first day I bought it .
runs
1
I wiped nearly everything off of it , installed $T$ and Firefox , and I am operating an incredibly efficient and useful machine for a great price .
OpenOffice
0
I wiped nearly everything off of it , installed OpenOffice and $T$ , and I am operating an incredibly efficient and useful machine for a great price .
Firefox
0
I wiped nearly everything off of it , installed OpenOffice and Firefox , and I am operating an incredibly efficient and useful machine for a great $T$ .
price
1
Overall I feel this netbook was poor $T$ , had poor performance , although it did have great battery life when it did work .
quality
-1
Overall I feel this netbook was poor quality , had poor $T$ , although it did have great battery life when it did work .
performance
-1
Overall I feel this netbook was poor quality , had poor performance , although it did have great $T$ when it did work .
battery life
1
I picked it out because it was inexpensive -LRB- $ 400 -RRB- and I thought it would be a good , easy to $T$ first laptop .
use
1
MY ONLY PROBLEM IS I CAN NOT REG . THE $T$ .
PRODUCT KEY
-1
Pay attention to the $T$ if you want these options .
specs
0
It also does not have $T$ .
bluetooth
-1
Sure it has the $T$ but that was the best feature of the computer .
one touch keys
1
great $T$ .
battery life
1
The real stand out on this computer is the feel of the $T$ and it 's speed .
keyboard
1
The real stand out on this computer is the feel of the keyboard and it 's $T$ .
speed
1
At first , the computer seemed a great deal -- seemingly high-end $T$ for a low , low price .
specs
1
At first , the computer seemed a great deal -- seemingly high-end specs for a low , low $T$ .
price
1
$T$ was early too .
Delivery
1
Love the $T$ of the Mac software and operating system .
stability
1
Love the stability of the $T$ and operating system .
Mac software
1
Love the stability of the Mac software and $T$ .
operating system
1
And that probably explains why I 've already had my $T$ go bad within a year of buying it .
SATA controller
-1
It 's also very capable of doing moderate $T$ -LRB- although you may need the performance boost of the larger MacBook Pros for heavy duty mobile video editing -RRB- .
video editing
1
It 's also very capable of doing moderate video editing -LRB- although you may need the $T$ boost of the larger MacBook Pros for heavy duty mobile video editing -RRB- .
performance
-1
It 's also very capable of doing moderate video editing -LRB- although you may need the performance boost of the larger MacBook Pros for heavy duty $T$ -RRB- .
mobile video editing
0
My main reason to convert was the $T$ .
imovie program
1
It has a faster $T$ and more ram .
processor
1
It has a faster processor and more $T$ .
ram
1
Laptops are usually used on the go , so why not give you a better $T$ ?
battery
-1
I was n't a big fan of the Netbooks but this one was very well $T$ .
designed
1
And the $T$ on this macbook pro can last up to 5 years or 1000 battery recharge cycles .
warranty
1
I still have that stupid $T$ to !
bluetooth mouse
-1
Would like more trendy , high tech $T$ .
features
-1
$T$ is great but primary and secondary control buttons could be more durable .
Keyboard
1
Keyboard is great but primary and secondary $T$ could be more durable .
control buttons
-1
I got it back again and was told the $T$ had been replaced , so I was now on the SECOND motherboard within 3 months .
motherboard
-1
I got it back again and was told the motherboard had been replaced , so I was now on the SECOND $T$ within 3 months .
motherboard
-1
$T$ - When compared to my 3 week old Early 2011 edition there I barely experience any difference in performance -LRB- 2.3 GHz v/s 2.4 GHz -RRB- .
Processor
0
Processor - When compared to my 3 week old Early 2011 edition there I barely experience any difference in $T$ -LRB- 2.3 GHz v/s 2.4 GHz -RRB- .
performance
0
They say it could be the $T$ again , but Dell
motherboard
-1
2nd Best computer in the world only one way this computer might become the best is that it needs to upgreade $T$ to make less easier for people to hack into
patches
-1
Love the $T$ , especially !
speed
1
It could be a perfect laptop if it would have faster $T$ and its radeon 5850 would have DDR5 instead of DDR3 .
system memory
-1
It could be a perfect laptop if it would have faster system memory and its $T$ would have DDR5 instead of DDR3 .
radeon 5850
-1
It could be a perfect laptop if it would have faster system memory and its radeon 5850 would have $T$ instead of DDR3 .
DDR5
1
It could be a perfect laptop if it would have faster system memory and its radeon 5850 would have DDR5 instead of $T$ .
DDR3
-1
Not only are the versions of these $T$ able to be saved , worked on and opened on both a PC and Mac , the versions of these programs on a Mac are graphically and functionally superior .
programs
1
Not only are the versions of these programs able to be saved , worked on and opened on both a PC and Mac , the versions of these $T$ on a Mac are graphically and functionally superior .
programs
1
The $T$ gives you the power to work on these projects seamlessly , and multiple at a time if you sowish .
speed
1
Awesome laptop and the perfect $T$ to carry around in college .
size
1
A MONTH LATER , we reinstall the $T$ .
OS (Vista)
-1
Some problems can be fixed if you purchase new $T$ , but there is no guarentee .
software
-1
My real problem with it ? The statement of 7 hour $T$ is not just mere exaggeration -- it 's a lie .
battery life
-1
The $T$ is also relatively good .
battery life
1
I definitely suggest getting an $T$ , you will probably need it !
extended warranty
1
I have found it very easy to use , very imformative , wonder alerts and tutorials making it very easy for someone like me who is not exactly technologically advanced to learn to use the various $T$ and programs .
features
1
I have found it very easy to use , very imformative , wonder alerts and tutorials making it very easy for someone like me who is not exactly technologically advanced to learn to use the various features and $T$ .
programs
1
I have found it very easy to $T$ , very imformative , wonder alerts and tutorials making it very easy for someone like me who is not exactly technologically advanced to learn to use the various features and programs .
use
1
I do n't have stupid $T$ -LRB- even when I have pop ups blocked -RRB- , I do n't have to wait 5 minutes for a webpage to download , and best of all I can run all the web programming software I need to use all at once without slowing me down .
pop up windows
1
I do n't have stupid pop up windows -LRB- even when I have pop ups blocked -RRB- , I do n't have to wait 5 minutes for a webpage to download , and best of all I can run all the $T$ I need to use all at once without slowing me down .
web programming software
1
I do n't have stupid pop up windows -LRB- even when I have $T$ blocked -RRB- , I do n't have to wait 5 minutes for a webpage to download , and best of all I can run all the web programming software I need to use all at once without slowing me down .
pop ups
0
$T$ is upgradable .
Memory
1
Web access through the $T$ is so slow , it 's very frustrating and VERY DISAPPOINTING .
3G network
-1
$T$ through the 3G network is so slow , it 's very frustrating and VERY DISAPPOINTING .
Web access
-1
The large $T$ also helps when you are working in design based programs like Adobe Creative Suite .
screen
1
The large screen also helps when you are working in $T$ like Adobe Creative Suite .
design based programs
0
The large screen also helps when you are working in design based programs like $T$ .
Adobe Creative Suite
0
Moral of the story : - Do not buy anything from $T$ that do not respect their customers .
companies
-1
This is my first Dell I heard their $T$ was lacking and that they were working on improving it !
customer service
-1
As well as having the $T$ in the computer come loose .
plug
-1
Second $T$ has walls inside that need to be broken if you what to install one .
HDD cover
0
If you want more information on macs I suggest going to apple.com and heading towards the macbook page for more information on the $T$ .
applications
0
Great product by Apple with the new great looking $T$ .
design
1
I love the $T$ .
keyboard
1
I use $T$ all the time , which is a great program for anyone who is into photography - amateurs and experts alike .
iphoto
1
I use iphoto all the time , which is a great $T$ for anyone who is into photography - amateurs and experts alike .
program
1
I will have to purchase $T$ or Nortell for privacy protection .
Spy ware
0
I will have to purchase Spy ware or $T$ for privacy protection .
Nortell
0
I was said it 's $T$ .
videocard
-1
For the $T$ and what I get out of it has exceeded my expectations .
price
1
If your time is worth anything to you , if you are tired of rebooting , reformatting , reinstalling , trying to find $T$ , if you want a computer to work for you for a change , make the change to this computer .
drivers
-1
The only thing I wish is the 15 inch MacBook Pro has much better $T$ on the side of the keyboard .
speakers
-1
The only thing I wish is the 15 inch MacBook Pro has much better speakers on the side of the $T$ .
keyboard
0
Now , as easy as it is to $T$ , and I do think it is a great STARTER laptop .
use
1
$T$ would change for some reason , the screen size would change on it 's own , like the pixel sizes and whatnot .
Setting
-1
Setting would change for some reason , the $T$ would change on it 's own , like the pixel sizes and whatnot .
screen size
-1
Setting would change for some reason , the screen size would change on it 's own , like the $T$ and whatnot .
pixel sizes
-1
It had some kind of $T$ that completely shut the computer down when you clicked it .
pre installed software update
-1
Ever since I bought this laptop , so far I 've experience nothing but constant break downs of the laptop and bad $T$ I received over the phone with toshiba customer services hotlines .
customer services
-1
Ever since I bought this laptop , so far I 've experience nothing but constant break downs of the laptop and bad customer services I received over the phone with $T$ hotlines .
toshiba customer services
-1
Also , the $T$ makes a noisy click every time you use it .
space bar
-1
$T$ is an excellent program for storing and organizing photos .
iPhotos
1
iPhotos is an excellent $T$ for storing and organizing photos .
program
1
Other than that its a great $T$ machine and well meets all my needs and more .
performing
1
Called tech support and got the usual Acer `` We do n't support $T$ but for $ $ $ we can help you '' I explained there was no software involved in booting .
software
-1
Called tech support and got the usual Acer `` We do n't support software but for $ $ $ we can help you '' I explained there was no $T$ involved in booting .
software
-1
Called tech support and got the usual Acer `` We do n't support software but for $ $ $ we can help you '' I explained there was no software involved in $T$ .
booting
-1
The $T$ are great , like iphoto -LRB- love the editing capabilities -RRB- , imail -LRB- which can incorporate with the address book on the ipod and ipad -RRB- , imovie , etc. .
programs
1
The programs are great , like $T$ -LRB- love the editing capabilities -RRB- , imail -LRB- which can incorporate with the address book on the ipod and ipad -RRB- , imovie , etc. .
iphoto
1
The programs are great , like iphoto -LRB- love the editing capabilities -RRB- , $T$ -LRB- which can incorporate with the address book on the ipod and ipad -RRB- , imovie , etc. .
imail
1
The programs are great , like iphoto -LRB- love the editing capabilities -RRB- , imail -LRB- which can incorporate with the address book on the ipod and ipad -RRB- , $T$ , etc. .
imovie
1
The only thing I did n't learn in my research was the $T$ I would need like privacy protection and warranty protection , in case it gets broken , or crashes etc. .
software
0
Comfterbale to $T$ light easy to transport .
use
1
Comfterbale to use light easy to $T$ .
transport
1
The Computer itself is a good product but the $T$ stinks .
repair depot
-1
I thought the $T$ was great for the specs .
price
1
I thought the price was great for the $T$ .
specs
1
the only down fall is that it has no $T$ but i found that they are very cheap to by and also very portable making this the best friend to someone who is always looking for more space then they have .
cd drive
-1
So , the $T$ really does n't matter to me .
hard disk capacity
0
$T$ stick periodically and I havent had the laptop for 45 days yet .
Keys
-1
I also like that you can scroll down in a window using two fingers on the $T$ .
trackpad
1
Everything from the $T$ to the OS is simple and to the point .
design
1
Everything from the design to the $T$ is simple and to the point .
OS
1
I ' v spent as much for $T$ as I would to buy a new netbook -- of course a different brand .
shipping
-1
I personally like the $T$ but needed a machine that delivered gaming performance while still looking professional in front of my customers .
gaming look
1
I personally like the gaming look but needed a machine that delivered $T$ while still looking professional in front of my customers .
gaming performance
1
This just keeps having it 's $T$ replaced !
hard drive
-1
When you look at the specs on Apple products in comparison to a Dell or a HP , yes they do seem to offer less for a higher $T$ .
cost
-1
The only downfall is the $T$ .
volume control
-1
Very fast $T$ and shut down .
boot up
1
Very fast boot up and $T$ .
shut down
1
I finally decided on this laptop because it was the right $T$ for what I need it .
price
1
If $T$ is important I would recommend going with a dell net book for 50 bucks more , or buy a USB wireless card .
internet connectivity
0
If internet connectivity is important I would recommend going with a dell net book for 50 bucks more , or buy a $T$ .
USB wireless card
0
I had read online that some users were having $T$ problems .
sound
-1
My last computer , a Toshiba , $T$ only $ 400 , and worked like a charm for many years .
cost
1
It $T$ too quickly .
discharges
-1
But to be honest , the $T$ issues and the other little quirks make me think I ll buy a PC next time .
compatibility
-1
Then it ceased $T$ at all .
charging
-1
I do not experience a lot of heat coming out of it , however I would highly suggest purchasing a $T$ however , due to the nature of the design of the macbook as it is one very large heat sink .
stand
0
I do not experience a lot of heat coming out of it , however I would highly suggest purchasing a stand however , due to the nature of the $T$ of the macbook as it is one very large heat sink .
design
-1
I do not experience a lot of heat coming out of it , however I would highly suggest purchasing a stand however , due to the nature of the design of the macbook as it is one very large $T$ .
heat sink
-1
* = $T$ is a bit laggy , not the greatest .
Webcam
-1
I am not much of a computer techie , so I can understand some of the internal problems , though I do have $T$ as an antiviral program .
trend micro
0
I am not much of a computer techie , so I can understand some of the internal problems , though I do have trend micro as an $T$ .
antiviral program
0
The computer continued to give me issues and in Late June it completely died again and I tried to call Acer again to get it fixed and they refused to help me , they said my $T$ was up and hung up on me .
warrenty
-1
I 've have n't had any major problems with the laptop except that the $T$ that covers the usb port wires have all come off .
plastic piece
-1
I 've have n't had any major problems with the laptop except that the plastic piece that covers the $T$ have all come off .
usb port wires
0
Wonderful sleek $T$ is only on the outside .
case design
1
It is speedy when connected wirelessly to any network regardless if the $T$ is weak or not .
connection
0
The $T$ is very competitive .
pricing
1
Connecting to my wireless router via $T$ took no time at all .
built-in wireless
1
This computer is exceptionally thin for it 's $T$ and processing power .
screen size
1
This computer is exceptionally thin for it 's screen size and $T$ .
processing power
1
I have not had a problem with the $T$ quitting or freezing .
applications
1
Maybe this is virus related , maybe not , but the computer has locked up many times , and on two occasions , the $T$ has simply gone black .
screen
-1
This wiped out several $T$ that were installed on the computer when it was bought .
programs
-1
It 's $T$ are n't bad at all , for the lower end of the MacBook Pro spectrum , easily capable of running StarCraft II and other games with comparable graphics .
graphics
1
It 's graphics are n't bad at all , for the lower end of the MacBook Pro spectrum , easily capable of running StarCraft II and other games with comparable $T$ .
graphics
0
I have $T$ , so I am unable to install and uninstall some programs .
Vista
-1
I have Vista , so I am unable to install and uninstall some $T$ .
programs
-1
I have Vista , so I am unable to $T$ and uninstall some programs .
install
-1
I have Vista , so I am unable to install and $T$ some programs .
uninstall 
-1
The $T$ is bright and vivid and the keyboard is very easy to use , very important for use quick typers .
screen
1
The screen is bright and vivid and the $T$ is very easy to use , very important for use quick typers .
keyboard
1
the $T$ jumps around all the time and it clicks stuff i dont want it too .
mouse
-1
For those that care about $T$ this thing does n't really make any ;
noise
1
I had my $T$ , Itunes , Email , MS Office , network and printers set up and completely working perfectly within an hour .
IWORKS
1
I had my IWORKS , $T$ , Email , MS Office , network and printers set up and completely working perfectly within an hour .
Itunes
1
I had my IWORKS , Itunes , Email , $T$ , network and printers set up and completely working perfectly within an hour .
MS Office
1
The macbooks are small enough to be very portable yet hold tons of information and $T$ .
performance
1
The only downfall is a lot of the software I have wo n't work with Mac and $T$ is not worth the price of it .
iWork
-1
The only downfall is a lot of the $T$ I have wo n't work with Mac and iWork is not worth the price of it .
software
-1
The only downfall is a lot of the software I have wo n't work with Mac and iWork is not worth the $T$ of it .
price
-1
Whenever tried to turn it on , it would restart as soon as the $T$ launched Windows -LRB- or Winblows , as I like ot call it -RRB- .
BIOS
-1
Whenever tried to turn it on , it would restart as soon as the BIOS launched $T$ -LRB- or Winblows , as I like ot call it -RRB- .
Windows
-1
BUT there 's this $T$ called Boot Camp which allows you to add another OS X like Windows .
application
0
BUT there 's this application called Boot Camp which allows you to add another $T$ like Windows .
OS X
0
BUT there 's this application called $T$ which allows you to add another OS X like Windows .
Boot Camp
0
BUT there 's this application called Boot Camp which allows you to add another OS X like $T$ .
Windows
0
The $T$ is a huge pain in the arse !
mousepad
-1
I hope to edit this in the next few hours , I am going to try to install my own copy of $T$ .
Windows 7
0
-RRB- I also purchased $T$ for $ 300 , which is a three year extended warranty , since I ve never seen any laptop that lasted more than two .
Applecare
0
-RRB- I also purchased Applecare for $ 300 , which is a three year $T$ , since I ve never seen any laptop that lasted more than two .
extended warranty
0
I run $T$ via bootcamp for the couple programs I do not want to buy a mac version of , like my cad programs .
windows
0
I run windows via bootcamp for the couple $T$ I do not want to buy a mac version of , like my cad programs .
programs
0
I run windows via bootcamp for the couple programs I do not want to buy a mac version of , like my $T$ .
cad programs
0
I run windows via $T$ for the couple programs I do not want to buy a mac version of , like my cad programs .
bootcamp
0
Whenever I call Dell about an unrelated problem , they ask me if my laptop is running slowly and if I 'd like to purchase more $T$ for $ 75 .
memory
0
since then i have had minor problems with slow $T$ .
operation
-1
Registration/1st $T$ is easy .
use
1
Take your time and go through the $T$ patiently .
tutorials
0
This time the $T$ and right click key would n't work !
mouse pad
-1
This time the mouse pad and $T$ would n't work !
right click key
-1
The first full charge of this $T$ got me only about 2 full hours .
battery
-1
The first $T$ of this battery got me only about 2 full hours .
full charge
-1
I bought a $T$ for it , but do n't always take it out ;
cordless mouse
1
i am a huge computer person i love anykind of computer that works well , but when i got this one i was so happy with the way it works and how it $T$ its amazing .
runs
1
It took $T$ 4 calls and 4 different techs to correct the problem .
Toshiba tech support
-1
It took Toshiba tech support 4 calls and 4 different $T$ to correct the problem .
techs
-1
They only stay $T$ a little over an hour .
charged
-1
I could not find a phone number anywhere to call an actual live person for $T$ and had to result the their online chat .
tech support
-1
I could not find a phone number anywhere to call an actual live person for tech support and had to result the their $T$ .
online chat
0
$T$ could use some trimming .
Keyboard
-1
Its white $T$ is stylish for college students and easy to take to carry and take to classes .
color
1
Returned laptop for repair a 2nd time and it came back with obvious physical damage -LRB- $T$ bulging and speaker grill pressed in -RRB- , buttons not working and USB ports inoperative .
keyboard
-1
Returned laptop for repair a 2nd time and it came back with obvious physical damage -LRB- keyboard bulging and $T$ pressed in -RRB- , buttons not working and USB ports inoperative .
speaker grill
-1
Returned laptop for repair a 2nd time and it came back with obvious physical damage -LRB- keyboard bulging and speaker grill pressed in -RRB- , $T$ not working and USB ports inoperative .
buttons
-1
Returned laptop for repair a 2nd time and it came back with obvious physical damage -LRB- keyboard bulging and speaker grill pressed in -RRB- , buttons not working and $T$ inoperative .
USB ports
-1
I got assurances from 2 different people that the remaining 10 months of my $T$ would transfer to the new computer .
warranty
1
The $T$ stopped working after the first week .
letter A
-1
This is what I call a good $T$
after sales service.
1
I took off a star because the machine has a lot of junk $T$ on it .
software
-1
With what I do know how to do , the computer $T$ beautiful .
works
1
Tried to make a $T$ wouldnt get passed the first recovery disk .
recovey disk
-1
Tried to make a recovey disk wouldnt get passed the first $T$ .
recovery disk
-1
Most everything is fine with this machine : $T$ , capacity , build .
speed
1
Most everything is fine with this machine : speed , $T$ , build .
capacity
1
Most everything is fine with this machine : speed , capacity , $T$ .
build
1
For the same $T$ , you get a lot more in the Asus ... 1920x1080 res .
price
-1
I made a photo book as a gift , on my computer , pushed `` Buy '' and it drew from my $T$ account and sent the book to my house , the book was of perfect quality-exactly how I had created it and looked better than I had even imagined .
iTunes
0
I use this for my tutoring business , and since I 'm always bouncing from student to student , it is ideal for $T$ and battery life -LRB- yes , it gets the 8 hours as advertised ! -RRB- .
portability
1
I use this for my tutoring business , and since I 'm always bouncing from student to student , it is ideal for portability and $T$ -LRB- yes , it gets the 8 hours as advertised ! -RRB- .
battery life
1
It is in the best condition and has a really high $T$ .
quality
1
When it come time for $T$ you do n't matter .
warranty service to Toshiba
0
However the frozen $T$ kept happening .
screens
-1
It is short on $T$ , and downloads always had problems being completed , or were said to be ` corrupted ' .
space
-1
It is short on space , and $T$ always had problems being completed , or were said to be ` corrupted ' .
downloads
-1
3 -RRB- Horrible $T$
customer support
-1
The $T$ makes my pictures pop so much more .
LED backlit display
1
Apple is always great about the $T$ of things , they always come up with good looking products .
aesthetics
1
$T$ smooth and quick .
Runs
1
The downside to this netbook is pretty much the same for any netbook : $T$ is not something I 'd stare at for the entire 10-11 hours of battery life five days a week .
screen size
0
The downside to this netbook is pretty much the same for any netbook : screen size is not something I 'd stare at for the entire 10-11 hours of $T$ five days a week .
battery life
0
The $T$ are great .
graphics
1
in 5 months the $T$ got worse and worse .
connect quality
-1
The big $T$ allows you to enjoy watching movies , pictures and etc !
screen
1
the $T$ and mic jack are in front of touch-pad making the touch-pad hard to use when using headphones/mic , not to mention the laptop was designed for right handed person .
headphone
-1
the headphone and $T$ are in front of touch-pad making the touch-pad hard to use when using headphones/mic , not to mention the laptop was designed for right handed person .
mic jack
-1
the headphone and mic jack are in front of $T$ making the touch-pad hard to use when using headphones/mic , not to mention the laptop was designed for right handed person .
touch-pad
0
the headphone and mic jack are in front of touch-pad making the $T$ hard to use when using headphones/mic , not to mention the laptop was designed for right handed person .
touch-pad
-1
the headphone and mic jack are in front of touch-pad making the touch-pad hard to use when using $T$ / mic , not to mention the laptop was designed for right handed person .
headphones
-1
the headphone and mic jack are in front of touch-pad making the touch-pad hard to use when using headphones / $T$ , not to mention the laptop was designed for right handed person .
mic
-1
For the -LSB- $ -RSB- $T$ -LRB- special offer -RRB- this is a great laptop .
price
1
the manufacturer 's $T$ only covers replacement/repair of parts .
warranty
-1
What I 'd like is for the laptop to run well without having to purchase additional $T$ .
memory
-1
What I 'd like is for the laptop to $T$ well without having to purchase additional memory .
run
0
It $T$ exactly like it did the day I took it out of the box .
works
1
It is fast booting up , shutting down , and $T$ .
connection with the internet
1
It is fast $T$ , shutting down , and connection with the internet .
booting up
1
It is fast booting up , $T$ , and connection with the internet .
shutting down
1
The $T$ is great .
battery life
1
This is not a serious $T$ laptop or a serious media machine ;
gaming
-1
They replaced my $T$ as well as my mother board .
hard drive
0
They replaced my hard drive as well as my $T$ .
mother board
0
There is nothing to complain about the $T$ .
system
1
and it comes with the new $T$ that comes with new features that makes the use more easy .
OSX
1
and it comes with the new OSX that comes with new $T$ that makes the use more easy .
features
1
and it comes with the new OSX that comes with new features that makes the $T$ more easy .
use
1
Now the $T$ is going darker , darker , darker .
screen
-1
EITHER THE COMPUTER IS TOO SLOW TO DETECT THE $T$ TYPED -LRB- THIS IS UNLIKELY AS I AM A SLOW TYPIST -RRB- OR THE KEYBOARD SIMPLY DOES NOT DETECT THE KEYS BEING TYPED .
KEYS
-1
EITHER THE COMPUTER IS TOO SLOW TO DETECT THE KEYS TYPED -LRB- THIS IS UNLIKELY AS I AM A SLOW TYPIST -RRB- OR THE $T$ SIMPLY DOES NOT DETECT THE KEYS BEING TYPED .
KEYBOARD
-1
EITHER THE COMPUTER IS TOO SLOW TO DETECT THE KEYS TYPED -LRB- THIS IS UNLIKELY AS I AM A SLOW TYPIST -RRB- OR THE KEYBOARD SIMPLY DOES NOT DETECT THE $T$ BEING TYPED .
KEYS
-1
$T$ such as the Dashboard -LRB- allows you to view frequently used tools like a calculator , weather forecast , movie times , calendar , computer post its etc. .
Features
0
Features such as the $T$ -LRB- allows you to view frequently used tools like a calculator , weather forecast , movie times , calendar , computer post its etc. .
Dashboard
0
when i called to have another one shipped or to get my money back they said the $T$ is 23 twenty three days from the date of purchase .
return policy
-1
I sent it back and found this time that the $T$ was faulty , so I got a new one and some other fixes they found .
battery
-1
Great pick for $T$ and affordability .
portability
1
Great pick for portability and $T$ .
affordability
1
It 's fast , it 's easy easy easy to $T$ , easy to hook to my wireless network .
set up
1
It 's fast , it 's easy easy easy to set up , easy to $T$ .
hook to my wireless network
1
I previously purchased a 13 '' macbook -LRB- had pro specs and was $T$ -RRB- which had a nvidia 9800 -LRB- If I am not mistaken -RRB- and it had major heating issues .
aluminum style
1
I previously purchased a 13 '' macbook -LRB- had pro $T$ and was aluminum style -RRB- which had a nvidia 9800 -LRB- If I am not mistaken -RRB- and it had major heating issues .
specs
1
I previously purchased a 13 '' macbook -LRB- had pro specs and was aluminum style -RRB- which had a $T$ -LRB- If I am not mistaken -RRB- and it had major heating issues .
nvidia 9800
0
The people there just changed for me on the spot and I got a new $T$ and they did n't even request for a receipt .
arm piece
1
I take it everywhere with me because it 's so easy to $T$ .
carry
1
The only thing is that the $T$ wo n't last more than 1/2 an hour .
battery
-1
The first fell apart right after the $T$ .
1-year-warranty
0
Oh and it has word and stuff but its a trial verion so after about a month or so when you go to open it it asks for a product key which didnt come with the computer and even after clicking cancel it wont let you use it at all I use the old $T$ which works good .
word processer
1
The $T$ has a wonderful nature feel .
keyboard
1
They went through asking me open up various components , taking $T$ out , hard disk apart , and after 2 hours on phone could not fix it .
battery
0
They went through asking me open up various components , taking battery out , $T$ apart , and after 2 hours on phone could not fix it .
hard disk
0
The $T$ does n't last long but I 'm sure an upgrade battery would solve that problem .
battery
-1
The battery does n't last long but I 'm sure an upgrade $T$ would solve that problem .
battery
1
I was looking too closely at the other $T$ and while comparing , I took it for granted that these features were standard .
performance specs
0
I was looking too closely at the other performance specs and while comparing , I took it for granted that these $T$ were standard .
features
0
I have no idea how this could have even gotten past $T$ during production .
quality control
-1
I bought this last week , and the very next day had to return it because it over heated and the $T$ stopped responding .
touch-mouse
-1
Oh yea , has no $T$ on the side .
numeric pad
-1
The $T$ soon came off , too -- a mark of poor construction quality .
cover for the DVD drive
-1
The cover for the DVD drive soon came off , too -- a mark of poor $T$ .
construction quality
-1
But the $T$ is torn after one use .
arm velcro
-1
The $T$ is amazing .
software
1
We carry the netbook around here and there , hence it 's kinda of irritating when the $T$ just `` slide '' downwards .
LCD
-1
The $T$ is plenty , able to run Windows 7 and at least 2 or 3 other programs with next to no slowdown .
2 GB of RAM
1
The 2 GB of RAM is plenty , able to run $T$ and at least 2 or 3 other programs with next to no slowdown .
Windows 7
1
The 2 GB of RAM is plenty , able to run Windows 7 and at least 2 or 3 other $T$ with next to no slowdown .
programs
1
The $T$ is amazing , the versitility is outstanding .
battery life
1
The battery life is amazing , the $T$ is outstanding .
versitility
1
It is known as $T$ , and if you are doing any website work , you should know that many hosting companies do not support it .
Safari
0
$T$ is a nightmare .
Vista
-1
The $T$ came with the computer and works beautifully .
program
1
the $T$ forced you to place various connections all around the computer , left right and front .
hinge design
-1
I was loving this Netbook because it had an amazing $T$ and display and was small and light , but after 1 week it stopped openning web pages for me -LRB- even after installing new browsers -RRB- then eventually it just started giving me a blue screen and crashing everytime I booted it .
screen
1
I was loving this Netbook because it had an amazing screen and $T$ and was small and light , but after 1 week it stopped openning web pages for me -LRB- even after installing new browsers -RRB- then eventually it just started giving me a blue screen and crashing everytime I booted it .
display
1
I was loving this Netbook because it had an amazing screen and display and was small and light , but after 1 week it stopped openning web pages for me -LRB- even after installing new $T$ -RRB- then eventually it just started giving me a blue screen and crashing everytime I booted it .
browsers
0
The So called laptop $T$ to Slow and I hate it !
Runs
-1
$T$ seems large for this class of computer .
Charger
-1
I dislike the quality and the placement of the $T$ .
speakers
-1
The $T$ and clarity , and sharpness are great .
screen graphics
1
The screen graphics and $T$ , and sharpness are great .
clarity
1
The screen graphics and clarity , and $T$ are great .
sharpness
1
So I called $T$ -LRB- which is good too -RRB- and they went through it and it is just a safety feature and it does not affect performance at all , I just chose to hide the message .
customer support
1
So I called customer support -LRB- which is good too -RRB- and they went through it and it is just a safety feature and it does not affect $T$ at all , I just chose to hide the message .
performance
0
So I called customer support -LRB- which is good too -RRB- and they went through it and it is just a $T$ and it does not affect performance at all , I just chose to hide the message .
safety feature
0
The $T$ is edgy and durable .
unibody design
1
STOPPED $T$ less than a week after my one-year warranty was up .
BOOTING UP
-1
STOPPED BOOTING UP less than a week after my $T$ was up .
one-year warranty
0
But , for the $T$ this is a winner .
cost
1
Later it held zero $T$ and its replacement worked for less than three months .
charge
-1
Also , the $T$ does not last very long at all .
battery
-1
I bought it from HSN because it was `` bundled '' with extra software , but as it turns out , that $T$ just crashes it more often ...
software
-1
I looked around and based off my $T$ / features comparison from a brand I trusted I landed here .
price
0
I looked around and based off my price / $T$ comparison from a brand I trusted I landed here .
features
0
I constantly had to send my laptop in for $T$ every 3 months and it always seems to be the same problem that they said they had already fixed .
services
-1
Strong $T$ in this device makes use of fun and a strong sense of the era of speed This device serves all modern requirements is a very strong game and is very useful for designers .
performance
1
Strong performance in this device makes use of fun and a strong sense of the era of $T$ This device serves all modern requirements is a very strong game and is very useful for designers .
speed
1
Strong performance in this device makes $T$ of fun and a strong sense of the era of speed This device serves all modern requirements is a very strong game and is very useful for designers .
use
1
Unless you need the $T$ .
Bluetooth 3
0
I was sorly disapointed to discover that HP -LRB- what I thought was a reputable company -RRB- would n't honor the $T$ when the fan blade fell apart .
warrenty
-1
I was sorly disapointed to discover that HP -LRB- what I thought was a reputable company -RRB- would n't honor the warrenty when the $T$ fell apart .
fan blade
-1
More times that not the screen pops up saying I have a bad $T$ , or the page ca n't be displayed .
internet connection
-1
Do yourself a favor and invest in a few $T$ if you are planning on purchasing this laptop .
external harddrives
-1
I do n't understand why only $T$ is included .
Windows 7 Starter
-1
While most people say that PCs hold $T$ and value and Macs are just pretty to look at , I think there 's something to be said about the simplicity of Macs .
functionality
1
While most people say that PCs hold functionality and $T$ and Macs are just pretty to look at , I think there 's something to be said about the simplicity of Macs .
value
1
While most people say that PCs hold functionality and value and Macs are just pretty to look at , I think there 's something to be said about the $T$ of Macs .
simplicity
1
While most people say that PCs hold functionality and value and Macs are just pretty to $T$ at , I think there 's something to be said about the simplicity of Macs .
look
1
My macbook is so much better $T$ and so thin !
looking
1
The ease of $T$ is wonderful .
use
1
This system came loaded with $T$ .
Windows 7 Starter
0
- When $T$ went to 4 hours or less , took it to the MacHouse Amsterdam for repair -LRB- 26th of August -RRB- .
battery life
-1
The $T$ gets so HOT it is scary .
battery
-1
Best thing is I can use existing 32 bit old $T$ .
programs
1
It 's so nice to look at and the $T$ are easy to type with .
keys
1
It 's so nice to $T$ at and the keys are easy to type with .
look
1
I am forever changed and will no longer buy a $T$ based machine for personal use .
Windows
-1
The only thing I would change about it is the $T$ .
mouse keys
-1
It is absolutely horrible to use , despite all its so called advanced $T$ .
features
-1
It is absolutely horrible to $T$ , despite all its so called advanced features .
use
-1
Before , I reloaded with Windows 7 Ultimate and used only the downloaded $T$ from Acer 's site .
drivers
0
Before , I reloaded with $T$ and used only the downloaded drivers from Acer 's site .
Windows 7 Ultimate
0
I have to keep turning it until it decides to lower and there is no $T$ .
mute
-1
It 's still beautiful and has better $T$ than I could ever expect from a notebook .
color reproduction
1
After that I turned to email in my next vain help to get them to acknowledge that the $T$ was still valid .
warranty
0
He loves it and it is easy to $T$ and well the schools start teaching the kids early about computers so it was easy for him to get started .
use
1
u can do what u want in just few seconds , even to $T$ your computer takes few seconds .
start up
1
Also , macbooks come with much more $T$ which are so cool !
features
1
They sent out a $T$ .
Sony 'Certified' technician
0
They have developed excellent $T$ for editing video and pictures and I 'm looking forward to utilizing these tools on the regular .
proprietary software
1
Getting the $T$ is a must .
Apple Care plan
1
overall i would recomend this to anybody and tell them that if they want to burn their music or play there video games to buy the $T$ .
cd drive
0
overall i would recomend this to anybody and tell them that if they want to burn their music or play there $T$ to buy the cd drive .
video games
0
I am constantly trying to uninstall $T$ , clean cookies , and delete unused files .
programs
0
The dv4 boasted a faster $T$ , more memory , and a bigger hard drive than my old computer , plus a better quality web cam , nicer screen , and many other features .
processor
1
The dv4 boasted a faster processor , more $T$ , and a bigger hard drive than my old computer , plus a better quality web cam , nicer screen , and many other features .
memory
1
The dv4 boasted a faster processor , more memory , and a bigger $T$ than my old computer , plus a better quality web cam , nicer screen , and many other features .
hard drive
1
The dv4 boasted a faster processor , more memory , and a bigger hard drive than my old computer , plus a better quality $T$ , nicer screen , and many other features .
web cam
1
The dv4 boasted a faster processor , more memory , and a bigger hard drive than my old computer , plus a better quality web cam , nicer $T$ , and many other features .
screen
1
The dv4 boasted a faster processor , more memory , and a bigger hard drive than my old computer , plus a better quality web cam , nicer screen , and many other $T$ .
features
1
The only downfall is the $T$ only last 1.5-2 .0 hrs when not plugged in .
battery
-1
The $T$ on this computer are also stellar - very clear and vivid .
graphics
1
Aside from the $T$ and the short battery life , lack of a webcam , its great .
trial software
-1
Aside from the trial software and the short $T$ , lack of a webcam , its great .
battery life
-1
Aside from the trial software and the short battery life , lack of a $T$ , its great .
webcam
-1
As a die-hard $T$ enthusiast , I shunned the idea of a Mac until this point .
Windows
1
I think that if it is the $T$ again so soon that they should replace it .
motherboard
-1
The computer loads in about a 1/10th of the time that my PC did , and I have all of the $T$ that were on my PC .
programs
1
The computer $T$ in about a 1/10th of the time that my PC did , and I have all of the programs that were on my PC .
loads
1
$T$ are clean and sharp , internet interfaces are seamless .
Graphics
1
Graphics are clean and sharp , $T$ are seamless .
internet interfaces
1
The newer $T$ took a little bit away from the previous gray one which looked really slick , but it is still a great notebook !
black keyboard
-1
Sony parts reliability and quality of $T$ is recenlty the worst .
service
-1
As with any laptop not purchased with $T$ , it comes with a lot of what I consider useless applications .
software options
-1
As with any laptop not purchased with software options , it comes with a lot of what I consider useless $T$ .
applications
-1
Its Office compatible , but the $T$ and its functioning is all new again so you might as well save the money and just learn the pre installed mac programs .
features
0
Its Office compatible , but the features and its $T$ is all new again so you might as well save the money and just learn the pre installed mac programs .
functioning
0
Its Office compatible , but the features and its functioning is all new again so you might as well save the money and just learn the pre installed mac $T$ .
programs
0
Its $T$ compatible , but the features and its functioning is all new again so you might as well save the money and just learn the pre installed mac programs .
Office
1
It just $T$ flawlessly !
works
1
Do you think I purposely `` destroy '' my netbook , so that I can demand a new set ? Do you think it 's fun to take public transport all the way to the $T$ and get a non-satisfactory solution ? Or rather NO solution .
service center
-1
I 'm having the laptop returned unrepaired since paying $ 176 every 3 months just is n't worth it -LRB- that 's about how long the $T$ seems to last -RRB- .
port
-1
also the $T$ is completely shot .
battery
-1
/ awesome $T$ / much better grafics card -LRB- ATI 5870 -RRB- / 8GB RAM / LED backlit screen ...
cooling system
1
/ awesome cooling system / much better $T$ -LRB- ATI 5870 -RRB- / 8GB RAM / LED backlit screen ...
grafics card
1
/ awesome cooling system / much better grafics card -LRB- ATI 5870 -RRB- / 8GB RAM / $T$ . .
LED backlit screen.
1
/ awesome cooling system / much better grafics card -LRB- ATI 5870 -RRB- / $T$ / LED backlit screen ...
8GB RAM
1
The biggest problem is that the box had no $T$ in it .
instructions
-1
But after using it a couple of weeks , the overall $T$ is poor .
operation
-1
Compared to similarly spec 'd PCs , this machine is good $T$ , well built and works easily right out of the box .
value
1
Compared to similarly spec 'd PCs , this machine is good value , well $T$ and works easily right out of the box .
built
1
Compared to similarly spec 'd PCs , this machine is good value , well built and $T$ easily right out of the box .
works
1
$T$ is crystal clear and the system is very responsive .
Screen
1
Screen is crystal clear and the $T$ is very responsive .
system
1
Or the $T$ would show up some place else .
cursor
-1
It is easy to operate and I have already ordered more $T$ and gadgets for my new Rolls Royce of laptops .
software
0
It is easy to $T$ and I have already ordered more software and gadgets for my new Rolls Royce of laptops .
operate
1
It is easy to operate and I have already ordered more software and $T$ for my new Rolls Royce of laptops .
gadgets
0
it might be something deep within $T$ , for I was unable to create a disk image on my hard drive .
Windows
-1
it might be something deep within Windows , for I was unable to create a disk image on my $T$ .
hard drive
-1
it might be something deep within Windows , for I was unable to create a $T$ on my hard drive .
disk image
-1
The $T$ to me is what really stands out though , you can do several different things with it just depending on how many fingers you use on the track pad , awesome thinking Apple !
track pad
1
The track pad to me is what really stands out though , you can do several different things with it just depending on how many fingers you use on the $T$ , awesome thinking Apple !
track pad
1
Now I had not tried to use this since the $T$ had been replaced and after taking it back to the Geek Squad I found out they had accidently not used the right drive when they replaced the first one , so back it went to get the correct drive .
disc drive
-1
Now I had not tried to use this since the disc drive had been replaced and after taking it back to the Geek Squad I found out they had accidently not used the right $T$ when they replaced the first one , so back it went to get the correct drive .
drive
-1
Now I had not tried to use this since the disc drive had been replaced and after taking it back to the Geek Squad I found out they had accidently not used the right drive when they replaced the first one , so back it went to get the correct $T$ .
drive
0
First , you ll discover that the word processing program known as $T$ rarely translates perfectly on anyone else s computer , if it translates at all .
Appleworks
-1
First , you ll discover that the $T$ known as Appleworks rarely translates perfectly on anyone else s computer , if it translates at all .
word processing program
-1
I already have a HP laptop I bought last year that 's standard $T$ .
size
0
$T$ is not upgradable to a longer life battery .
Battery
-1
Battery is not upgradable to a longer life $T$ .
battery
-1
apple has a reputation and is well known for its easy $T$ .
usage
1
Returned laptop for a 3rd repair and it came back with previous problems fixed -LRB- except for $T$ -RRB- but the unit started locking up during use and eventually would not operate at all .
speaker grill
-1
I just plug this into my 22 '' Monitor and the speedy $T$ performs just as well on this dual-core that my Dell did with Windows 7 with a quad-core .
MacOSX
1
I just plug this into my 22 '' Monitor and the speedy MacOSX performs just as well on this dual-core that my Dell did with $T$ with a quad-core .
Windows 7
1
I just plug this into my 22 '' Monitor and the speedy MacOSX performs just as well on this $T$ that my Dell did with Windows 7 with a quad-core .
dual-core
0
I just plug this into my 22 '' Monitor and the speedy MacOSX performs just as well on this dual-core that my Dell did with Windows 7 with a $T$ .
quad-core
0
I just plug this into my $T$ and the speedy MacOSX performs just as well on this dual-core that my Dell did with Windows 7 with a quad-core .
22" Monitor
0
Love the $T$ , awesome programs -LRB- including Garageband -RRB- , and really cool default background .
graphics
1
Love the graphics , awesome $T$ -LRB- including Garageband -RRB- , and really cool default background .
programs
1
Love the graphics , awesome programs -LRB- including $T$ -RRB- , and really cool default background .
Garageband
1
Love the graphics , awesome programs -LRB- including Garageband -RRB- , and really cool $T$ .
default background
1
$T$ , keyboard , and mouse : If you cant see yourself spending the extra money to jump up to a Mac the beautiful screen , responsive island backlit keyboard , and fun multi-touch mouse is worth the extra money to me alone .
Screen
0
Screen , $T$ , and mouse : If you cant see yourself spending the extra money to jump up to a Mac the beautiful screen , responsive island backlit keyboard , and fun multi-touch mouse is worth the extra money to me alone .
keyboard
0
Screen , keyboard , and mouse : If you cant see yourself spending the extra money to jump up to a Mac the beautiful $T$ , responsive island backlit keyboard , and fun multi-touch mouse is worth the extra money to me alone .
screen
1
Screen , keyboard , and mouse : If you cant see yourself spending the extra money to jump up to a Mac the beautiful screen , responsive $T$ , and fun multi-touch mouse is worth the extra money to me alone .
island backlit keyboard
1
Screen , keyboard , and mouse : If you cant see yourself spending the extra money to jump up to a Mac the beautiful screen , responsive island backlit keyboard , and fun $T$ is worth the extra money to me alone .
multi-touch mouse
1
Screen , keyboard , and $T$ : If you cant see yourself spending the extra money to jump up to a Mac the beautiful screen , responsive island backlit keyboard , and fun multi-touch mouse is worth the extra money to me alone .
mouse
0
The MacBook is way too $T$ for something so simple and chaotic .
overpriced
-1
The OS takes some getting used to especially after being a $T$ user for so long but the learning curve is so worth it !
Windows
0
I also purchased $T$ to go with it which has programs for word processing , spreadsheets , and presentations -LRB- similar to Microsoft Office -RRB- .
iWork
0
I also purchased iWork to go with it which has $T$ for word processing , spreadsheets , and presentations -LRB- similar to Microsoft Office -RRB- .
programs
0
I also purchased iWork to go with it which has programs for word processing , spreadsheets , and presentations -LRB- similar to $T$ -RRB- .
Microsoft Office
0
I also purchased iWork to go with it which has programs for $T$ , spreadsheets , and presentations -LRB- similar to Microsoft Office -RRB- .
word processing
0
I also purchased iWork to go with it which has programs for word processing , $T$ , and presentations -LRB- similar to Microsoft Office -RRB- .
spreadsheets
0
I also purchased iWork to go with it which has programs for word processing , spreadsheets , and $T$ -LRB- similar to Microsoft Office -RRB- .
presentations
0
Overall , I experienced a huge change in that my mac $T$ pretty fast compared to my old PC .
runs
1
When I got the computer back and realizwed it still was not correct HP told me it was out of $T$ and now it was my problem .
warranty
0
It also came with a $T$ which is great because I can see an communicate with my family members back home .
built it web cam
1
Good $T$ and performed well .
monitor
1
Good monitor and $T$ well .
performed
1
It was secure and easy to $T$ .
navigate
1
I was a little weary at purchasing another 13 '' macbook almost 2 years later but t looks like the newer macbooks have gotten its current line of $T$ in order this time around .
graphics cards
1
The machine has a $T$ the book has no mention of it or how to connect it to your HDTV .
bluray player
0
The machine has a bluray player the $T$ has no mention of it or how to connect it to your HDTV .
book
-1
They are by far the easiest $T$ to actually learn about computers with .
systems
1
this apple navigates you thru the unexplored world of the $T$ .
internet
0
The video card is great for media , and above average for $T$ , but not a gamers first choice .
gaming
1
The video card is great for $T$ , and above average for gaming , but not a gamers first choice .
media
1
I had of course bought a $T$ so I sent it in to be replaced and -LRB- almost 2 months later -RRB- the dv4 is what the sent me as a replacement .
3 year warranty,
0
Apparently there is a manufacturing defect , something with the amount of $T$ .
thermal paste
-1
Despite the claims of the Apple apologists -LRB- a vice of which I am recently myself reformed -RRB- the $T$ of Mac laptops are NO different from PCs ' at this point .
internals
-1
Took several hours with $T$ before I could even start the PC out of the box .
customer support
-1
Asus $T$ does n't work and windows logon is n't either .
facial recognition
-1
Asus facial recognition does n't work and $T$ is n't either .
windows logon
-1
$T$ makes this computer almost unusable for online service .
Windows Vista
-1
Windows Vista makes this computer almost unusable for $T$ .
online service
-1
I contacted Acer and they are giving me FREE $T$ , so do n't go and pay for them , just ask for them and they should give them to you .
recovery DVDs
1
Now when I order I did not go full scale for the $T$ or full keyboard I wanted something for basics of being easy to carry when I use crutchs or wheelchair and with a backpack laptop bag .
webcam
0
Now when I order I did not go full scale for the webcam or full $T$ I wanted something for basics of being easy to carry when I use crutchs or wheelchair and with a backpack laptop bag .
keyboard
0
Now when I order I did not go full scale for the webcam or full keyboard I wanted something for basics of being easy to $T$ when I use crutchs or wheelchair and with a backpack laptop bag .
carry
1
Can listen to my music and watch my videos with ease and with a great $T$ .
display
1
Otherwise , all other $T$ are a 1
features
0
The $T$ is awesome .
performance
1
The $T$ is beyond horrible .
display
-1
There is hardly any $T$ on the computer 's hard drive .
memory
-1
There is hardly any memory on the computer 's $T$ .
hard drive
-1
Actually , I had noticed the one on the sales floor also did n't have $T$ !
sound
-1
Next , most Acer laptop $T$ are on the bottom which is right on your laptop .
fans
0
the laptop $T$ pretty well .
preformed
1
I got my MacBook Pro because I wanted to do all the stuff I need to do without worrying about the $T$ quitting on me or freezing for a few minutes .
system
0
I loved the netbook -LRB- minus the fact that it was $T$ -RRB- until this started happening .
windows OS
-1
The minute you fire it up it 's all good , very easy $T$ .
user interface
1
I actually contact Toshiba before I started having problem and was given run around after I supplied serial number in order to delay me sending in laptop until after $T$ expired .
warrenty
-1
Theres also $T$ , a program dedicated to putting all your favorite media together - photos , recordings , video projects into one program so that you can create the perfect memoir for your parents , family , siblings , and any other person important in your life that there may be .
iDVD
1
Theres also iDVD , a $T$ dedicated to putting all your favorite media together - photos , recordings , video projects into one program so that you can create the perfect memoir for your parents , family , siblings , and any other person important in your life that there may be .
program
1
Theres also iDVD , a program dedicated to putting all your favorite media together - photos , recordings , video projects into one $T$ so that you can create the perfect memoir for your parents , family , siblings , and any other person important in your life that there may be .
program
1
After replacing the $T$ the battery stopped working -LRB- 3 months of use -RRB- which was frustrating .
hard drive
0
After replacing the hard drive the $T$ stopped working -LRB- 3 months of use -RRB- which was frustrating .
battery
-1
I love the easy to see $T$ , and It works well for work , persoal or just play .
screen
1
I love the easy to see screen , and It $T$ well for work , persoal or just play .
works
1
If what you need is a machine to do some surfing , email checking , $T$ , and watching a movie or two , this is the machine you want .
word processing
0
If what you need is a machine to do some $T$ , email checking , word processing , and watching a movie or two , this is the machine you want .
surfing
0
the $T$ and buttons are the worst i 've ever seen .
mouse pad
-1
the mouse pad and $T$ are the worst i 've ever seen .
buttons
-1
Awesome $T$ !
graphics
1
It really is perfect for work and $T$ .
play
1
It really is perfect for $T$ and play .
work
1
The pro is a great product , I wish that the 13 inch models came with the $T$ and had a more comfortable edge -LRB- the edges hurt my wrists -RRB- .
Intel i processors
-1
The pro is a great product , I wish that the 13 inch models came with the Intel i processors and had a more comfortable $T$ -LRB- the edges hurt my wrists -RRB- .
edge
-1
The pro is a great product , I wish that the 13 inch models came with the Intel i processors and had a more comfortable edge -LRB- the $T$ hurt my wrists -RRB- .
edges
-1
One drawback I noticed was $T$ .
sound quality via USB
-1
The $T$ sucked the juice from my laptop and when the extended life battery went out we were SOL there to , so much for that warranty covering all the products we purchased .
battery life
-1
The battery life sucked the juice from my laptop and when the extended life battery went out we were SOL there to , so much for that $T$ covering all the products we purchased .
warranty
-1
I have had another Mac , but it got slow due to an older $T$ .
operating system
-1
That 's very possible , but since they do n't make $T$ for the sound card in this machine , I was stuck until Windows 7 came out .
Windows XP drivers
-1
That 's very possible , but since they do n't make Windows XP drivers for the $T$ in this machine , I was stuck until Windows 7 came out .
sound card
-1
That 's very possible , but since they do n't make Windows XP drivers for the sound card in this machine , I was stuck until $T$ came out .
Windows 7
1
I ` ts nice to have the higher-end laptops , but this fits my budget and the $T$ I need .
features
1
I ` ts nice to have the higher-end laptops , but this fits my $T$ and the features I need .
budget
1
Was disappointed to find out that the model had been discontinued , apparently because of known $T$ problems .
motherboard
-1
Also the $T$ are not very loud , But it is a netbook .
speakers
-1
LOVE THIS LAPTOP WONDERFUL $T$ FOR WHAT YOU GET !
PRICE
1
Just a black $T$ !
screen
-1
A key contributor that led me to Mac is the $T$ .
art aspect
1
Eventually my $T$ would n't charge , so unless I had it plugged in it would n't even power on .
battery
-1
Purchased for development purposes , but it has turned into my everyday laptop as well for $T$ , e-mail , etc. .
surfing
1
My first problem was with the $T$ .
pre-loaded Norton Firewall/Security program
-1
I had a $T$ but , i ca n't use it because it is not compatible .
USB connect
-1
Accordingly , I have decided to NEVER purchase another HP product -LRB- my five year old Compaq -RRB- lasted 5-years before the $T$ crashed .
hard drive
-1
I know that everyone thinks Macs are overpriced and overrated , but once you get past the initial $T$ you 'll find that they 're worth every penny -LRB- besides , there 's always the financing plan that Best Buy offers -RRB- .
expense
-1
I love the $T$ .
multi-touch trackpad
1
HP is more interested in selling $T$ -LRB- which cost more than the netbook new -RRB- then they are in helping or fixing .
extended warranties
-1
HP is more interested in selling extended warranties -LRB- which $T$ more than the netbook new -RRB- then they are in helping or fixing .
cost
-1
Not too much `` junk '' $T$ to remove .
software
1
System is loosing about 20 % of $T$ because of that .
performance
-1
$T$ is loosing about 20 % of performance because of that .
System
-1
It is easy to use , good $T$ and good price .
quality
1
It is easy to use , good quality and good $T$ .
price
1
It is easy to $T$ , good quality and good price .
use
1
The difference in the $T$ from a PC 's keyboard took a bit of tim to get used to , but overall it 's worth it !
Apple keyboard
0
The difference in the Apple keyboard from a $T$ took a bit of tim to get used to , but overall it 's worth it !
PC's keyboard
0
The $T$ for the $ 4000 and up computers was the only one available for purchase on the drop drown menu .
extended warranty
0
Only issue is that it is a little slow , and I 'm fixing that by adding more $T$ .
RAM
0
The $T$ crashed as well , and I had to buy a new power cord .
hard drive
-1
The hard drive crashed as well , and I had to buy a new $T$ .
power cord
-1
Another issue I have with it is the $T$ .
battery
-1
After 2 months of complaints , Asus finally sent the right $T$ to my techies .
power supply
0
After 2 months of complaints , Asus finally sent the right power supply to my $T$ .
techies
0
That included the extra $T$ , the speakers and the subwoofer I got -LRB- that WAS worth the money -RRB- , the bluetooth mouse for my supposedly bluetooth enabled computer , the extended life battery and the Docking port .
Sony Sonic Stage software
0
That included the extra Sony Sonic Stage software , the $T$ and the subwoofer I got -LRB- that WAS worth the money -RRB- , the bluetooth mouse for my supposedly bluetooth enabled computer , the extended life battery and the Docking port .
speakers
1
That included the extra Sony Sonic Stage software , the speakers and the $T$ I got -LRB- that WAS worth the money -RRB- , the bluetooth mouse for my supposedly bluetooth enabled computer , the extended life battery and the Docking port .
subwoofer
1
That included the extra Sony Sonic Stage software , the speakers and the subwoofer I got -LRB- that WAS worth the money -RRB- , the bluetooth mouse for my supposedly bluetooth enabled computer , the $T$ and the Docking port .
extended life battery
0
That included the extra Sony Sonic Stage software , the speakers and the subwoofer I got -LRB- that WAS worth the money -RRB- , the bluetooth mouse for my supposedly bluetooth enabled computer , the extended life battery and the $T$ .
Docking port
0
That included the extra Sony Sonic Stage software , the speakers and the subwoofer I got -LRB- that WAS worth the money -RRB- , the $T$ for my supposedly bluetooth enabled computer , the extended life battery and the Docking port .
bluetooth mouse
0
That included the extra Sony Sonic Stage software , the speakers and the subwoofer I got -LRB- that WAS worth the money -RRB- , the bluetooth mouse for my supposedly $T$ computer , the extended life battery and the Docking port .
bluetooth enabled
-1
My MacBook Pro $T$ like a dream , it has never overheated , or even been slightly warm for that matter .
works
1
PC users use the Powerpoint program for slide-show presentation and Mac users utilize $T$ .
Keynote
0
PC users use the $T$ for slide-show presentation and Mac users utilize Keynote .
Powerpoint program
0
I get a ton of compliments on its $T$ , and speaking as someone who regularly commutes on a bus , I can attest to the fact that this is the perfect size computer if you 're restricted to the width of your body for computing room .
size
1
I get a ton of compliments on its size , and speaking as someone who regularly commutes on a bus , I can attest to the fact that this is the perfect $T$ computer if you 're restricted to the width of your body for computing room .
size
1
It takes me approximately 3 tries to get to each site , then after closing the $T$ and reopening it it actually works .
browser
0
Easy to $T$ , can be taken anywhere , can be hooked up to printers , headsets .
carry
1
also the $T$ does not liht up so unless your sitting in a room with some light you cant see anything and thats bad for me because my boyfriend tends to watch tv in the dark at night which leaves me with no way of seeing the keyboard .
keyboard
-1
also the keyboard does not liht up so unless your sitting in a room with some light you cant see anything and thats bad for me because my boyfriend tends to watch tv in the dark at night which leaves me with no way of seeing the $T$ .
keyboard
-1
When I got my laptop back after this first instance it worked okay for a little bit then I started expeirencing issues again , everything from $T$ and drivers failing again , to it powering off for no reason , to locking up and freezing and just all sorts of issues .
programs
-1
When I got my laptop back after this first instance it worked okay for a little bit then I started expeirencing issues again , everything from programs and $T$ failing again , to it powering off for no reason , to locking up and freezing and just all sorts of issues .
drivers
-1
Love that it does n't take up $T$ like a regular computer .
space
1
Asked the $T$ .
customer service rep
0
So , I took it back to the apple store and they narcissist $T$ fixed it by resetting the fan at boot up .
genius bar staff)
-1
So , I took it back to the apple store and they narcissist genius bar staff -RRB- fixed it by resetting the $T$ at boot up .
fan
0
So , I took it back to the apple store and they narcissist genius bar staff -RRB- fixed it by resetting the fan at $T$ .
boot up
0
Needs Power and $T$ to Plug in back instead of side , In the way of operating a mouse in small area .
Mouse Cable
-1
Needs Power and Mouse Cable to Plug in back instead of side , In the way of operating a $T$ in small area .
mouse
-1
-4 $T$ , 2 HDD Bays * , 16GB RAM support - No Wireless Issues , at least for me .
RAM slots
0
-4 RAM slots , 2 $T$ * , 16GB RAM support - No Wireless Issues , at least for me .
HDD Bays
0
-4 RAM slots , 2 HDD Bays * , $T$ - No Wireless Issues , at least for me .
16GB RAM support
0
-4 RAM slots , 2 HDD Bays * , 16GB RAM support - No $T$ Issues , at least for me .
Wireless
1
I agree with the previous comment that $T$ IS HORRIBLE WHICH IS A CON IN MY OPINION .
ASUS TECH SUPPORT
-1
In fact , somehow -LRB- and I never opened it up -RRB- some specks of dust or something got inside the $T$ and are now there permanently , behind the front of the screen , in the way of the display .
screen
-1
In fact , somehow -LRB- and I never opened it up -RRB- some specks of dust or something got inside the screen and are now there permanently , behind the front of the $T$ , in the way of the display .
screen
-1
In fact , somehow -LRB- and I never opened it up -RRB- some specks of dust or something got inside the screen and are now there permanently , behind the front of the screen , in the way of the $T$ .
display
-1
the $T$ , the left button always sticks .
mouse on the pad
0
the mouse on the pad , the $T$ always sticks .
left button
-1
i have tried to charge on different $T$ with no luck .
batteries
-1
I would recommend this computer to anyone searching for the perfect laptop , and the $T$ is amazing .
battery life
1
We use the $T$ often , iTunes is open nearly every day and works great with my iPhone .
built in tools
0
We use the built in tools often , $T$ is open nearly every day and works great with my iPhone .
iTunes
1
the $T$ of has actually help me out quite a bit by me being able to fit it in an already full backpack and to use it at a resturant where the food on the table is always so space consuming .
size
1
True $T$ at a great price !
quality
1
True quality at a great $T$ !
price
1
Not easy to $T$ .
carry
-1
The $T$ that come standard with the Leopard running system are enough for the average person to run all the basics .
programs
1
The programs that come standard with the $T$ are enough for the average person to run all the basics .
Leopard running system
0
So what am I supposed to do ? The $T$ can not provide me the `` service '' when it is called the `` service center '' .
LG service center
-1
So what am I supposed to do ? The LG service center can not provide me the `` service '' when it is called the `` $T$ '' .
service center
-1
So what am I supposed to do ? The LG service center can not provide me the `` $T$ '' when it is called the `` service center '' .
service
-1
The $T$ this Pro is made out of seems a lot nicer than any PC Specs : Like I said this performs a lot better than any computer I 've had in the past .
Material
1
The Material this Pro is made out of seems a lot nicer than any PC $T$ : Like I said this performs a lot better than any computer I 've had in the past .
Specs
-1
The Material this Pro is made out of seems a lot nicer than any PC Specs : Like I said this $T$ a lot better than any computer I 've had in the past .
performs
1
After doing extensive research , macconnection had the lowest $T$ on the 15 '' MBP i5 .
price
1
I am ADDICTED to $T$ !
photo booth
1
The $T$ and user interface is very intuitive , and the large multi-touch track pad is amazing .
operating system
1
The operating system and $T$ is very intuitive , and the large multi-touch track pad is amazing .
user interface
1
The operating system and user interface is very intuitive , and the large $T$ is amazing .
multi-touch track pad
1
$T$ - The new editions gives you more hard disk space -LRB- 500GB instead of 320GB -RRB- but time has taught me never to trust an internal hard disk .
Hard disk
0
Hard disk - The new editions gives you more $T$ -LRB- 500GB instead of 320GB -RRB- but time has taught me never to trust an internal hard disk .
hard disk space
1
Hard disk - The new editions gives you more hard disk space -LRB- 500GB instead of 320GB -RRB- but time has taught me never to trust an $T$ .
internal hard disk
0
It is extremely portable and easily $T$ at the library and elsewhere .
connects to WIFI
1
First things first , Macbook pro has many $T$ to make life easier , unlike the windows computers .
applications
1
First things first , Macbook pro has many applications to make life easier , unlike the $T$ computers .
windows
-1
And the $T$ on this thing is absolutely amazing for high quality videos and movies and gaming .
screen
1
And the screen on this thing is absolutely amazing for high quality videos and movies and $T$ .
gaming
1
I considered I may have too much on the computer , but after looking , there was plenty of $T$ and that is not the issue .
space
1
i must keep it plugged in at all times because it will not keep a $T$ for longer than four minutes .
charge
-1
Summary : I 've had this laptop for 2 months , out of the blue the $T$ stops working .
power adapter
-1
I saw walmart had the same computer for about $ 650 but still knowing what I know now , I would not buy it at that $T$ .
price
-1
Of course , for a student , $T$ is always an issue .
weight
0
Now $T$ is broken , have to wait for a new one .
mainboard
-1
The $T$ difference is next to NOTHING for a mac , and the hard drive can be manually upgraded or you could just buy a $ 60 500gb external hard drive .
speed
-1
The speed difference is next to NOTHING for a mac , and the $T$ can be manually upgraded or you could just buy a $ 60 500gb external hard drive .
hard drive
0
The speed difference is next to NOTHING for a mac , and the hard drive can be manually upgraded or you could just buy a $ 60 $T$ .
500gb external hard drive
0
2 . The $T$ is low quality .
wireless card
-1
They also use two totally different $T$ .
operating systems
0
They are about the same size $T$ .
keys
0
The people are frustrating to work with , the product itself is very cheaply made , and the $T$ are less than satisfactory .
accessories
-1
They offer the best $T$ in the business , and do n't 3rd party it out like Toshiba .
warranty
1
The only problems are the $T$ isnt very loud I have to wear headphones .
sound
-1
Again - $T$ based machines were not giving me anything to work with !
windows
-1
everything about a mac is wonderful , it takes a little used to learning and getting used to the new $T$ , but you will learn fast and its all worth it .
system
0
i love the $T$ of the computer since i play games on it .
size
1
i love the size of the computer since i play $T$ on it .
games
0
You know , using the computer should be fun , not aggrevation , especially when you are $T$ or working with photos .
playing games
0
There are no viruses or spyware to worry about like on a $T$ computer .
Windows
-1
To be honest i think it was faulty $T$ or something but idk .
equipment
-1
I also love the small , convenient $T$ of my laptop , making it a perfect tool for my academic studies .
size
1
I love its solid $T$ , light wt and excellent battery life -LRB- for now -RRB- .
build
1
I love its solid build , light $T$ and excellent battery life -LRB- for now -RRB- .
wt
1
I love its solid build , light wt and excellent $T$ -LRB- for now -RRB- .
battery life
1
while about 8 years ago , I hope that the $T$ has changed .
quality
-1
The difference is it 's a whole lot of fun using the laptop now , still learning the $T$ , but is fun and comes with a lot of cool apps .
Apple navigation
0
The difference is it 's a whole lot of fun using the laptop now , still learning the Apple navigation , but is fun and comes with a lot of cool $T$ .
apps
1
- I propose that I can just swap the $T$ .
hard drives
0
The $T$ holds up well , it 's built very solidly , and runs fast .
battery
1
The battery holds up well , it 's $T$ very solidly , and runs fast .
built
1
The battery holds up well , it 's built very solidly , and $T$ fast .
runs
1
$T$ is limited though .
Sound card
-1
This is a nicely sized laptop with lots of $T$ and long battery life .
processing power
1
This is a nicely sized laptop with lots of processing power and long $T$ .
battery life
1
This is a nicely $T$ laptop with lots of processing power and long battery life .
sized
1
The only thing I can imagine is that Sony jumped on early specifications for $T$ requirements from Microsoft and designed it to those inadequate requirements .
Vista
-1
The keyboard , which generally felt okay even for someone used to a $T$ , now looks terrible .
desktop keyboard
0
The $T$ is awesome .
display
1
It took several weeks just to get them to acknowledge that I owned the $T$ .
warranty
-1
The $T$ is like no other laptop keyboard .
keyboard
0
The keyboard is like no other laptop $T$ .
keyboard
0
- Computer crashed frequently and $T$ decreased very quickly .
battery life
-1
- I propose that they can just swap the $T$ .
hard drives
0
Every $T$ on the drivers/applications DVD is everything you will need for a reload .
driver
1
Every driver on the $T$ is everything you will need for a reload .
drivers/applications DVD
1
I called their $T$ as was told they would send Me a new box to return the computer to the repair depot .
repair depot
0
I called their repair depot as was told they would send Me a new box to return the computer to the $T$ .
repair depot
0
It 's also fairly easy to use the $T$ .
Operating System
1
We figure that after everything HIS pc actually ended up $T$ $ 350 more than my original Mac .
costing
-1
So having the $T$ go out on me and get lose or I could actually here it inside my computer on two of the three times is not good .
AC plug
-1
$T$ is good for the price .
Peformance
1
Peformance is good for the $T$ .
price
1
The computer is currently in West Verginia doe to the method of $T$ choosen by Toshiba .
shipping
-1
Summary : HP knew they were shipping out bad $T$ and did nothing proactive to resolve it .
BIOS
-1
I had 3 months when the $T$ started going out .
ports
-1
The improvements to the $T$ S have been relatively gradual , but substantive .
O
1
It is super easy to $T$ .
use
1
Many of my classmates computers $T$ crashed .
hard drives
-1
Ease of $T$ is just one of the benefits I love about my Mac .
use
1
I would n't play a first-person shooter with this , mind , but if you wanted to run $T$ , email , chat , download a video , listen to music from a certain fruit-named music store , and were looking for a highly portable yet powerful netbook to do that all in , I 'd highly recommend checking this out .
MS Office
0
The 13 '' Macbook Pro just fits in my budget and with free $T$ and no tax to CA this is the best price we can get for a great product .
shipping
1
The 13 '' Macbook Pro just fits in my budget and with free shipping and no tax to CA this is the best $T$ we can get for a great product .
price
1
The 13 '' Macbook Pro just fits in my $T$ and with free shipping and no tax to CA this is the best price we can get for a great product .
budget
1
The sheer $T$ and flexibility makes the MacBook Pro a must have for any techie !
power
1
The sheer power and $T$ makes the MacBook Pro a must have for any techie !
flexibility
1
The notebook is lacking a $T$ and a S-video port that would enable one to hook it to a TV .
HDMI port
-1
The notebook is lacking a HDMI port and a $T$ that would enable one to hook it to a TV .
S-video port
-1
The $T$ on it are useless too .
speakers
-1
$T$ is lasting about 6 hours as I am surfing the web on Sundays while checking football scores and watching funny Youtube videos .
Battery
0
Battery is lasting about 6 hours as I am $T$ on Sundays while checking football scores and watching funny Youtube videos .
surfing the web
0
$T$ is great for adding pictures right to facebook and other social networking sites .
Iphoto
1
In early May I got it back and this time I only had it back for 1 day before it had a NEW issue so it was sent back in for the 6th time they `` expedited '' the repairs so I was only supposed to have to be without it for 3 days and it was supposed to be fixed , by a `` $T$ '' .
Senior Tech
-1
Some features arent friendly -LRB- $T$ , sound quality , etc. .
volume wheel
-1
Some features arent friendly -LRB- volume wheel , $T$ , etc. .
sound quality
-1
Some $T$ arent friendly -LRB- volume wheel , sound quality , etc. .
features
-1
A cheaper $T$ should not equal a `` cheap '' product .
price
1
I think the $T$ is somewhere on the hard drive , but I rather have a hard copy .
manual
0
I think the manual is somewhere on the $T$ , but I rather have a hard copy .
hard drive
0
Thank you Best Buy for putting my computer together and installing my first $T$ - you guys were GREAT too !
software
0
Adjust the $T$ since it 's not that responsive to begin with .
sensitivity
-1
After a couple of years , my battery life began to diminish but was replaced for free due to a company-wide recall of my particular $T$ .
battery
-1
The system constantly overheats , the $T$ is too short , the case is coming apart , and my core applications that I use every day in my work as a graphic artist run poorly .
battery life
-1
The system constantly overheats , the battery life is too short , the $T$ is coming apart , and my core applications that I use every day in my work as a graphic artist run poorly .
case
-1
The system constantly overheats , the battery life is too short , the case is coming apart , and my $T$ that I use every day in my work as a graphic artist run poorly .
core applications
-1
The $T$ constantly overheats , the battery life is too short , the case is coming apart , and my core applications that I use every day in my work as a graphic artist run poorly .
system
-1
Later it held zero $T$ and its replacement worked for less than three months .
charge
-1
The company sent me a whole new $T$ overnight and apologized .
cord
1
It 's even easy to $T$ .
hook up to other wireless networks
1
Also , I have had alot of trouble with the $T$ to go to other lines .
shift key
-1
The $T$ did not even answer my question , I had to ask him , if he understood what I ask or if he spoke english because he did n't even try to acknowledge my question .
rep
-1
It gives me the $T$ and speed that I need to run all the programs I use to edit .
power
1
It gives me the power and $T$ that I need to run all the programs I use to edit .
speed
1
It gives me the power and speed that I need to run all the $T$ I use to edit .
programs
0
$T$ is easily compatible with Microsoft Office so you can send and receive files from a PC .
iLife
1
iLife is easily compatible with $T$ so you can send and receive files from a PC .
Microsoft Office
0
As a computer science student in college , I find that the $T$ , longevity , and ease of use of this computer make me -LRB- shockingly -RRB- want to do homework more ;
portability
1
As a computer science student in college , I find that the portability , $T$ , and ease of use of this computer make me -LRB- shockingly -RRB- want to do homework more ;
longevity
1
As a computer science student in college , I find that the portability , longevity , and ease of $T$ of this computer make me -LRB- shockingly -RRB- want to do homework more ;
use
1
Again I sent it back and they replaced the $T$ and some fan inside .
motherboard
0
Again I sent it back and they replaced the motherboard and some $T$ inside .
fan
0
Fully $T$ , the MacBook Pro can last about five hours unplugged .
charged
1
I know there are way better laptops out there for the same $T$ , and why spend money on shit when you can go out and get yourself a perfectly decent laptop that doesnt suck total monkey balls .
price
0
For me , $T$ were starting to get stuck and would n't type very well .
keys
-1
ca n't reinstall with $T$ because of proprietary hardware drivers .
standard os cd
-1
ca n't reinstall with standard os cd because of $T$ .
proprietary hardware drivers
-1
There is a small red circle next to it with a x in the middle , and when I click on it it says : '' Consider replacing your $T$ '' and it does not hold full charge .
battery
0
There is a small red circle next to it with a x in the middle , and when I click on it it says : '' Consider replacing your battery '' and it does not hold full $T$ .
charge
-1
The computer was two weeks late in $T$ because HP forgot to complete the required import paperwork .
delivery
-1
The first $T$ I switched on was a game for my children .
programm
0
I have been very pleased with the $T$ of this laptop .
performance
1
I bought it for my mom and she reports that the $T$ lasts all day for her , it 's very lightweight , and the response for the computing she 's doing -LRB- Internet focused activity : mail , research , etc. -RRB- is excellent ;
battery life
1
I bought it for my mom and she reports that the battery life lasts all day for her , it 's very lightweight , and the $T$ for the computing she 's doing -LRB- Internet focused activity : mail , research , etc. -RRB- is excellent ;
response
1
I bought it for my mom and she reports that the battery life lasts all day for her , it 's very lightweight , and the response for the computing she 's doing -LRB- $T$ : mail , research , etc. -RRB- is excellent ;
Internet focused activity
0
Its very nice and once you learn the $T$ you will be so happy to have such a sophisticated computer .
features
0
It is sleek and lightweight and $T$ quickly when needed .
charges
1
also you may need to charge it once a day , if for medium use every thing fast and easy with mac the $T$ and look is the most feature that attracted me to it .
size
1
also you may need to charge it once a day , if for medium use every thing fast and easy with mac the size and $T$ is the most feature that attracted me to it .
look
1
also you may need to charge it once a day , if for medium use every thing fast and easy with mac the size and look is the most $T$ that attracted me to it .
feature
1
also you may need to $T$ it once a day , if for medium use every thing fast and easy with mac the size and look is the most feature that attracted me to it .
charge
0
-LRB- The $T$ also uses a firewire connection -RRB- .
iBook backup
0
-LRB- The iBook backup also uses a $T$ n -RRB- .
firewire connectio
0
I did think it had a $T$ because that was one of my requirements , but forgot to check in the specifications on this one before I purchased .
camera
0
I did think it had a camera because that was one of my requirements , but forgot to check in the $T$ on this one before I purchased .
specifications
0
Also the $T$ is exceptional !
display
1
The computer was shipped to their $T$ on june 24 and returned on July 2 seems like a short turn around time except the computer was not repaired when it was returned .
repair depot
0
Learning all of the $T$ only took a few minutes to get used to as some of the shortcuts are the same on Windows machines .
keyboard shortcuts
1
Learning all of the keyboard shortcuts only took a few minutes to get used to as some of the $T$ are the same on Windows machines .
shortcuts
0
little short on $T$ but you get what you pay for .
RAM
-1
It did n't come with any $T$ installed outside of windows media , but for the price , I was very pleased with the condition and the overall product .
software
-1
It did n't come with any software installed outside of $T$ , but for the price , I was very pleased with the condition and the overall product .
windows media
0
It did n't come with any software installed outside of windows media , but for the $T$ , I was very pleased with the condition and the overall product .
price
1
THEN , one month after the $T$ expired , the replacement charger went .
warranty
0
THEN , one month after the warranty expired , the $T$ went .
replacement charger
-1
I love a `` pc '' but I was ready for a change and tired of the $T$ .
windows system
-1
Your $T$ will end up all over the freaking place , , , it 's not uncommon for me to accidentally delete words , sentences , paragraphs because of this mousepad .
cursor
-1
Your cursor will end up all over the freaking place , , , it 's not uncommon for me to accidentally delete words , sentences , paragraphs because of this $T$ .
mousepad
-1
Other installed $T$ , such as certain printer software , are also most attractive .
features
1
Other installed features , such as certain $T$ , are also most attractive .
printer software
1
I work in film editing and post production , so I need a laptop that not only has $T$ , but memory and speed as well .
power
0
I work in film editing and post production , so I need a laptop that not only has power , but $T$ and speed as well .
memory
0
I work in film editing and post production , so I need a laptop that not only has power , but memory and $T$ as well .
speed
0
Even doing so , the $T$ may just be slightly tightened only .
hinge
0
company provides UPS $T$ , fast , great !
shipping
1
I would tell the $T$ I knew exactly what was wrong with it but they did not listen and I had to go through a bunch of junk to get them to tell me I needed to send the computer in .
technician
-1
Then I 've fixed the $T$ -LRB- inside the unit -RRB- , rewired the DC jack to the OUTside of the laptop , replaced the power brick .
DC jack
0
Then I 've fixed the DC jack -LRB- inside the unit -RRB- , rewired the $T$ to the OUTside of the laptop , replaced the power brick .
DC jack
0
Then I 've fixed the DC jack -LRB- inside the unit -RRB- , rewired the DC jack to the OUTside of the laptop , replaced the $T$ .
power brick
0
It is easy to use , has great $T$ , and every so light weight .
screen quality
1
It is easy to $T$ , has great screen quality , and every so light weight .
use
1
Great product , very easy to use and great $T$ .
graphics
1
Great product , very easy to $T$ and great graphics .
use
1
The $T$ that comes with the computer is so simple to use and produces a great finished product .
iLife software
1
The iLife software that comes with the computer is so simple to $T$ and produces a great finished product .
use
1
The $T$ is great for Skype and similar video-chat services .
built-in webcam
1
The shop will definitely push the problem to the $T$ .
service center
0
PC users work in $T$ , while Mac users work in Pages .
Word
0
PC users work in Word , while Mac users work in $T$ .
Pages
0
While I mostly use it for email , internet and gaming , I 'm confident all other $T$ live up to the high standard I 've come to appreciate from Mac laptops .
applications
1
While I mostly use it for email , $T$ and gaming , I 'm confident all other applications live up to the high standard I 've come to appreciate from Mac laptops .
internet
0
While I mostly use it for email , internet and $T$ , I 'm confident all other applications live up to the high standard I 've come to appreciate from Mac laptops .
gaming
0
This laptop looks great on the surface : $T$ , good price-point , nice appearance , boots up quickly , runs fast etc. .
17" inch screen
1
This laptop looks great on the surface : 17 '' inch screen , good $T$ , nice appearance , boots up quickly , runs fast etc. .
price-point
1
This laptop looks great on the surface : 17 '' inch screen , good price-point , nice $T$ , boots up quickly , runs fast etc. .
appearance
1
This laptop looks great on the surface : 17 '' inch screen , good price-point , nice appearance , $T$ quickly , runs fast etc. .
boots up
1
This laptop looks great on the surface : 17 '' inch screen , good price-point , nice appearance , boots up quickly , $T$ fast etc. .
runs
1
The apple systems are over priced luxurys that ar n't worth what they are being charged for , this model 's $T$ are far from being impressive and they only thing you get out of this is the apple name .
specifications
-1
The apple systems are $T$ luxurys that ar n't worth what they are being charged for , this model 's specifications are far from being impressive and they only thing you get out of this is the apple name .
over priced
-1
pros : the macbook pro notebook has a large $T$ and you wont have to worry to charge your laptop every five hours or so .
battery life
1
Disappointing for such a lovely $T$ and at a reasonable price
screen
1
Disappointing for such a lovely screen and at a reasonable $T$
price
1
The only bad thing about it is they give you the worst $T$ possible .
batteries
-1
Good $T$ .
price
1
THE $T$ IS DEAD !
MOTHERBOARD
-1
the $T$ is fine .
speed
1
Hmmm - that high failure rate sure is n't reflected in the $T$ .
retail price
-1
It was not clear that the $T$ that was loaded on the computer , was a six month trial .
Microsoft Student Edition
-1
Good for every day computing and $T$ .
web browsing
1
Good for $T$ and web browsing .
every day computing
1
Also , I have had alot of trouble with the $T$ sticking and will not type correctly .
keys
-1
Excellent $T$ and well equipped .
LED monitor
1
This process continued to repeat itself until the $T$ had been replaced 4 times and the hard drive replaced 3 times .
mother board
-1
This process continued to repeat itself until the mother board had been replaced 4 times and the $T$ replaced 3 times .
hard drive
-1
Without a doubt , the * $T$ * of this laptop is fantastic .
design
1
I could n't believe how long the $T$ lasted on a single charge .
battery
1
I could n't believe how long the battery lasted on a single $T$ .
charge
1
I could save ten essay papers and have hardly any $T$ left .
memory
-1
Other than that , I would recommend this to someone in need of a cheap laptop with semi-decent $T$ capabilities .
gaming
1
This is the first time that I tried and owning a netbook although I have used 3 different laptops in the past 10 years , I find not much difference except of course for the $T$ .
screen size
0
But the biggest pain is that $T$ is not available 24/7 .
tech support
-1
The $T$ are wonderful when you are working in the dark .
backlit keys
1
I chose the iBookG4 , a laptop that is an attractive computer with a large $T$ big enough to please anyone .
screen
1
The most recent being that my $T$ is freaking out on me , but I have just been using firefox instead .
Safari internet browser
-1
The most recent being that my Safari internet browser is freaking out on me , but I have just been using $T$ instead .
firefox
1
Everything about the Mac is not only visually appealing , but very easy to $T$ .
use
1
I know what 7 hrs of $T$ looks like .
battery
1
I did not have to call the $T$ at all .
support line
0
The laptop is outstanding in all aspects except that it has the $T$ and not the full Windows 7 .
Windows 7 starter
-1
The laptop is outstanding in all aspects except that it has the Windows 7 starter and not the full $T$ .
Windows 7
1
THE FIRST PROBLEM IS THAT THE $T$ IS SIMPLY UNSATISFACTORY .
KEYBOARD FUNCTION
-1
The $T$ randomly pops open when it is in my backpack as well , which is annoying .
DVD drive
-1
$T$ is more for the musicians , and the laptop is equipped with a good working microphone , good enough for beginners and musicians at the intermediate level .
Garageband
0
Garageband is more for the musicians , and the laptop is equipped with a good working $T$ , good enough for beginners and musicians at the intermediate level .
microphone
1
I dual boot with $T$ and that other security-prone OS and it performs flawlessly .
Linux
0
I dual boot with Linux and that other $T$ and it performs flawlessly .
security-prone OS
0
I dual boot with Linux and that other security-prone OS and it $T$ flawlessly .
performs
1
The difference is the Toshiba had a lot more $T$ and hard drive space .
memory
1
The difference is the Toshiba had a lot more memory and $T$ .
hard drive space
1
There was a little difficulty doing the migration as the $T$ ca n't be used with the iBook .
firewire cable system
-1
There was a little difficulty doing the migration as the firewire cable system ca n't be used with the $T$ .
iBook
0
Seems like maybe a bad $T$ from Toshiba .
shipment
-1
$T$ is solid with lots of innovations such as quicklook which save heaps of time .
OS X
1
OS X is solid with lots of innovations such as $T$ which save heaps of time .
quicklook
1
But other than that I am blown away by all the $T$ this laptop offers .
features
1
The $T$ is slick and quiet and not bulky like some other laptops I have had in the past .
keyboard
1
Overall , this laptop is definitely a keeper with its simple yet stylish $T$ and its array of fantastic colors to choose from .
design
1
Overall , this laptop is definitely a keeper with its simple yet stylish design and its array of fantastic $T$ to choose from .
colors
1
First the $T$ goes completely out .
screen
-1
I 'm learning the finger options for the $T$ that allow for quicker browsing of web pages .
mousepad
1
I 'm learning the finger options for the mousepad that allow for quicker $T$ of web pages .
browsing
1
The $T$ is a great program , it takes very good pictures with the built-in camera .
PhotoBooth
1
The PhotoBooth is a great $T$ , it takes very good pictures with the built-in camera .
program
1
The PhotoBooth is a great program , it takes very good pictures with the $T$ .
built-in camera
1
Many kinds of $T$ that is necessary to the working person is not available and can not be downloaded .
software
-1
I had to pay for the $T$ !
shipping
-1
It bluescreened on me without any warning , running simply basic $T$ .
Chrome
-1
I took 3-4 years researching brands and $T$ of laptops .
prices
0
We researched and found the best $T$ at MacConnection .
price
1
But guess what ? -LRB- you have to buy an $T$ it does n't have a built in type -RRB- The notebook ca n't be used because it does n't read anything for an external drive .
external dvd drive
-1
But guess what ? -LRB- you have to buy an external dvd drive it does n't have a built in type -RRB- The notebook ca n't be used because it does n't read anything for an $T$ .
external drive
-1
GET THIS COMPUTER FOR $T$ AND FAST PROCESSING !!!
PORTABILITY
1
GET THIS COMPUTER FOR PORTABILITY AND FAST $T$ !!!
PROCESSING
1
I use a $T$ but it does n't help .
cooling pad
-1
$T$ : The software that comes with this machine is greatly welcomed compared to what Windows comes with .
Supplied software
0
Supplied software : The $T$ that comes with this machine is greatly welcomed compared to what Windows comes with .
software
1
Supplied software : The software that comes with this machine is greatly welcomed compared to what $T$ comes with .
Windows
-1
I 'm tired of the inept $T$ .
service
-1
$T$ is easy to work with , like all the other apple applications I 've had experience with .
Garageband
1
Garageband is easy to work with , like all the other $T$ I 've had experience with .
apple applications
1
No , tey do n't even support their own $T$ and it `` could be a problem with the bios '' How can a company that makes a fairly decent product get away with such insanity ??!!
bios
-1
No , tey do n't even support their own bios and it `` could be a problem with the $T$ '' How can a company that makes a fairly decent product get away with such insanity ??!!
bios
-1
Because we did not purchase the $T$ in time , we are on the hook for the repair .
extended warranty
-1
It started out by randomly ceasing to charge when it was plugged in -LRB- mousing over the battery icon would read , for example , `` 74 % , plugged in , not $T$ '' -RRB- , requiring me to unplug it and plug it back in several times to get it to charge .
charging
-1
It started out by randomly ceasing to $T$ when it was plugged in -LRB- mousing over the battery icon would read , for example , `` 74 % , plugged in , not charging '' -RRB- , requiring me to unplug it and plug it back in several times to get it to charge .
charge
-1
It started out by randomly ceasing to charge when it was plugged in -LRB- mousing over the battery icon would read , for example , `` 74 % , plugged in , not charging '' -RRB- , requiring me to unplug it and plug it back in several times to get it to $T$ .
charge
0
This laptop looked brand new and was $T$ very quickly .
shipped
1
Info : $T$ failed to load because the kernal is missing , or corrupt .
Windows
-1
Info : Windows failed to load because the $T$ is missing , or corrupt .
kernal
-1
The $T$ on this computer is the best I 've seen in a very long time , the battery life is very long and very convienent .
display
1
The display on this computer is the best I 've seen in a very long time , the $T$ is very long and very convienent .
battery life
1
But the $T$ , in general was less than the worth of the cheap laptop .
quality
-1
In the first moth of owning this computer its $T$ failed which had to be replaced .
hardrive
-1
Its also FUN to $T$ !
use
1
The $T$ and screen are stunning and although I was a PC person , I was able to understand how to use a mac fairly quickly .
graphics
1
The graphics and $T$ are stunning and although I was a PC person , I was able to understand how to use a mac fairly quickly .
screen
1
WIth the $T$ , the MacBook Pro never has an issue running many many applications at once !
upgraded memory
1
WIth the upgraded memory , the MacBook Pro never has an issue running many many $T$ at once !
applications
0
WIth the upgraded memory , the MacBook Pro never has an issue $T$ many many applications at once !
running
1
Simple to use , and great $T$ .
graphics
1
Simple to $T$ , and great graphics .
use
1
The $T$ is spectacular .
internet speed
1
They claim $T$ is still down .
call center
-1
Mac also has many $T$ and programs that are quite cheap or free .
apps
1
Mac also has many apps and $T$ that are quite cheap or free .
programs
1
My husband uses it mostly for $T$ , email and music .
games
0
I just took the broken $T$ into the Apple store and they gave me new ones .
cords
1
Apparently under the $T$ there are 2 little screws and when the screen gets moved back and forth , they come loose .
screen
0
Apparently under the screen there are 2 little screws and when the $T$ gets moved back and forth , they come loose .
screen
0
Being a PC user my whole life , it 's taking a bit of time to adapt to the $T$ of a Mac but I 'm finding my way around .
OS
0
The computer will constantly be getting hot and burning your leg unless you go through the hassle of taking off the entire back of it just to clean out the $T$ .
fan
-1
I have in the past gotten superfine sandpaper and `` fixed '' the $T$ by rounding them off .
edges
-1
Downfalls : sharp $T$ .
edges
-1
i needed one to be able to $T$ to work everyday and this one seems to fit all of the criteria .
carry
0
The $T$ is gorgeous - yummy good .
screen
1
Did I mention everything about it , from $T$ to weight to keyboard screams BULK ?
size
-1
Did I mention everything about it , from size to $T$ to keyboard screams BULK ?
weight
-1
Did I mention everything about it , from size to weight to $T$ screams BULK ?
keyboard
-1
I had it four months when my $T$ refused to open .
disc drive
-1
So , after Apple replaced the $T$ I enjoyed another 4 months of my new computer , until it froze this morning -- completely .
hard drive
0
Once again , I was told it was the suspicious $T$ problem .
power supply
-1
The Macbook starts fast , does n't crash , has a fantastic $T$ , is small and light -LRB- I have the 13.3 '' model -RRB- , and is n't always complaining about updates , lost connections , errors , blue screens , etc. .
display
1
The Macbook $T$ fast , does n't crash , has a fantastic display , is small and light -LRB- I have the 13.3 '' model -RRB- , and is n't always complaining about updates , lost connections , errors , blue screens , etc. .
starts
1
Unable to $T$ this brand new laptop .
boot up
-1
In addition , all the design tools on $T$ and Keynotes makes it much easier to create professional looking documents and presentations .
Pages
1
In addition , all the design tools on Pages and $T$ makes it much easier to create professional looking documents and presentations .
Keynotes
1
I actually had the $T$ replaced twice , the mother board once , the dvd drive twice , then they FINALLY agreed to replace it , -LRB- ALL OF THIS IN LESS THAN 1 1/2 YEARS !
hard drive
-1
I actually had the hard drive replaced twice , the $T$ once , the dvd drive twice , then they FINALLY agreed to replace it , -LRB- ALL OF THIS IN LESS THAN 1 1/2 YEARS !
mother board
-1
I actually had the hard drive replaced twice , the mother board once , the $T$ twice , then they FINALLY agreed to replace it , -LRB- ALL OF THIS IN LESS THAN 1 1/2 YEARS !
dvd drive
-1
The guy then said that if I insist on having the $T$ tightened , they can do it for me but I have to accept the condition after the `` repair '' .
hinge
0
The port is secured to $T$ so when this happens you ca n't see the plug at all , it 's just gone .
motherboard
0
The $T$ is secured to motherboard so when this happens you ca n't see the plug at all , it 's just gone .
port
0
The port is secured to motherboard so when this happens you ca n't see the $T$ at all , it 's just gone .
plug
-1
I love the feel of the $T$ , as well as the trackpad .
key board
1
I love the feel of the key board , as well as the $T$ .
trackpad
1
Now I have the best of both worlds with all of the $T$ and ease of the Mac !
power
1
Now I have the best of both worlds with all of the power and $T$ of the Mac !
ease
1
Ease of $T$ is just one of the benefits I love about my Mac .
use
1
- $T$ will take a bit of time to get used to .
Touchpad
0
Now the machine wo n't connect and Toshiba says that they did replace the $T$ in May but they only warranty the repair for 30 days and now I 'm out of warranty even though this has been a constant 5 month occurance since I bought the netbook .
connection card
0
Now the machine wo n't connect and Toshiba says that they did replace the connection card in May but they only $T$ the repair for 30 days and now I 'm out of warranty even though this has been a constant 5 month occurance since I bought the netbook .
warranty
-1
Now the machine wo n't connect and Toshiba says that they did replace the connection card in May but they only warranty the repair for 30 days and now I 'm out of $T$ even though this has been a constant 5 month occurance since I bought the netbook .
warranty
-1
But , buy this model and just purchase $T$ -LRB- 2x2GB for $ 92 or 1x4GB for $ 99 -RRB- , and save yourself $ 100 than the other model with 8GB of RAM .
4GB of RAM
0
But , buy this model and just purchase 4GB of RAM -LRB- 2x2GB for $ 92 or 1x4GB for $ 99 -RRB- , and save yourself $ 100 than the other model with $T$ .
8GB of RAM
0
If you 're looking for something to fly through those massive spreadsheets or play a graphics-intensive $T$ , you 'd be better off getting a machine aimed at that segment of the market .
game
0
$T$ , also , was no problem for me when I used itunes -LRB- which usually slows down my PC -RRB- .
Browsing
1
Browsing , also , was no problem for me when I used $T$ -LRB- which usually slows down my PC -RRB- .
itunes
1
Again , decent comp for the $T$ , and I was in need of one quickly as my other laptop died on me .
price
1
so in a brief summary i would have to say that i would not recommend dell vostro 1000 to anyone due to it being a down right awful $T$ so in my opinion you should steer clear of them if you want a decent laptop .
setup
-1
My friend just had to replace his entire $T$ , so did my wife , and it looks like I will have to as well .
motherboard
-1
$T$ will indirectly deal with your problems by constantly tranferring you from one country to another , and I am not kidding you , I called different hours of the day and you 'll get someone else from another country trying to get you to tell them your life story all over again , since they make it sound like they do n't have your history list of your calls right in front of them .
Toshiba customer services
-1
$T$ I was surprised with the performance and quality of this HP Laptop .
Quality Display
1
Quality Display I was surprised with the $T$ and quality of this HP Laptop .
performance
1
Quality Display I was surprised with the performance and $T$ of this HP Laptop .
quality
1
The $T$ also does n't keep up with the claim but still I think macbook is much ahead from the rest of the pack .
battery life
-1
The $T$ are also very strong and picks up signals very easily .
internet capabilities
1
Its fast , has $T$ in the videos .
High definition quality
1
Another Great thing is the $T$ .
Beast graphics
1
The ease of $T$ was terrific .
set up
1
Everything I have tried has worked and I never have to carry the $T$ cause the battery is so awesome .
wall charger
0
Everything I have tried has worked and I never have to carry the wall charger cause the $T$ is so awesome .
battery
1
The $T$ is probably an hour at best .
battery life
-1
This is a review of $T$ .
windows vista system
0
cosmetically , the only thing they changed was 2 of the $T$ at the top .
Function keys
0
But sadly the replacement froze-up while updating the $T$ again and shut down and would not turn back on .
BIOS
-1
There 's literally no way to make it sing with $T$ .
Vista
-1
$T$ is perfect for portable use in any environment .
Screen size
1
First , it does not have a $T$ to open the lid .
push button
-1
First , it does not have a push button to open the $T$ .
lid
0
I used to build my own desktops from the component parts , and recently my 7 year old $T$ with HT 1 GB ram SATA desktop stopped working -LRB- this was a rock star 7 years ago -RRB- .
Pentium 4
0
I used to build my own desktops from the component parts , and recently my 7 year old Pentium 4 with HT $T$ SATA desktop stopped working -LRB- this was a rock star 7 years ago -RRB- .
1 GB ram
0
I now realize that my $ 900 would have been better spent on a $T$ laptop .
Windows
1
-RRB- And printing from either $T$ is an adventure .
word processor
-1
After purchasing this thing , I find out that I need a special $T$ to connect my camera , and that it can not be purchased at the store - only on line .
interface device
-1
Another $T$ that is laughable is the chess game .
included program
-1
Yes , I thought the $T$ was a little much , but I now realize you get what you pay for .
expese
-1
It works great for general internet use , $T$ , home bookkeeping , etc. .
Microsoft Office apps
1
It works great for general $T$ , Microsoft Office apps , home bookkeeping , etc. .
internet use
1
The $T$ was very good , and the product is top quality .
price
1
The price was very good , and the product is top $T$ .
quality
1
It played various $T$ without problems and ran aero smoothly and flawlessly .
games
0
It played various games without problems and ran $T$ smoothly and flawlessly .
aero
0
After replacing the $T$ the battery stopped working -LRB- 3 months of use -RRB- which was frustrating .
hard drive
0
After replacing the hard drive the $T$ stopped working -LRB- 3 months of use -RRB- which was frustrating .
battery
-1
The $T$ almost looked like a barcode when it froze .
screen
-1
From the get-go , the M6809 was unsteady in its $T$ ;
operation
-1
Its small enough where I can take it pretty much anywhere , but still has a big enough $T$ to get everything done .
screen
1
It even has a great $T$ , and Skype works very well .
webcam
1
It even has a great webcam , and $T$ works very well .
Skype
1
I love the solid $T$ , and the keyboard is the best of any laptop I 've used .
machined aluminum frame
1
I love the solid machined aluminum frame , and the $T$ is the best of any laptop I 've used .
keyboard
1
You can even run a $T$ easily and run any leftover PC software that you absolutely can not be without .
parallels type program
1
You can even run a parallels type program easily and run any leftover PC $T$ that you absolutely can not be without .
software
1
This computer I used daily nice compact $T$ .
design
1
The $T$ is a huge plus , definitely a good value if you need to be able to run some slightly older games that a Intel built-in card would have trouble with , such as Half-Life 2 or even World of Warcraft .
ATI graphics card
1
The ATI graphics card is a huge plus , definitely a good value if you need to be able to run some slightly older games that a $T$ would have trouble with , such as Half-Life 2 or even World of Warcraft .
Intel built-in card
1
The ATI graphics card is a huge plus , definitely a good value if you need to be able to run some slightly older $T$ that a Intel built-in card would have trouble with , such as Half-Life 2 or even World of Warcraft .
games
0
It was hard to $T$ and operate at school .
handle
-1
It was hard to handle and $T$ at school .
operate
-1
It has easy to use $T$ and all the speed and power I could ask for .
features
1
It has easy to use features and all the $T$ and power I could ask for .
speed
1
It has easy to use features and all the speed and $T$ I could ask for .
power
1
My $T$ developed exposed wires within the first year of ownership , so it was covered by the Applecare warranty plan .
power supply cord
-1
My power supply cord developed exposed wires within the first year of ownership , so it was covered by the $T$ .
Applecare warranty plan
1
I preferred the fit and feel of the $T$ .
13 inch
1
$T$ went bad after 2 weeks --
power supply
-1
The $T$ takes some getting use to , because it is smaller than the laptop .
screen
-1
I regret buying it before understanding how awful it is to $T$ .
use
-1
The $T$ did not work .
right speaker
-1
Dealing with the $T$ drone on the other end of the chat was sheer torture .
support
-1
The $T$ on this laptop is so fast and easy , and I can use this to seemlessly transfer all my work to my home computer , which is also a mac .
Final Cut Pro
1
The computer $T$ extremely slowly , whether opening Word or My Computer .
runs
-1
The $T$ is extremely easy to use , although very different than Win XP , Visa or Win7 .
Mac Snow Leopard O/S
1
The Mac Snow Leopard O/S is extremely easy to use , although very different than $T$ , Visa or Win7 .
Win XP
0
The Mac Snow Leopard O/S is extremely easy to use , although very different than Win XP , $T$ or Win7 .
Visa
0
The Mac Snow Leopard O/S is extremely easy to use , although very different than Win XP , Visa or $T$ .
Win7
0
The Mac Snow Leopard O/S is extremely easy to $T$ , although very different than Win XP , Visa or Win7 .
use
1
$T$ in about 30 seconds , shutdown in 2-4 seconds , resume from sleep in 0-2 seconds .
Startup
0
Startup in about 30 seconds , $T$ in 2-4 seconds , resume from sleep in 0-2 seconds .
shutdown
0
Startup in about 30 seconds , shutdown in 2-4 seconds , $T$ in 0-2 seconds .
resume from sleep
0
The $T$ is nice and the images comes very clear , the keyboard and the fit just feels right .
screen
1
The screen is nice and the images comes very clear , the $T$ and the fit just feels right .
keyboard
1
The screen is nice and the images comes very clear , the keyboard and the $T$ just feels right .
fit
1
I have only had PCs with $T$ before so this takes a little getting use to .
Windows
0
super fast $T$ and really nice graphics card . .
processor
1
super fast processor and really nice $T$ . .
graphics card
1
But sitting on a lap or on a desk in front of you it looks more than big enough -LRB- this could be because Im used to my Lenovo 10 tablet now -RRB- plus this is a great $T$ if I want to unplug the external keyboard , mouse , and monitor to take it with me when I take photos and video .
size
1
But sitting on a lap or on a desk in front of you it looks more than big enough -LRB- this could be because Im used to my Lenovo 10 tablet now -RRB- plus this is a great size if I want to unplug the $T$ , mouse , and monitor to take it with me when I take photos and video .
external keyboard
0
But sitting on a lap or on a desk in front of you it looks more than big enough -LRB- this could be because Im used to my Lenovo 10 tablet now -RRB- plus this is a great size if I want to unplug the external keyboard , $T$ , and monitor to take it with me when I take photos and video .
mouse
0
But sitting on a lap or on a desk in front of you it looks more than big enough -LRB- this could be because Im used to my Lenovo 10 tablet now -RRB- plus this is a great size if I want to unplug the external keyboard , mouse , and $T$ to take it with me when I take photos and video .
monitor
0
The only objection I have is that after you buy it the $T$ is a starter and charges for the upgrade .
windows 7 system
-1
I dislike the $T$ and size , cubersome .
weight
-1
I dislike the weight and $T$ , cubersome .
size
-1
The $T$ that turns the volume up and down does n't work in real time .
wheel
-1
I can not be happier with the $T$ or product .
service
1
I do transcription work on the side , and the $T$ makes typing quick and easy as well .
flatline keyboard
1
$T$ does n't sound that great .
Speakers
-1
I love $T$ but i ca n't give Toshiba any credit for that , unless y' all get serious about ergonomics and making required connections less obtrusive i will be looking to different manufacturer next time .
windows 7
1
I love windows 7 but i ca n't give Toshiba any credit for that , unless y' all get serious about $T$ and making required connections less obtrusive i will be looking to different manufacturer next time .
ergonomics
-1
I love windows 7 but i ca n't give Toshiba any credit for that , unless y' all get serious about ergonomics and making required $T$ less obtrusive i will be looking to different manufacturer next time .
connections
-1
After numerous calls to $T$ , I was directed to send in my computer ;
Applecare tech support
-1
The `` abuse '' is that I pushed the $T$ in too hard .
power plug
-1
The $T$ is almost pure HD .
resolution on the screen
1
With all the $T$ that came with it , such as iLife and iWork , I was set from the very beginning .
programs
0
With all the programs that came with it , such as $T$ and iWork , I was set from the very beginning .
iLife
0
With all the programs that came with it , such as iLife and $T$ , I was set from the very beginning .
iWork
0
Not sure how I recommend it for quality $T$ , as I have a desktop rig for that reason .
gaming
-1
Great value , fast $T$ - Computer works as if brand new , no problems , very pleased
delivery
1
Great $T$ , fast delivery - Computer works as if brand new , no problems , very pleased
value
1
The $T$ was very slow from the very beginning .
Internet Explorer
-1
The $T$ becomes loose over time
AC power port
-1
As a user of a PC , I will will admit that the macBook Pro has a better $T$ in which I found myself `` Getting the job done quicker .
running system
1
There are no gold key numbers too intall $T$ , you must use the serial numbers that it does not accept and then things are limited as far a working because they are only good for a short time .
programs
-1
and they replaced the awesome ergonomic small lightweight $T$ with a power supply that weighed more than the machine itself .
power supply
1
and they replaced the awesome ergonomic small lightweight power supply with a $T$ that weighed more than the machine itself .
power supply
-1
Enjoy that Toshib $T$ and durability unparalleled
force
1
Enjoy that Toshib force and $T$ unparalleled
durability
1
Which is great I am running $T$ and scored a 5.X on the index I have never seen a windows machine have a total score in the 5 's .
Vista Business
1
I use the computer to basically check emails , $T$ , print coupons and for my college papers .
surf the web
0
We love the $T$ , although it is still lightweight and very easy to tote around .
size of the screen
1
We love the size of the screen , although it is still lightweight and very easy to $T$ around .
tote
1
so the fact that the computer does not $T$ on the 24 twenty fourth day is my fault .
work
-1
I would definitely reccomend this if you are in the market for an easy to $T$ , stylish , fun , awesome computer .
use
1
the $T$ is irreplaceable .
battery
-1
If you want a little more custom ability , drop a few bucks and upgrade to one of the more robust versions of $T$ and grab a 2GB stick of memory to spice it all up a bit more .
Win 7
1
If you want a little more custom ability , drop a few bucks and upgrade to one of the more robust versions of Win 7 and grab a $T$ to spice it all up a bit more .
2GB stick of memory
1
I have never really been big on downloading anything so I was n't too worried about getting a virus , plus I thought I was protected by $T$ .
Norton
-1
The $T$ was locekd and froze every time it was trying to be used , and the command prompt would not work at all .
internet
-1
The internet was locekd and froze every time it was trying to be used , and the $T$ would not work at all .
command prompt
-1
It 's $T$ and speed enable it to do amazing things .
software
1
It 's software and $T$ enable it to do amazing things .
speed
1
Could not keep up with me and finally the $T$ went out .
hard drive
-1
I am most impressed with the $T$ , including the iPhoto .
programming
1
I am most impressed with the programming , including the $T$ .
iPhoto
1
$T$ too small to be of any real use .
Speakers
-1
I upgraded it 's $T$ to 2GB , I am very happy with it .
RAM
1
I purchased a Toshiba Satellite M60 -LRB- with harman/kardon $T$ ! -RRB- in December of 2005 .
speakers
1
They should have included more $T$ on their computers if they knew Vista would run slowly .
memory
-1
They should have included more memory on their computers if they knew $T$ would run slowly .
Vista
-1
$T$ could be better but overall for the price and Toshiba 's reputation for laptops it 's great !
Battery life
-1
Battery life could be better but overall for the $T$ and Toshiba 's reputation for laptops it 's great !
price
1
The $T$ never held a charge longer than one hour and within two months , stopped holding a charge for more than ten minutes .
battery
-1
The battery never held a $T$ longer than one hour and within two months , stopped holding a charge for more than ten minutes .
charge
-1
The battery never held a charge longer than one hour and within two months , stopped holding a $T$ for more than ten minutes .
charge
-1
After the $T$ expired the hard drive went bad and it would have cost more to fix then to replace .
warrenty
0
After the warrenty expired the $T$ went bad and it would have cost more to fix then to replace .
hard drive
-1
The $T$ is , in my opinion , a great way to think about using your netbook : basics , basics , basics .
Windows 7 Starter
1
The neat and organized $T$ is a welcome change from cluttered and confusing desktop icons .
icon list
1
The neat and organized icon list is a welcome change from cluttered and confusing $T$ .
desktop icons
-1
I purchased this netbook after my original Toshiba laptop crashed right after the $T$ expired .
warranty
-1
Apparently well-built and gorgeous to look at , the i5 MacBook Pro is a winning combination of $T$ and performance .
price
1
Apparently well-built and gorgeous to look at , the i5 MacBook Pro is a winning combination of price and $T$ .
performance
1
Apparently well - $T$ and gorgeous to look at , the i5 MacBook Pro is a winning combination of price and performance .
built
1
Apparently well-built and gorgeous to $T$ at , the i5 MacBook Pro is a winning combination of price and performance .
look
1
The $T$ has never failed me , and I expect it to be the same for this computer as well .
apple care
1
The Toshiba laptop I am using is easier to $T$ than most I have tried .
use
1
So I called Compaq , and after being on the phone for 3 hours , i finally got a replacement which I should n't have had a problem getting since it was under $T$ .
warranty
0
So we exchanged it for the same on and after 2 hours it did n't $T$ .
work
-1
I love the $T$ , keyboard , the functions .
size
1
I love the size , $T$ , the functions .
keyboard
1
I love the size , keyboard , the $T$ .
functions
1
the $T$ is way way way to sensitve .
mouse
-1
The $T$ is still as fast as the day that the laptop was purchased and continues to run flawlessly .
OS
1
The OS is still as fast as the day that the laptop was purchased and continues to $T$ flawlessly .
run
1
Also , I issued a replacement RMA for a few dead pixels in the upper zone of the $T$ , which is noticable to me .
screen
-1
After way too many times sending the thing in for repairs -LRB- $T$ was slow , and without the laptop I had no access to the internet , and thus no way of tracking it to find out when I might hope to see my computer again -RRB- , it finally kicked the bucket after just over 2 years .
delivery service
-1
My friend reports the notebook is astonishing in $T$ , picture quality , and ease of use .
performance
1
My friend reports the notebook is astonishing in performance , $T$ , and ease of use .
picture quality
1
My friend reports the notebook is astonishing in performance , picture quality , and ease of $T$ .
use
1
the $T$ does n't seem to run hot and the fan rarely turns on .
i3 processor
1
the i3 processor does n't seem to run hot and the $T$ rarely turns on .
fan
1
The $T$ never held a charge longer than one hour and within two months , stopped holding a charge for more than ten minutes .
battery
-1
The battery never held a $T$ longer than one hour and within two months , stopped holding a charge for more than ten minutes .
charge
-1
The battery never held a charge longer than one hour and within two months , stopped holding a $T$ for more than ten minutes .
charge
-1
Another THREE weeks later I had my laptop back with a new $T$ , keys , and casing .
mousepad
0
Another THREE weeks later I had my laptop back with a new mousepad , $T$ , and casing .
keys
0
Another THREE weeks later I had my laptop back with a new mousepad , keys , and $T$ .
casing
0
See when it comes to laptops you buy it and get just a normal $T$ with trials of must need stuff that should come with it .
operating system
0
The only thing I do n't understand is that the $T$ is n't high enough for some pages , such as Yahoo!Mail .
resolution of the screen
-1
The only thing I wish this had was the option to turn off the $T$ with a button like my big 16 '' laptop does .
touchpad
-1
very convenient when you travel and the $T$ is excellent ...
battery life
1
The machine is slow to $T$ and occasionally crashes completely .
boot up
-1
This is great if you have several lectures back to back and do n't have a chance to $T$ during one of the lectures .
charge
1
I wish Toshiba would allow their customers to select an option that only boots the $T$ at setup and removes all the unnecessary stuff .
OS
0
the $T$ automatically adjusts .
screen brightness
0
I especially like the $T$ .
backlit keyboard
1
Besides the great $T$ , it is a great machine .
look
1
My laptop $T$ approximately $ 2,300 and DIED after only 2-years , 10-months and 18-days of use .
cost
-1
The $T$ is a bit quiet if you 're on a plane , this can easily be overcome with a decent pair of head phones .
sound
-1
-LRB- The $T$ is the motherboard chip that lets the CPU talk to the hard drive . -RRB-
SATA controller
0
-LRB- The SATA controller is the $T$ that lets the CPU talk to the hard drive . -RRB-
motherboard chip
0
-LRB- The SATA controller is the motherboard chip that lets the $T$ talk to the hard drive . -RRB-
CPU
0
-LRB- The SATA controller is the motherboard chip that lets the CPU talk to the $T$ . -RRB-
hard drive
0
The $T$ you have to press a little harder than most .
buttons
-1
The $T$ was supposed to be 6 hours , but even if I ran off the battery with the high effeciency setting the battery would only last me on average about 2.5 to 3 hours .
battery life
-1
The battery life was supposed to be 6 hours , but even if I ran off the $T$ with the high effeciency setting the battery would only last me on average about 2.5 to 3 hours .
battery
0
The battery life was supposed to be 6 hours , but even if I ran off the battery with the high effeciency setting the $T$ would only last me on average about 2.5 to 3 hours .
battery
-1
Right $T$ and weight for portability .
size
1
Right size and $T$ for portability .
weight
1
Right size and weight for $T$ .
portability
1
The $T$ also does n't keep up with the claim but still I think macbook is much ahead from the rest of the pack .
battery life
-1
It was loaded with $T$ -- delivered with only 1GB of RAM , and it was a * dog * .
Windows Vista Home Premium
0
It was loaded with Windows Vista Home Premium -- delivered with only $T$ , and it was a * dog * .
1GB of RAM
-1
The reflectiveness of the $T$ is only a minor inconvenience if you work in a controlled-lighting environment like me -LRB- I prefer it dark -RRB- or if you can crank up the brightness .
display
-1
The reflectiveness of the display is only a minor inconvenience if you work in a controlled-lighting environment like me -LRB- I prefer it dark -RRB- or if you can crank up the $T$ .
brightness
0
My one complaint with this laptop is that I 've noticed an $T$ coming out of the headphone jack when headphones are plugged in .
electronic fuzz sound
-1
My one complaint with this laptop is that I 've noticed an electronic fuzz sound coming out of the $T$ when headphones are plugged in .
headphone jack
-1
While it was highly rated , would I like it ? I tried the $T$ at the store , and it seemed ok .
keyboard
0
Treat yourself to a more expensive , long-lasting laptop of $T$ like a Sony , Apple , or Toshiba .
quality
1
I have had to call with a few questions or issues and they have helped me for free , even without the $T$ .
warranty
0
Was searching online for a $T$ when I found this site .
power supply
0
But to be honest , I do n't use my computer for anything like graphics editing and complex data analysis and $T$ .
gaming
0
But to be honest , I do n't use my computer for anything like $T$ and complex data analysis and gaming .
graphics editing
0
But to be honest , I do n't use my computer for anything like graphics editing and $T$ and gaming .
complex data analysis
0
I would rather spend my money on a computer that $T$ more then a Toshiba that is n't good at all .
costs
-1
-LRB- No problem with the ordering or $T$ by the way .
shipping
1
And the $T$ -LRB- the thing that makes it faster -RRB- comes sporting 2 gigs for high performance to handle more stuff at once and surf the web a whole lot faster than before .
ram
1
And the ram -LRB- the thing that makes it faster -RRB- comes sporting 2 gigs for high $T$ to handle more stuff at once and surf the web a whole lot faster than before .
performance
1
And the ram -LRB- the thing that makes it faster -RRB- comes sporting 2 gigs for high performance to handle more stuff at once and $T$ a whole lot faster than before .
surf the web
1
The one thing I wish it had was a detailed $T$ .
hardcopy manuel
-1
I edit and burn to DVD a lot of video , so I obviously could not live with a non-functioning $T$ .
drive
-1
Fast , great $T$ !
visual
1
It 's $T$ very reasonable and works very well right out of the box .
priced
1
It 's priced very reasonable and $T$ very well right out of the box .
works
1
You will need them if you want to reload the $T$ -LRB- I recommend doing if you can to start fresh and optimal -RRB- .
OS
0
while the $T$ itself is alright , the plate around it is cheap plastic and makes a hollow sound when using the mouse command buttons .
keyboard
1
while the keyboard itself is alright , the $T$ around it is cheap plastic and makes a hollow sound when using the mouse command buttons .
plate
-1
while the keyboard itself is alright , the plate around it is cheap plastic and makes a hollow sound when using the $T$ .
mouse command buttons
-1
There are so many wonderful $T$ and benefits to the new MacBook !
features
1
the mcbook pro notebook will make it easy for you to write and read your emails at blazing $T$ .
speeds
1
The only thing i can say is that the $T$ doesnt work like it should all the time .
touch pad
-1
However , I love this particular Mac because its very fast , great $T$ , and has fantastic features like the lighted keyboard and easy mouse pad .
size
1
However , I love this particular Mac because its very fast , great size , and has fantastic $T$ like the lighted keyboard and easy mouse pad .
features
1
However , I love this particular Mac because its very fast , great size , and has fantastic features like the $T$ and easy mouse pad .
lighted keyboard
1
However , I love this particular Mac because its very fast , great size , and has fantastic features like the lighted keyboard and easy $T$ .
mouse pad
1
$T$ needs more life .
Battery life
-1
For some odd reasons the computer does n't reconize the $T$ .
operation system
-1
The $T$ was easy to learn and navigate .
trackpad
1
$T$ open in seconds and there are no lags , hiccups or awkward moments when you wonder whether your computer is out for tea .
Applications
1
I respond that I do not have the old computer and this way I would lose the data on my $T$ .
hard drive
-1
Again in February my computer completely failed to the point that it could not load $T$ so I contacted Acer to get it fixed thru my Warrenty and it took about 3 days fighting on the phone with agents and it seemed as though NONE of them spoke English .
Windows
0
Again in February my computer completely failed to the point that it could not load Windows so I contacted Acer to get it fixed thru my $T$ and it took about 3 days fighting on the phone with agents and it seemed as though NONE of them spoke English .
Warrenty
0
Again in February my computer completely failed to the point that it could not load Windows so I contacted Acer to get it fixed thru my Warrenty and it took about 3 days fighting on the phone with $T$ and it seemed as though NONE of them spoke English .
agents
-1
Even though the computer is larger they did not make the $T$ larger .
keyboard
-1
We paid for the $T$ and the extended warranty after that one ended as well .
three year warranty
0
We paid for the three year warranty and the $T$ after that one ended as well .
extended warranty
0
Its not just slow on the $T$ , its slow in general .
internet
-1
It has just enough $T$ to run smoothly and enough memory to satisfy my needs .
RAM
1
It has just enough RAM to run smoothly and enough $T$ to satisfy my needs .
memory
1
I acually believe the issue is with the $T$ , but still requires a return .
Nvidia grafics card
-1
My husband got me this for Chrismas after getting me a very expensve laptop that did not $T$ after 2 days .
work
-1
The $T$ is even higher then any other laptop on the market .
resolution
1
Then just the other day , my $T$ snapped !
left "mouse" button
-1
It is VERY easy to type on and feels great - besides the added feature that the $T$ is lighted .
keyboard
1
It is VERY easy to type on and feels great - besides the added $T$ that the keyboard is lighted .
feature
1
It is VERY easy to $T$ on and feels great - besides the added feature that the keyboard is lighted .
type
1
Laptop is advertised as a 15 '' but the $T$ looks like that of a 17 '' .
casing
-1
Laptop is advertised as a $T$ but the casing looks like that of a 17 '' .
15"
0
Laptop is advertised as a 15 '' but the casing looks like that of a $T$ .
17"
0
The $T$ of this machine compared to the old MacBook is far superior .
feel
1
In due course , I 'll remove the $T$ from this new MacBook Pro and dump it where it belongs - in the trash .
hard disc
-1
They break down just as often as PCs do , and the only reason they do n't get viruses , is because no one makes viruses for them , they 're not better in any way , they are worse , try finding $T$ , they do n't exist .
virus protection programs for a Mac
-1
But with A WAY Bigger $T$ , and IS able to connect to an HDMI .
Screen
1
But with A WAY Bigger Screen , and IS able to connect to an $T$ .
HDMI
0
the $T$ are awful and the wireless switch it at the top rather than the side which I am used to it being on the side .
graphics
-1
the graphics are awful and the $T$ it at the top rather than the side which I am used to it being on the side .
wireless switch
-1
The overall $T$ of the unit is excellent and she 'd recommend it to anyone else looking for a netbook .
build quality
1
I guess he was the $T$ .
technical person
0
A seventy dollar $T$ !
mouse
0
The repairs were made quickly though I must say , however the second time they $T$ it to the incorrect address and it took nearly a week for them to get it to me .
shipped
-1
when i first got it i thought the $T$ of it was a joke .
size
-1
It is fast and i have not had a problem with $T$ or any other problems .
internet connection
1
I 'm really impressed with the $T$ and performance for the price of the computer .
quality
1
I 'm really impressed with the quality and $T$ for the price of the computer .
performance
1
I 'm really impressed with the quality and performance for the $T$ of the computer .
price
1
But when I received my replacement , I made BOTH $T$ -LRB- 4 -RRB- , and a driver/application DVD .
recovery DVDs
0
But when I received my replacement , I made BOTH recovery DVDs -LRB- 4 -RRB- , and a $T$ .
driver/application DVD
0
In addition , there is $T$ that will allow you to group all the photos together based upon the people in the picture .
photo detection software
1
The $T$ are terrible and are probably the cheapest ones I have ever seen in a laptop so if your planning to listen to music I suggest you get something better .
speakers
-1
So then you may be lucky to get ahold to someone who understands that its no good and they will let you send it back , but of course you are taking a chance of them testing it out to see what has happened , and they tell you that it was not on their side , then you are stuck paying for the repair -LRB- the $T$ of a new one -RRB- .
price
-1
It is so simple to $T$ , I use it more than my desktop .
use
1
I also had a problem with the $T$ that caused the mouse pointer to jump all over the screen .
touchpad
-1
I also had a problem with the touchpad that caused the mouse pointer to jump all over the $T$ .
screen
0
I also had a problem with the touchpad that caused the $T$ to jump all over the screen .
mouse pointer
-1
I have had no problems with it unlike some $T$ defects on past models .
hardware
-1
EITHER WAY , THE $T$ IS UNSATISFACTORY .
KEYBOARD
-1
Well , I have to say since I bought my Mac , I wo n't ever go back to any $T$ .
Windows
-1
I took it in to the Apple store and guess what ? They fixed it , no $T$ out of pocket .
cost
-1
The $T$ , engineering design and warranty are superior -- covers damage from dropping the laptop .
quality
1
The quality , $T$ and warranty are superior -- covers damage from dropping the laptop .
engineering design
1
The quality , engineering design and $T$ are superior -- covers damage from dropping the laptop .
warranty
1
The $T$ are also very easy to find and maneuver , much easier than any other computer I have ever owned .
applications
1
The large $T$ gives you the option to comfortably watch movies or TV shows on your computer instead of buying an additional TV for your dorm room .
screen
1
Great laptop for school , easy to $T$ for beginners in the household .
use
1
4 -RRB- Laptop still did not $T$ , blue screen within a week ...
work
-1
The only thing that is n't perfect about this netbook is the $T$ , they are not loud at all but I expected that .
speakers
-1
Of course , I inspected the other netbooks and clearly their $T$ are tighter and I even demonstrate the difference between my netbook and others .
hinges
-1
Not to mention the fact that your mac comes fully loaded with all necessary basic $T$ .
programs
1
Did n't $T$ when shipped from Walmart.com but went into a store and exchanged for a working laptop -LRB- same make/model -RRB- .
work
-1
If this is an improvement in $T$ then I would hate too see what it was before !
Customer Service
-1
All of the $T$ -LRB- Keynote , Pages , Numbers -RRB- have an option to save your documents as Microsoft compatible , which really eliminates the need for the actual .
programs
1
All of the programs -LRB- $T$ , Pages , Numbers -RRB- have an option to save your documents as Microsoft compatible , which really eliminates the need for the actual .
Keynote
0
All of the programs -LRB- Keynote , $T$ , Numbers -RRB- have an option to save your documents as Microsoft compatible , which really eliminates the need for the actual .
Pages
0
All of the programs -LRB- Keynote , Pages , $T$ -RRB- have an option to save your documents as Microsoft compatible , which really eliminates the need for the actual .
Numbers
0
Sure , the initial out of pocket $T$ is greater , but that should not dissuade anyone from the fact that these machines run like none other on the planet , and when I factor in all the money in that I wasted on Geek Squad and the latest patches to de-corrupt my infested PCs , it probably comes out about even anyhow .
expense
-1
Sure , the initial out of pocket expense is greater , but that should not dissuade anyone from the fact that these machines $T$ like none other on the planet , and when I factor in all the money in that I wasted on Geek Squad and the latest patches to de-corrupt my infested PCs , it probably comes out about even anyhow .
run
1
The best thing to do is build your own computer , but if u ca n't company 's like dell who allow you to choose the $T$ are better and for the same price you can get a computer who compares to one of apple $ 2000 systems and if you google `` dell coupons '' you can find codes that take a signifant amount off the price .
components
1
The best thing to do is build your own computer , but if u ca n't company 's like dell who allow you to choose the components are better and for the same $T$ you can get a computer who compares to one of apple $ 2000 systems and if you google `` dell coupons '' you can find codes that take a signifant amount off the price .
price
1
The best thing to do is build your own computer , but if u ca n't company 's like dell who allow you to choose the components are better and for the same price you can get a computer who compares to one of apple $ 2000 systems and if you google `` dell coupons '' you can find codes that take a signifant amount off the $T$ .
price
1
There is no $T$ on the computer , which defeats the purpose of keeping files on a cd .
cd drive
-1
For me I was lucky and a local store was selling them for $ 2000 off and Best Buy matched their $T$ so I was able to buy one for under $ 1000
price
1
Unfortunately , Apple 's $T$ has continued to slide .
quality
-1
I believe that the $T$ of a mac is worth the price .
quality
1
I believe that the quality of a mac is worth the $T$ .
price
1
sometimes you will be moving your finger and the $T$ will not even move .
pointer
-1
The 13 '' Macbook Pro just fits in my budget and with free $T$ and no tax to CA this is the best price we can get for a great product .
shipping
1
The 13 '' Macbook Pro just fits in my budget and with free shipping and no tax to CA this is the best $T$ we can get for a great product .
price
1
The 13 '' Macbook Pro just fits in my $T$ and with free shipping and no tax to CA this is the best price we can get for a great product .
budget
1
I would rate this computer at 5 stars , but considering it has a short $T$ I can only give it 1 and implore anyone looking at laptops to stay away from this machine .
life span
-1
I also love the $T$ , the looks , the feel , and the my toshiba feature is wonderfull .
design
1
I also love the design , the $T$ , the feel , and the my toshiba feature is wonderfull .
looks
1
I also love the design , the looks , the $T$ , and the my toshiba feature is wonderfull .
feel
1
I also love the design , the looks , the feel , and the $T$ is wonderfull .
my toshiba feature
1
The $T$ of the MacBook is horrible and confusing ;
layout
-1
Was not happy with $T$ on it .
one of the programs
-1
Also it is very good for college students who just need a reliable , easy to $T$ computer .
use
1
The first one sent : $T$ did n't work The second sent : USB did n't work The third sent : Touchpad did n't work The fourth sent : Has n't arrived yet .
Touchpad
-1
The first one sent : Touchpad did n't work The second sent : $T$ did n't work The third sent : Touchpad did n't work The fourth sent : Has n't arrived yet .
USB
-1
The first one sent : Touchpad did n't work The second sent : USB did n't work The third sent : $T$ did n't work The fourth sent : Has n't arrived yet .
Touchpad
-1
Only other thing is that if you are using this for document creation Apple doesnt provide any kind of word processor -LRB- such as works for windows -RRB- , but $T$ is cheap compared to office .
iwork
1
Only other thing is that if you are using this for document creation Apple doesnt provide any kind of word processor -LRB- such as works for windows -RRB- , but iwork is cheap compared to $T$ .
office
-1
Only other thing is that if you are using this for document creation Apple doesnt provide any kind of $T$ -LRB- such as works for windows -RRB- , but iwork is cheap compared to office .
word processor
-1
Only other thing is that if you are using this for document creation Apple doesnt provide any kind of word processor -LRB- such as works for $T$ -RRB- , but iwork is cheap compared to office .
windows
0
Only other thing is that if you are using this for $T$ Apple doesnt provide any kind of word processor -LRB- such as works for windows -RRB- , but iwork is cheap compared to office .
document creation
0
It is light and the $T$ last a very long time .
battery
1
And at one point , they blame me for installing a bad memory stick when I upgrade my $T$ for the first time during my purchase of the laptop -LRB- I bought the memory stick they recomended -RRB- .
memory
0
And at one point , they blame me for installing a bad $T$ when I upgrade my memory for the first time during my purchase of the laptop -LRB- I bought the memory stick they recomended -RRB- .
memory stick
-1
And at one point , they blame me for installing a bad memory stick when I upgrade my memory for the first time during my purchase of the laptop -LRB- I bought the $T$ they recomended -RRB- .
memory stick
0
Externally the $T$ on my keyboard are falling off , after a few uses the paint is rubbing off the button below the mouse pad and where the heals of my hands sit , and the screen has a terrible glare .
keys
-1
Externally the keys on my $T$ are falling off , after a few uses the paint is rubbing off the button below the mouse pad and where the heals of my hands sit , and the screen has a terrible glare .
keyboard
-1
Externally the keys on my keyboard are falling off , after a few uses the paint is rubbing off the $T$ and where the heals of my hands sit , and the screen has a terrible glare .
button below the mouse pad
-1
Externally the keys on my keyboard are falling off , after a few uses the paint is rubbing off the button below the mouse pad and where the heals of my hands sit , and the $T$ has a terrible glare .
screen
-1
Externally the keys on my keyboard are falling off , after a few uses the $T$ is rubbing off the button below the mouse pad and where the heals of my hands sit , and the screen has a terrible glare .
paint
-1
The next time I had an issue my $T$ would n't work .
lightscribe
-1
The $T$ is extremely sensitive , which is the only drawback .
touchpad
-1
also it comes with very useful $T$ like iphoto that it is the best photo application i have ever had
applications
1
also it comes with very useful applications like $T$ that it is the best photo application i have ever had
iphoto
1
also it comes with very useful applications like iphoto that it is the best $T$ i have ever had
photo application
1
- $T$ -LRB- 2.1 -RRB- , Fingerprint Reader , Full 1920x1080 screen - Integrated Mic/Webcam * - Dual touchpad mode is interesting , and easy to use -5 USB ports - Runs about 38-41C on idle , Up to 65 -LRB- for me -RRB- on load - Very quiet - I could go on and on .
Bluetooth
0
- Bluetooth -LRB- 2.1 -RRB- , $T$ , Full 1920x1080 screen - Integrated Mic/Webcam * - Dual touchpad mode is interesting , and easy to use -5 USB ports - Runs about 38-41C on idle , Up to 65 -LRB- for me -RRB- on load - Very quiet - I could go on and on .
Fingerprint Reader
0
- Bluetooth -LRB- 2.1 -RRB- , Fingerprint Reader , Full 1920x1080 $T$ - Integrated Mic/Webcam * - Dual touchpad mode is interesting , and easy to use -5 USB ports - Runs about 38-41C on idle , Up to 65 -LRB- for me -RRB- on load - Very quiet - I could go on and on .
screen
1
- Bluetooth -LRB- 2.1 -RRB- , Fingerprint Reader , Full 1920x1080 screen - Integrated $T$ / Webcam * - Dual touchpad mode is interesting , and easy to use -5 USB ports - Runs about 38-41C on idle , Up to 65 -LRB- for me -RRB- on load - Very quiet - I could go on and on .
Mic
1
- Bluetooth -LRB- 2.1 -RRB- , Fingerprint Reader , Full 1920x1080 screen - Integrated Mic/Webcam * - $T$ is interesting , and easy to use -5 USB ports - Runs about 38-41C on idle , Up to 65 -LRB- for me -RRB- on load - Very quiet - I could go on and on .
Dual touchpad mode
1
- Bluetooth -LRB- 2.1 -RRB- , Fingerprint Reader , Full 1920x1080 screen - Integrated Mic/Webcam * - Dual touchpad mode is interesting , and easy to use -5 $T$ - Runs about 38-41C on idle , Up to 65 -LRB- for me -RRB- on load - Very quiet - I could go on and on .
USB ports
0
- Bluetooth -LRB- 2.1 -RRB- , Fingerprint Reader , Full 1920x1080 screen - Integrated Mic / $T$ * - Dual touchpad mode is interesting , and easy to use -5 USB ports - Runs about 38-41C on idle , Up to 65 -LRB- for me -RRB- on load - Very quiet - I could go on and on .
Webcam
1
- Bluetooth -LRB- 2.1 -RRB- , Fingerprint Reader , Full 1920x1080 screen - Integrated Mic/Webcam * - Dual touchpad mode is interesting , and easy to $T$ -5 USB ports - Runs about 38-41C on idle , Up to 65 -LRB- for me -RRB- on load - Very quiet - I could go on and on .
use
1
- Bluetooth -LRB- 2.1 -RRB- , Fingerprint Reader , Full 1920x1080 screen - Integrated Mic/Webcam * - Dual touchpad mode is interesting , and easy to use -5 USB ports - $T$ about 38-41C on idle , Up to 65 -LRB- for me -RRB- on load - Very quiet - I could go on and on .
Runs
1
They don t translate from a Mac , even on $T$ , resulting in a ton of run-on sentences .
Word
-1
The acer one computer that I bought is $T$ and its hard to find lap top bags for it , but I like the big screen on it .
17 ince screen
0
The acer one computer that I bought is 17 ince screen and its hard to find lap top bags for it , but I like the big $T$ on it .
screen
1
Summary : They played games with me for the $T$ .
warranty period
-1
In November my computer messed up entirely and would n't power on after intalling a Windows update , I had to have my $T$ flashed and lost EVERYTHING on it , including my school assignments and irriplaceable pictures that were only in digital format and several other things , when this update was installed for some reason I was unable to roll back the drivers and everything to an earlier working condition because when the update was installed it deleted my history .
HD
-1
In November my computer messed up entirely and would n't power on after intalling a Windows update , I had to have my HD flashed and lost EVERYTHING on it , including my school assignments and irriplaceable pictures that were only in digital format and several other things , when this update was installed for some reason I was unable to roll back the $T$ and everything to an earlier working condition because when the update was installed it deleted my history .
drivers
-1
In November my computer messed up entirely and would n't power on after intalling a $T$ , I had to have my HD flashed and lost EVERYTHING on it , including my school assignments and irriplaceable pictures that were only in digital format and several other things , when this update was installed for some reason I was unable to roll back the drivers and everything to an earlier working condition because when the update was installed it deleted my history .
Windows update
0
I can have both $T$ and Windows XP running at the same time !
OSX
1
I can have both OSX and $T$ running at the same time !
Windows XP
1
Overall : Poor , $T$ : Average , Performance : Poor , Battery Life : Excellent , Price-Value : Poor
Features
0
Overall : Poor , Features : Average , $T$ : Poor , Battery Life : Excellent , Price-Value : Poor
Performance
-1
Overall : Poor , Features : Average , Performance : Poor , $T$ : Excellent , Price-Value : Poor
Battery Life
1
Overall : Poor , Features : Average , Performance : Poor , Battery Life : Excellent , $T$ - Value : Poor
Price
-1
Overall : Poor , Features : Average , Performance : Poor , Battery Life : Excellent , Price - $T$ : Poor
Value
-1
Microsoft seems to be unable to keep up with repairs for the multitude of $T$ problems .
windows
-1
The $T$ are stunning .
graphics
1
-LRB- I found a 2GB stick for a bit under $ 50 -RRB- Nice and portable and definitely a decent enough $T$ to keep you entertained while sitting in the airplane for a couple of hours , or at the hotel taking care of some last minute details and documents .
system
1
after much effort and 10 days ASUS replaced itThe $T$ is very weak .
WiFi
-1
You can call HP and they want you to buy more $T$ to fix it .
software
0
It is easy to navigate and $T$ .
update programs
0
It is easy to $T$ and update programs .
navigate
1
, $T$ respond immediately -LRB- not like the tired MS applications -RRB- .
Applications
1
, Applications respond immediately -LRB- not like the tired $T$ -RRB- .
MS applications
-1
All in all , a very disappointing experience except that I learned how good the Geek Squad is and also $T$ .
Customer Service
1
The only drawback for me is how dirty the $T$ gets , and rather quickly too .
screen
-1
The laptop is very lightweight , can easily $T$ around in a knapsack full of text books and it barely adds any weight .
carry
1
The laptop is very lightweight , can easily carry around in a knapsack full of text books and it barely adds any $T$ .
weight
1
Seems to slow down occassionally but can run many $T$ -LRB- ie Internet tabs , programs , etc -RRB- simultaneously .
applications
1
Seems to slow down occassionally but can run many applications -LRB- ie Internet tabs , $T$ , etc -RRB- simultaneously .
programs
0
Seems to slow down occassionally but can run many applications -LRB- ie $T$ , programs , etc -RRB- simultaneously .
Internet tabs
1
I also did not like the loud $T$ it made or how the bottom of the computer would get really hot .
noises
-1
I also did not like the loud noises it made or how the $T$ would get really hot .
bottom of the computer
-1
I had in the past a Dell laptop and they sent me the items it needed or they sent a $T$ to my house to fix it .
repair technician
1
defective $T$ .
software
-1
This computer was so challenging to $T$ and handle .
carry
-1
This computer was so challenging to carry and $T$ .
handle
-1
$T$ coming out the right for power plus cords coming out front for headphones/mic plus network connection on left make for a very messy setup with cords going every direction .
Cords
-1
Cords coming out the right for $T$ plus cords coming out front for headphones/mic plus network connection on left make for a very messy setup with cords going every direction .
power
-1
Cords coming out the right for power plus cords coming out front for $T$ / mic plus network connection on left make for a very messy setup with cords going every direction .
headphones
-1
Cords coming out the right for power plus cords coming out front for headphones / $T$ plus network connection on left make for a very messy setup with cords going every direction .
mic
-1
Cords coming out the right for power plus cords coming out front for headphones/mic plus $T$ on left make for a very messy setup with cords going every direction .
network connection
-1
Cords coming out the right for power plus cords coming out front for headphones/mic plus network connection on left make for a very messy $T$ with cords going every direction .
setup
-1
Cords coming out the right for power plus $T$ coming out front for headphones/mic plus network connection on left make for a very messy setup with cords going every direction .
cords
-1
Cords coming out the right for power plus cords coming out front for headphones/mic plus network connection on left make for a very messy setup with $T$ going every direction .
cords
-1
Unless you want to be inconvenienced with a non working $T$ which you ca n't find a replacement for because they made the attachment so small .
power supply
-1
It is much faster than my desktop which is a $T$ running at 2.83 GHz .
Core2 Quad
0
It is good to know that I can mobilize without having to worry about the $T$ .
battery life
1
The $T$ is nice , side view angles are pretty good .
screen
1
The fact that the $T$ reacts to the lighting around you is an added luxury-when you are working around others in dark areas and want privacy or do n't want to bother them with bright lighting , it is very convenient to have a darker , softer lit screen .
screen
1
The fact that the screen reacts to the lighting around you is an added luxury-when you are working around others in dark areas and want privacy or do n't want to bother them with bright lighting , it is very convenient to have a darker , softer lit $T$ .
screen
1
3 weeks went by and the computer keeps crashing and will not open any $T$ .
applications
0
Not to mention sometimes the whole $T$ will decide not to work entirely .
charger unit
-1
Looks nice , but has a horribly cheap $T$ .
feel
-1
$T$ nice , but has a horribly cheap feel .
Looks
1
I have other computers that get strong $T$ that do n't drop in places that this `` net `` book loses its signal .
signals
1
I have other computers that get strong signals that do n't drop in places that this `` net `` book loses its $T$ .
signal
-1
The $T$ of this is better than the Toshiba , too .
feel
1
I would recommend this laptop to anyone looking to get a new laptop who is willing to spend a little more money to get great $T$ !
quality
1
I upgraded the $T$ and replaced the base Windows 7 Starter to Win 7 Home , and it runs just fine .
memory
0
I upgraded the memory and replaced the base $T$ to Win 7 Home , and it runs just fine .
Windows 7 Starter
0
I upgraded the memory and replaced the base Windows 7 Starter to $T$ , and it runs just fine .
Win 7 Home
0
I upgraded the memory and replaced the base Windows 7 Starter to Win 7 Home , and it $T$ just fine .
runs
1
I am not sure if it was the $T$ itself , however ;
drive
0
Also , one of the users mentioned how the $T$ on the macbook is sharp , if you have money to spend on one of the incase shells , it does n't seem to be a problem .
edges
-1
Also , one of the users mentioned how the edges on the macbook is sharp , if you have money to spend on one of the $T$ , it does n't seem to be a problem .
incase shells
1
It is easy to use , its $T$ easily accommodates large hands , and its weight is fantasic .
keyboard
1
It is easy to use , its keyboard easily accommodates large hands , and its $T$ is fantasic .
weight
1
It is easy to $T$ , its keyboard easily accommodates large hands , and its weight is fantasic .
use
1
Called Acer many times , they want me to pay the $T$ to ship it to their repair center - I was very disappointed since it is a brand new computer !
shipping
-1
Called Acer many times , they want me to pay the shipping to ship it to their $T$ - I was very disappointed since it is a brand new computer !
repair center
0
I should have checked this before I installed my $T$ .
applications
0
The $T$ is really long .
battery
1
Anyway , in early July of this year , the $T$ stopped working , and the computer stared having issues with power supply .
DVD burner
-1
Anyway , in early July of this year , the DVD burner stopped working , and the computer stared having issues with $T$ .
power supply
-1
Had some trouble finding a $T$ that it would fit in .
case
-1
This computer that I have has had issues with the $T$ where it lost half the keyboard functions .
keyboard
-1
This computer that I have has had issues with the keyboard where it lost half the $T$ .
keyboard functions
-1
Comes with $T$ ;
iMovie
1
COMPUTER HAS BEEN AT $T$ MORE THAN IN MY HANDS .
SERVICE FACILITY
-1
When I called Sony the $T$ was Great .
Customer Service
1
even though I had the receipt in front of me proving it still had 2 months left on the $T$ .
warranty
-1
It is a much more streamlined system for adding $T$ , using the internet , and doing other things everyone does on a computer .
programs
0
It is a much more streamlined $T$ for adding programs , using the internet , and doing other things everyone does on a computer .
system
1
It is a much more streamlined system for adding programs , $T$ , and doing other things everyone does on a computer .
using the internet
0
My computer froze on several occasion , had $T$ that randomely would fall off and even had moments when the computer would refuse to turn on at all .
buttons
-1
Not even $T$ boots .
safe mode
-1
This is an over-sized , $T$ laptop .
18-inch
-1
I had to pay $ 100 for a $T$ for this cheap $ 300 laptop .
universal charger
-1
The $T$ opened seamlessly in the apple and the mac hooked up to the projector so easily it was almost scary .
powerpoint
1
1 . You can not change your $T$ -LRB- window 's 7 starter does NOT support that function -RRB- .
desktop background
-1
1 . You can not change your desktop background -LRB- $T$ does NOT support that function -RRB- .
window's 7 starter
-1
1 . You can not change your desktop background -LRB- window 's 7 starter does NOT support that $T$ -RRB- .
function
-1
Took me 11 hours , 3 trips to different FedEx offices , and brutal conversations with 14 of the worse $T$ in the world .
IT support technicians
-1
Then after 4 or so months the $T$ stopped working so I was forced to go out and buy new hardware just to keep this computer running .
charger
-1
Then after 4 or so months the charger stopped working so I was forced to go out and buy new $T$ just to keep this computer running .
hardware
-1
As usual at $T$ , she asked me to hold for a moment while she went to the back-office and compare it with other same model netbooks and discussed it with her colleague -LRB- I could see them -RRB- .
customer service center
-1
The $T$ gets smeary and dusty very quickly and it 's very noticeable .
screen
-1
Strengths : Well-shaped Weaknesses : A bad $T$ !
videocard
-1
Strengths : Well - $T$ Weaknesses : A bad videocard !
shaped
1
You ca n't even get a $T$ which is why I bought to begin with .
satellite card
-1
The $T$ , before the battery completely died of course , left much to be desired .
battery life
-1
The battery life , before the $T$ completely died of course , left much to be desired .
battery
-1
It is a REAL $T$ , not the toy I saw in other brands .
touchpad
1
Long story , but after many calls to various offices , I was told that no one can override the $T$ and that managers do n't take phone calls or e/mails .
depot
0
$T$ and purpose is awesome !
Price
1
Wonderful $T$ .
zooming
1
The $T$ is huge and coloful , but no LED backlighting .
screen
1
In all honesty , if someone is looking for a quality laptop and willing to pay a little more money for a normal $T$ laptop than a cheaper and less impressive laptop , then do not buy this computer .
sized
0
Everything about this computer is easy to $T$ .
use
1
Worse , for the $T$ I could get a * netbook * that outperforms this machine .
price
-1
It had most of the $T$ and all of the power that I wanted to replace my desktop machine .
features
1
It had most of the features and all of the $T$ that I wanted to replace my desktop machine .
power
1
$T$ was also very nice and had a solid feel .
Keyboard
1
It did not have all the $T$ I expected it to have .
features
-1
No luck , although I waited for hours on the phone-Visited MacHouse , they stated the their $T$ is down due to too many phonecalls -LRB- difficult to believe -RRB- .
call center
-1
There is a $T$ which is perfect for typing in the dark .
backlit keyboard
1
It has a lot of $T$ and a great battery life .
memory
1
It has a lot of memory and a great $T$ .
battery life
1
I spoke with a $T$ at Micro Center and his girlfriend is having the same problem with her power adapter , so it 's not just an isolated incident !!!
service rep
0
I spoke with a service rep at Micro Center and his girlfriend is having the same problem with her $T$ , so it 's not just an isolated incident !!!
power adapter
-1
I love this $T$ , it is superior to windows movie maker .
program
1
I love this program , it is superior to $T$ .
windows movie maker
-1
He has replaced his $T$ twice and -LRB- of course -RRB- has had to pay for antivirus software every year .
hard drive
-1
He has replaced his hard drive twice and -LRB- of course -RRB- has had to pay for $T$ every year .
antivirus software
-1
This purchase opened me to the world of Macbooks , and I am impressed with the intuition of the $T$ , the beauty of the product , and the excellent technological advances associated with it .
design
1
This purchase opened me to the world of Macbooks , and I am impressed with the intuition of the design , the $T$ of the product , and the excellent technological advances associated with it .
beauty
1
The $T$ is great for this model , I only plan on using it for media in the entertainment room .
price
1
It seemed to be a very nice laptop except I was not able to load my $T$ or Microsoft Office 2003 .
Garmin GPS software
-1
It seemed to be a very nice laptop except I was not able to load my Garmin GPS software or $T$ .
Microsoft Office 2003
-1
I 've also had to have the $T$ replaced at my expense .
keyboard
-1
I had the $T$ telling me older version did not make the fan noise cause it is a `` different '' computer .
staff
-1
I had the staff telling me older version did not make the $T$ cause it is a `` different '' computer .
fan noise
-1
Was very much worth the $T$ i paid .
price
1
Even out of $T$ !
warranty
0
This is a great little computer for the $T$ .
price
1
Crisp $T$ , great battery life , and plenty of storage .
screen
1
Crisp screen , great $T$ , and plenty of storage .
battery life
1
Crisp screen , great battery life , and plenty of $T$ .
storage
1
All $T$ are always wiling to help you out with anything , no matter when you purchased the computer and how many years passed .
apple associates
1
Also , my sister got the exact same laptop -LRB- since they were so cheap -RRB- and after 8 months , the $T$ split in half just from everyday use .
screen
-1
The Toshiba Satellite has been more than I expected for the $T$ .
price
1
I had to adjust my $T$ , because it is very sensitive .
mousepad sensitivity
-1
I wish $T$ or MS Office came with the Mac , but MS Office does n't even come with most pc laptops .
iWork
-1
I wish iWork or $T$ came with the Mac , but MS Office does n't even come with most pc laptops .
MS Office
-1
I wish iWork or MS Office came with the Mac , but $T$ does n't even come with most pc laptops .
MS Office
-1
$T$ is plastic and spongey feeling .
Keyboard
-1
previous laptops were pc 's , still have them , but the $T$ is a clean and smooth operating system .
mac osx
1
previous laptops were pc 's , still have them , but the mac osx is a clean and smooth $T$ .
operating system
1
i also love having the extra calculator number set up on the $T$ which most laptops do not have .
keyboard
1
Because he said that the $T$ is under the motherboard and they have to dismantle the whole thing before it can be tightened .
hinge
-1
Because he said that the hinge is under the $T$ and they have to dismantle the whole thing before it can be tightened .
motherboard
0
You can do it all on this bad boy but the main thing this netbook was desinged for was $T$ and boy o boy does it ever .
surfing the web
1
I love my Apple , it is quick and easy to $T$ .
use
1
With notes saying they replaced the $T$ .
hard drive
0
The laptop is relatively simple to $T$ , though I bought Macs for Dummies , which is well worth $ 2
use
1
Ca n't close the 2nd $T$ since there are brackets you have to break off -LRB- even then , it still does n't shut -RRB- That could be a major flaw for the dual HDD user .
HDD bay
-1
No $T$ on the display .
tutorials
-1
The $T$ , keyboard and mouse arrived in two days from Memphis warehouse .
leather carrying case
0
The leather carrying case , $T$ and mouse arrived in two days from Memphis warehouse .
keyboard
0
The leather carrying case , keyboard and $T$ arrived in two days from Memphis warehouse .
mouse
0
The $T$ is among the best .
touch pad
1
Thus , when you carry it at a slanted angle , the $T$ will `` topple '' or `` slide '' down , if you understand what I mean .
screen
-1
It 's now all $T$ e.
commodity hardwar
0
We also use $T$ so we can run virtual machines of Windows XP Professional , Windows 7 Home Premium , Windows Server Enterprise 2003 , and Windows Server 2008 Enterprise .
Paralles
0
We also use Paralles so we can run virtual machines of $T$ , Windows 7 Home Premium , Windows Server Enterprise 2003 , and Windows Server 2008 Enterprise .
Windows XP Professional
0
We also use Paralles so we can run virtual machines of Windows XP Professional , $T$ , Windows Server Enterprise 2003 , and Windows Server 2008 Enterprise .
Windows 7 Home Premium
0
We also use Paralles so we can run virtual machines of Windows XP Professional , Windows 7 Home Premium , $T$ , and Windows Server 2008 Enterprise .
Windows Server Enterprise 2003
0
We also use Paralles so we can run virtual machines of Windows XP Professional , Windows 7 Home Premium , Windows Server Enterprise 2003 , and $T$ .
Windows Server 2008 Enterprise
0
How Toshiba handles the repair seems to vary , some folks indicate that they were charged for even an intial fix , others had the $T$ done 5 times .
repair
1
I would like to use a different $T$ altogether .
operating system
0
