# Supplementary material for: Performance analysis of aspect-level sentiment classification task based on different deep learning models
Source: PeerJ Comput Sci. 2023 Oct 9;9:e1578. doi: 10.7717/peerj-cs.1578 (PMC10588683; doi:10.7717/peerj-cs.1578)
Supplement: Supplemental Information 1 [file peerj-cs-09-1578-s001.zip › ABSA-PyTorch-master/datasets/semeval14/Restaurants_Train.xml.seg]

But the $T$ was so horrible to us .
staff
-1
To be completely fair , the only redeeming factor was the $T$ , which was above average , but could n't make up for all the other deficiencies of Teodora .
food
1
The $T$ is uniformly exceptional , with a very capable kitchen which will proudly whip up whatever you feel like eating , whether it 's on the menu or not .
food
1
The food is uniformly exceptional , with a very capable $T$ which will proudly whip up whatever you feel like eating , whether it 's on the menu or not .
kitchen
1
The food is uniformly exceptional , with a very capable kitchen which will proudly whip up whatever you feel like eating , whether it 's on the $T$ or not .
menu
0
Not only was the $T$ outstanding , but the little ` perks ' were great .
food
1
Not only was the food outstanding , but the little ' $T$ ' were great .
perks
1
Our agreed favorite is the $T$ -LRB- usually the waiters are kind enough to split the dish in half so you get to sample both meats -RRB- .
orrechiete with sausage and chicken
1
Our agreed favorite is the orrechiete with sausage and chicken -LRB- usually the $T$ are kind enough to split the dish in half so you get to sample both meats -RRB- .
waiters
1
Our agreed favorite is the orrechiete with sausage and chicken -LRB- usually the waiters are kind enough to split the dish in half so you get to sample both $T$ -RRB- .
meats
0
Our agreed favorite is the orrechiete with sausage and chicken -LRB- usually the waiters are kind enough to split the $T$ in half so you get to sample both meats -RRB- .
dish
0
The $T$ have an outstanding taste with a terrific texture , both chewy yet not gummy .
Bagels
1
Nevertheless the $T$ itself is pretty good .
food
1
i 've noticed megadeth , mr. scruff , st. germain , traditional vietnamese $T$ , black sabbath , jay-z , and daft punk all being played .
songs
0
They did not have mayonnaise , forgot our $T$ , left out ingredients -LRB- ie cheese in an omelet -RRB- , below hot temperatures and the bacon was so over cooked it crumbled on the plate when you touched it .
toast
-1
They did not have $T$ , forgot our toast , left out ingredients -LRB- ie cheese in an omelet -RRB- , below hot temperatures and the bacon was so over cooked it crumbled on the plate when you touched it .
mayonnaise
-1
They did not have mayonnaise , forgot our toast , left out ingredients -LRB- ie cheese in an omelet -RRB- , below hot temperatures and the $T$ was so over cooked it crumbled on the plate when you touched it .
bacon
-1
They did not have mayonnaise , forgot our toast , left out ingredients -LRB- ie $T$ in an omelet -RRB- , below hot temperatures and the bacon was so over cooked it crumbled on the plate when you touched it .
cheese
0
They did not have mayonnaise , forgot our toast , left out $T$ -LRB- ie cheese in an omelet -RRB- , below hot temperatures and the bacon was so over cooked it crumbled on the plate when you touched it .
ingredients
-1
They did not have mayonnaise , forgot our toast , left out ingredients -LRB- ie cheese in an omelet -RRB- , below hot temperatures and the bacon was so over cooked it crumbled on the $T$ when you touched it .
plate
0
They did not have mayonnaise , forgot our toast , left out ingredients -LRB- ie cheese in an $T$ -RRB- , below hot temperatures and the bacon was so over cooked it crumbled on the plate when you touched it .
omelet
0
It took half an hour to get our check , which was perfect since we could sit , have $T$ and talk !
drinks
0
It took half an hour to get our $T$ , which was perfect since we could sit , have drinks and talk !
check
0
The $T$ and atmosphere is just as good .
design
1
The design and $T$ is just as good .
atmosphere
1
He has visited Thailand and is quite expert on the $T$ .
cuisine
1
The $T$ is the best if you like thin crusted pizza .
pizza
1
The pizza is the best if you like $T$ .
thin crusted pizza
0
All the money went into the $T$ , none of it went to the chefs .
interior decoration
1
All the money went into the interior decoration , none of it went to the $T$ .
chefs
-1
The $T$ are uncomfortable if you are sitting against the wall on wooden benches .
seats
-1
I asked for $T$ , no ice .
seltzer with lime
0
Do n't go alone -- even two people is n't enough for the whole experience , with $T$ and a selection of meats and seafoods .
pickles
1
Do n't go alone -- even two people is n't enough for the whole experience , with pickles and a $T$ .
selection of meats and seafoods
1
My suggestion is to eat family style because you 'll want to try the other $T$ .
dishes
0
My suggestion is to $T$ because you 'll want to try the other dishes .
eat family style
1
Best of all is the warm $T$ , the owner is super friendly and service is fast .
vibe
1
Best of all is the warm vibe , the $T$ is super friendly and service is fast .
owner
1
Best of all is the warm vibe , the owner is super friendly and $T$ is fast .
service
1
Faan 's got a great concept but a little rough on the $T$ .
delivery
-1
From the incredible $T$ , to the warm atmosphere , to the friendly service , this downtown neighborhood spot does n't miss a beat .
food
1
From the incredible food , to the warm $T$ , to the friendly service , this downtown neighborhood spot does n't miss a beat .
atmosphere
1
From the incredible food , to the warm atmosphere , to the friendly $T$ , this downtown neighborhood spot does n't miss a beat .
service
1
Great $T$ at REASONABLE prices , makes for an evening that ca n't be beat !
food
1
Great food at REASONABLE $T$ , makes for an evening that ca n't be beat !
prices
1
this little place has a cute $T$ r and affordable city prices .
interior deco
1
this little place has a cute interior decor and affordable city $T$ .
prices
1
Two words : Free $T$ .
wine
1
The $T$ is reasonable although the service is poor .
price
1
The price is reasonable although the $T$ is poor .
service
-1
The $T$ is also very good , you will come out satisfied .
quantity
1
I stumbled upon this second floor walk-up two Fridays ago when I was with two friends in town from L.A. Being serious $T$ lovers , we sat at the sushi bar to be closer to the action .
sushi
0
I stumbled upon this second floor walk-up two Fridays ago when I was with two friends in town from L.A. Being serious sushi lovers , we sat at the $T$ to be closer to the action .
sushi bar
0
The $T$ is amazing here .
fried rice
1
Three courses - choices include excellent $T$ , puff pastry goat cheese and salad with a delicious dressing , and a hanger steak au poivre that is out of this world .
mussels
1
Three courses - choices include excellent mussels , $T$ and salad with a delicious dressing , and a hanger steak au poivre that is out of this world .
puff pastry goat cheese
1
Three courses - choices include excellent mussels , puff pastry goat cheese and $T$ , and a hanger steak au poivre that is out of this world .
salad with a delicious dressing
1
Three courses - choices include excellent mussels , puff pastry goat cheese and salad with a delicious dressing , and a $T$ that is out of this world .
hanger steak au poivre
1
Three $T$ - choices include excellent mussels , puff pastry goat cheese and salad with a delicious dressing , and a hanger steak au poivre that is out of this world .
courses
0
it 's a perfect place to have a amanzing $T$ .
indian food
1
The place is so cool and the $T$ is prompt and curtious .
service
1
The $T$ is so cool and the service is prompt and curtious .
place
1
At the end you 're left with a mild $T$ that you can slurp out of a cup .
broth with noodles
1
I just wonder how you can have such a delicious $T$ for such little money .
meal
1
I just wonder how you can have such a delicious meal for such little $T$ .
money
1
The $T$ is excellent .
wine list
1
Ive been to many Thai restaurants in Manhattan before , and Toons is by far the best $T$ Ive had -LRB- except for my mom 's of course -RRB- .
Thai food
1
They wouldnt even let me finish my $T$ before offering another .
glass of wine
0
Whem asked , we had to ask more detailed questions so that we knew what the $T$ were .
specials
0
This is a consistently great place to dine for $T$ or dinner .
lunch
0
This is a consistently great place to dine for lunch or $T$ .
dinner
0
This is a consistently great place to $T$ for lunch or dinner .
dine
1
Nice $T$ , the service was very pleasant and the desert was good .
atmosphere
1
Nice atmosphere , the $T$ was very pleasant and the desert was good .
service
1
Nice atmosphere , the service was very pleasant and the $T$ was good .
desert
1
After really enjoying ourselves at the $T$ we sat down at a table and had dinner .
bar
1
After really enjoying ourselves at the bar we sat down at a $T$ and had dinner .
table
0
After really enjoying ourselves at the bar we sat down at a table and had $T$ .
dinner
0
Fabulous $T$ , fantastic food , and a chilled out atmosphere and environment .
service
1
Fabulous service , fantastic $T$ , and a chilled out atmosphere and environment .
food
1
Fabulous service , fantastic food , and a chilled out $T$ and environment .
atmosphere
1
Fabulous service , fantastic food , and a chilled out atmosphere and $T$ .
environment
1
Try the $T$ .
lasagnette appetizer
1
I liked the $T$ !
beer selection
1
Great $T$ , good size menu , great service and an unpretensious setting .
food
1
Great food , good size $T$ , great service and an unpretensious setting .
menu
1
Great food , good size menu , great $T$ and an unpretensious setting .
service
1
Great food , good size menu , great service and an unpretensious $T$ .
setting
1
Go here for a romantic $T$ but not for an all out wow dining experience .
dinner
1
Go here for a romantic dinner but not for an all out wow $T$ experience .
dining
1
I grew up eating $T$ and have yet to find a place in NY to satisfy my taste buds .
Dosa
0
$T$ is good and wine-by-the-glass was generously filled to the top .
Wine list selection
1
Wine list selection is good and $T$ was generously filled to the top .
wine-by-the-glass
1
With the great variety on the $T$ , I eat here often and never get bored .
menu
1
The $T$ is very limited - i think we counted 4 or 5 entrees .
menu
-1
The menu is very limited - i think we counted 4 or 5 $T$ .
entrees
-1
The $T$ is limited but almost all of the dishes are excellent .
menu
-1
The menu is limited but almost all of the $T$ are excellent .
dishes
1
Not too crazy about their $T$ .
sake martini
-1
Great $T$ , spreads and a good place to hang out in .
bagels
1
Great bagels , $T$ and a good place to hang out in .
spreads
1
One thing I liked about this place is that I never felt rushed or pressured to give up my $T$ ot incoming guests .
table
0
Unfortunately , the $T$ is outstanding , but everything else about this restaurant is the pits .
food
1
We always have a delicious $T$ and always leave feeling satisfied .
meal
1
Dip the $T$ in with your chopsticks , swirl them around , and eat .
ingredients
0
Dip the ingredients in with your $T$ , swirl them around , and eat .
chopsticks
0
First went here to enjoy their $T$ .
garden terrace
1
The $T$ was pretty good and huge .
pizza
1
The $T$ from what I 've gathered is authentic Taiwanese , though its very different from what I 've been accustomed to in Taipei .
cuisine
0
I almost hesititate to write a review because the $T$ was so great and I would hate for it too become to crowded .
atmosphere
1
They are often crowded on the weekends but they are efficient and accurate with their $T$ .
service
1
They are often $T$ on the weekends but they are efficient and accurate with their service .
crowded
-1
All my co-workers were amazed at how small the $T$ was .
dish
-1
The $T$ is unheralded , the service impecible , and the food magnificant .
atmosphere
1
The atmosphere is unheralded , the $T$ impecible , and the food magnificant .
service
1
The atmosphere is unheralded , the service impecible , and the $T$ magnificant .
food
1
We ordered the special , $T$ , that was so infused with bone , it was difficult to eat .
grilled branzino
-1
The $T$ is friendly , and the food has gotten better and better !
wait staff
1
The wait staff is friendly , and the $T$ has gotten better and better !
food
1
It may be a bit packed on weekends , but the $T$ is good and it is the best French food you will find in the area .
vibe
1
It may be a bit packed on weekends , but the vibe is good and it is the best $T$ you will find in the area .
French food
1
It may be a bit $T$ on weekends , but the vibe is good and it is the best French food you will find in the area .
packed
-1
Right off the L in Brooklyn this is a nice cozy place with good $T$ .
pizza
1
Right off the L in Brooklyn this is a nice cozy $T$ with good pizza .
place
1
Le Pere Pinard has a $ 15 $T$ that is outstanding .
pre-theater menu
1
I also ordered for $T$ and the restaurant forgot half the order .
delivery
-1
I also ordered for delivery and the restaurant forgot half the $T$ .
order
-1
Our $T$ checked on us maybe twice during the entire meal .
server
-1
Our server checked on us maybe twice during the entire $T$ .
meal
0
The strong $T$ coming from the left and right of me negatively affected my taste buds .
scents
-1
We had the $T$ and it was FANTASTIC .
lobster sandwich
1
Had we been stalling I could understand where they were coming from , but we had been there less than an hour and they had n't even brought us a $T$ yet !
check
-1
Though the Spider Roll may look like a challenge to eat , with soft shell crab hanging out of the roll , it is well worth the $T$ you pay for them .
price
1
Though the Spider Roll may look like a challenge to eat , with soft $T$ hanging out of the roll , it is well worth the price you pay for them .
shell crab
1
$T$ are good and still rare to find in NYC .
Deep Fried Skewers
1
I have tried to make $T$ , but both times , the hostess did n't have my name .
reservations
0
I have tried to make reservations , but both times , the $T$ did n't have my name .
hostess
-1
I also recommend the $T$ or the different varieties of congee -LRB- rice porridge -RRB- .
rice dishes
1
I also recommend the rice dishes or the different varieties of $T$ .
congee (rice porridge)
1
Their $T$ is to die for .
tuna tartar appetizer
1
An oasis of refinement : Food , though somewhat uneven , often reaches the pinnacles of new American fine cuisine - $T$ 's passion -LRB- and kitchen 's precise execution -RRB- is most evident in the fish dishes and soups .
chef
1
An oasis of refinement : Food , though somewhat uneven , often reaches the pinnacles of new American fine cuisine - chef 's passion -LRB- and kitchen 's precise execution -RRB- is most evident in the $T$ and soups .
fish dishes
1
An oasis of refinement : Food , though somewhat uneven , often reaches the pinnacles of new American fine cuisine - chef 's passion -LRB- and kitchen 's precise execution -RRB- is most evident in the fish dishes and $T$ .
soups
1
An oasis of refinement : Food , though somewhat uneven , often reaches the pinnacles of new American fine cuisine - chef 's passion -LRB- and $T$ 's precise execution -RRB- is most evident in the fish dishes and soups .
kitchen
1
An oasis of refinement : Food , though somewhat uneven , often reaches the pinnacles of new American fine $T$ - chef 's passion -LRB- and kitchen 's precise execution -RRB- is most evident in the fish dishes and soups .
cuisine
1
If you love $T$ and cheese and delicious french fare , you 'll love Artisanal !
wine
1
If you love wine and cheese and delicious $T$ , you 'll love Artisanal !
french fare
1
If you love wine and $T$ and delicious french fare , you 'll love Artisanal !
cheese
1
I love $T$ and consider myself to be quite an expert on it .
Indian food
1
Some $T$ get their wish .
baby pizzas
0
Overall A oh ya even though there is $T$ it is deff worth it
waiting
-1
The $T$ was incredible and I recommend it .
lava cake dessert
1
VT is what $T$ hope to be when they grow up .
baby pizzas
0
From the terrible $T$ , to the bland food , not to mention the unaccommodating managers , the overall experience was horrible .
service
-1
From the terrible service , to the bland $T$ , not to mention the unaccommodating managers , the overall experience was horrible .
food
-1
From the terrible service , to the bland food , not to mention the unaccommodating $T$ , the overall experience was horrible .
managers
-1
Lahore is a great place to duck into late-night when you need some really tasty $T$ on the cheap -- you 'll likely have trouble finishing the amount of food you get for FOUR DOLLARS .
food
1
Lahore is a great place to duck into late-night when you need some really tasty food on the cheap -- you 'll likely have trouble finishing the amount of $T$ you get for FOUR DOLLARS .
food
1
The last time I went we were seated at a $T$ in a corridor next to the kitchen .
table
-1
good $T$ ranging from affordable to high end .
selection of wines
1
Nice restaurant overall , with classic upscale $T$ .
Italian decor
1
Not impressed with the $T$ .
food
-1
The entire $T$ was wonderful !
dining experience
1
The $T$ -LRB- by the glass and bottle -RRB- is wonderful and I always recommend that friends make a reservation if they 're going to be in town .
wine selection
1
The wine selection -LRB- by the glass and bottle -RRB- is wonderful and I always recommend that friends make a $T$ if they 're going to be in town .
reservation
0
$T$ is highly refined : our seating was delayed 35 minutes past our reservation and the maitre d' apologized and regularly kept us apprised of progress .
Service
1
Service is highly refined : our seating was delayed 35 minutes past our reservation and the $T$ d' apologized and regularly kept us apprised of progress .
maitre
1
Service is highly refined : our seating was delayed 35 minutes past our $T$ and the maitre d' apologized and regularly kept us apprised of progress .
reservation
-1
Order the $T$ , it 's fantastic .
panang duck
1
Food is usually very good , though ocasionally I wondered about freshmess of $T$ in side orders .
raw vegatables
-1
Other than the crappy $T$ from two individuals , it 's great .
service
-1
They have authentic $T$ at amazin prices .
Indian
1
They have authentic Indian at amazin $T$ .
prices
1
$T$ - relaxed and stylish .
Ambiance
1
Luckily we saved room for the $T$ , Sea Bass and Crispy Duck .
BBQ Salmon
1
Luckily we saved room for the BBQ Salmon , $T$ and Crispy Duck .
Sea Bass
1
Luckily we saved room for the BBQ Salmon , Sea Bass and $T$ .
Crispy Duck
1
Yes , they use fancy $T$ , but even fancy ingredients do n't make for good pizza unless someone knows how to get the crust right .
ingredients
1
Yes , they use fancy ingredients , but even fancy $T$ do n't make for good pizza unless someone knows how to get the crust right .
ingredients
1
Yes , they use fancy ingredients , but even fancy ingredients do n't make for good $T$ unless someone knows how to get the crust right .
pizza
-1
Yes , they use fancy ingredients , but even fancy ingredients do n't make for good pizza unless someone knows how to get the $T$ right .
crust
0
and yes Dal Bukhara is so dam good and so are all the $T$ .
kababs
1
and yes $T$ is so dam good and so are all the kababs .
Dal Bukhara
1
I look forward to $T$ here again
eating
1
I 've been coming here as a child and always come back for the $T$ .
taste
1
Tuk Tuk is one of those comfortable neighborhood joints where you know you will always have a good $T$ at a fair price .
meal
1
Tuk Tuk is one of those comfortable neighborhood joints where you know you will always have a good meal at a fair $T$ .
price
1
A glass of Leaping Lizard , a $T$ , and the mussels had everything happy .
glass of prosecco
1
A glass of Leaping Lizard , a glass of prosecco , and the $T$ had everything happy .
mussels
1
A $T$ , a glass of prosecco , and the mussels had everything happy .
glass of Leaping Lizard
1
$T$ was average and creme brulee was awful - the sugar was charred , not caramelized and smelled of kerosene .
Food
0
Food was average and $T$ was awful - the sugar was charred , not caramelized and smelled of kerosene .
creme brulee
-1
Food was average and creme brulee was awful - the $T$ was charred , not caramelized and smelled of kerosene .
sugar
-1
The $T$ always tastes fresh and served promptly .
food
1
The food always tastes fresh and $T$ promptly .
served
1
The $T$ here is delicious .
pizza
1
$T$ and garlic knots are great as well , I order from them quite often and the delivery is always super quick !
Pizza
1
Pizza and garlic knots are great as well , I order from them quite often and the $T$ is always super quick !
delivery
1
Pizza and $T$ are great as well , I order from them quite often and the delivery is always super quick !
garlic knots
1
For great $T$ nearby , you have Wu Liang Ye and Grand Sichuan just a block away .
chinese food
1
But who says Murray 's is anything about $T$ .
service
0
This place is really trendi but they have forgotten about the most important part of a restaurant , the $T$ .
food
-1
Hats off to the $T$ .
chef
1
$T$ could be improved but overall this is a place that understands the importance of little things -LRB- the heavy , black , antique-seeming teapot , for one -RRB- in the restaurant experience .
Service
-1
Service could be improved but overall this is a place that understands the importance of little things -LRB- the heavy , black , antique-seeming $T$ , for one -RRB- in the restaurant experience .
teapot
1
The $T$ is delicious - they use fresh mozzarella instead of the cheap , frozen , shredded cheese common to most pizzaria 's .
pizza
1
The pizza is delicious - they use $T$ instead of the cheap , frozen , shredded cheese common to most pizzaria 's .
fresh mozzarella
1
The pizza is delicious - they use fresh mozzarella instead of the cheap , frozen , shredded $T$ common to most pizzaria 's .
cheese
-1
Its an excellent $T$ to relax and the food is one of the best in the city of New York .
place
1
Its an excellent place to relax and the $T$ is one of the best in the city of New York .
food
1
$T$ is friendly , and never had a problem walking in and getting a table .
service
1
service is friendly , and never had a problem walking in and $T$ .
getting a table
1
The atmosphere was crowded but it was a great $T$ .
bistro-type vibe
1
First off , the $T$ was completely unattentive the 2 times we saw her -LRB- odd in a restaurant with 6 tables -RRB- and got our order wrong .
waitress
-1
First off , the waitress was completely unattentive the 2 times we saw her -LRB- odd in a restaurant with 6 $T$ -RRB- and got our order wrong .
tables
0
The $T$ was bland oily .
food
-1
What is even better , is that the $T$ are very affordable as well , and the food is really good .
prices
1
What is even better , is that the prices are very affordable as well , and the $T$ is really good .
food
1
The $T$ is fresh but the variety of fish is nothing out of ordinary .
fish
1
The fish is fresh but the $T$ is nothing out of ordinary .
variety of fish
-1
Our favorite meal is a $T$ , the house salad , and a good bottle of wine .
pesto pizza
1
Our favorite meal is a pesto pizza , the $T$ , and a good bottle of wine .
house salad
1
Our favorite meal is a pesto pizza , the house salad , and a good $T$ .
bottle of wine
1
Our favorite $T$ is a pesto pizza , the house salad , and a good bottle of wine .
meal
1
And Kruno , the beverage manager is the best $T$ I have yet to come across .
bartender
1
And Kruno , the $T$ is the best bartender I have yet to come across .
beverage manager
1
$T$ and music funky , which I enjoy .
Ambiance
1
Ambiance and $T$ funky , which I enjoy .
music
1
The $T$ , drinks and service are clearly among the best in the city .
food
1
The food , $T$ and service are clearly among the best in the city .
drinks
1
The food , drinks and $T$ are clearly among the best in the city .
service
1
I went there in late afternoon for some bite size $T$ and refleshment with my date .
food
0
I went there in late afternoon for some bite size food and $T$ with my date .
refleshment
0
I understand the area and folks you need not come here for the romantic , alluring $T$ or the five star service featuring a sommlier and a complicated maze of captain and back waiters - you come for the authentic foods , the tastes , the experiance .
ambiance
1
I understand the area and folks you need not come here for the romantic , alluring ambiance or the five star $T$ featuring a sommlier and a complicated maze of captain and back waiters - you come for the authentic foods , the tastes , the experiance .
service
1
I understand the area and folks you need not come here for the romantic , alluring ambiance or the five star service featuring a sommlier and a complicated maze of captain and back waiters - you come for the authentic $T$ , the tastes , the experiance .
foods
1
I understand the area and folks you need not come here for the romantic , alluring ambiance or the five star service featuring a sommlier and a complicated maze of captain and back waiters - you come for the authentic foods , the $T$ , the experiance .
tastes
1
I understand the area and folks you need not come here for the romantic , alluring ambiance or the five star service featuring a $T$ and a complicated maze of captain and back waiters - you come for the authentic foods , the tastes , the experiance .
sommlier
1
I understand the area and folks you need not come here for the romantic , alluring ambiance or the five star service featuring a sommlier and a complicated maze of $T$ and back waiters - you come for the authentic foods , the tastes , the experiance .
captain
1
I understand the area and folks you need not come here for the romantic , alluring ambiance or the five star service featuring a sommlier and a complicated maze of captain and $T$ - you come for the authentic foods , the tastes , the experiance .
back waiters
1
Last time I went here , the $T$ did n't come back after taking our order .
waitress
-1
Try the $T$ !
tandoori salmon
1
Eating in , the $T$ saves it , but at your desk , it 's a very disappointing experience .
atmosphere
1
Granted the $T$ is smaller than most , it is the best service you will find in even the largest of restaurants .
space
-1
Granted the space is smaller than most , it is the best $T$ you will find in even the largest of restaurants .
service
1
I love the $T$ @ peep !
atmorphere
1
The $T$ was attentive and her suggestions of menu items was right on the mark .
service
1
The service was attentive and her suggestions of $T$ was right on the mark .
menu items
1
The other night we had the $ 30 $T$ and everything was delicious - if I could of licked the plate clean I would of .
three course meal
1
Even after getting pushed out by the no-class Famous Ray 's , Sal has risen again to carry on his father 's uncle 's legacies with a smile , true love for his community , and let 's not forget the Outstanding $T$ !
Pizza
1
The $T$ is romantic , but the food is horrible , the service is pathetic , and gabriella lies about everything she could .
environment
1
The environment is romantic , but the $T$ is horrible , the service is pathetic , and gabriella lies about everything she could .
food
-1
The environment is romantic , but the food is horrible , the $T$ is pathetic , and gabriella lies about everything she could .
service
-1
We had $T$ and despite making a mess , it was a ton of fun and quite tasty as well .
crawfish boiled
1
I had very high expectations for this place and made a $T$ a couple of months in advance for a special occasion .
reservation
0
What came to our $T$ was burned beyond recognition and stringy .
table
0
I had the $T$ and the noodles were sticky .
Pad Thai
-1
I had the Pad Thai and the $T$ were sticky .
noodles
-1
So I 've never actually been to M proper , but I 've had it $T$ a few times .
delivered
0
Among all of the new 5th avenue restaurants , this offers by far one of the best $T$ .
values for your money
1
Frankly , when you compare what you can have here for $T$ , versus McDs or so many other sandwich shops in the city , there is no comparison .
lunch
1
The $T$ is rude to the point of being offensive .
hostess
-1
If you 're craving for Haru 's great $T$ , especially the House Roll , but ca n't stand the wait building outisde , head across the street to their Sake Bar !
food
1
If you 're craving for Haru 's great food , especially the House Roll , but ca n't stand the $T$ outisde , head across the street to their Sake Bar !
wait building
-1
A narrow $T$ leads to a tiny space where there are three tiny white tiled counters , a great deal of mess -LRB- stacks of bottles , cans -RRB- and a small counter holding 12-14 entrees .
corridor
-1
A narrow corridor leads to a tiny $T$ where there are three tiny white tiled counters , a great deal of mess -LRB- stacks of bottles , cans -RRB- and a small counter holding 12-14 entrees .
space
-1
A narrow corridor leads to a tiny space where there are three tiny white tiled $T$ , a great deal of mess -LRB- stacks of bottles , cans -RRB- and a small counter holding 12-14 entrees .
counters
-1
A narrow corridor leads to a tiny space where there are three tiny white tiled counters , a great deal of mess -LRB- stacks of bottles , cans -RRB- and a small $T$ holding 12-14 entrees .
counter
-1
A narrow corridor leads to a tiny space where there are three tiny white tiled counters , a great deal of mess -LRB- stacks of bottles , cans -RRB- and a small counter holding 12-14 $T$ .
entrees
0
The $T$ is great .
food
1
Succulent $T$ cooked precisely to your desired ` doneness ' accompanied by salads and sides that do n't look like leafy road kill .
steaks
1
Succulent steaks cooked precisely to your desired ` doneness ' accompanied by $T$ and sides that do n't look like leafy road kill .
salads
1
Succulent steaks cooked precisely to your desired ` doneness ' accompanied by salads and $T$ that do n't look like leafy road kill .
sides
1
$T$ came with pickels and slaw , no extra charge .
Lunch
1
Lunch came with $T$ , no extra charge .
pickels and slaw
0
Decent $T$ at reasonable prices .
wine
1
Decent wine at reasonable $T$ .
prices
1
All conveniently $T$ right to the door .
delivered
1
even the $T$ was good .
wine by the glass
1
would have rather tried terrace in the sky or water club for that $T$
price
-1
This $T$ is my favorite and I always get it when I go there and never get tired of it .
dish
1
I also ordered the $T$ , which was out of this world .
Change Mojito
1
Okay $T$ .
service
0
The only thing more wonderful than the $T$ -LRB- which is exceptional -RRB- is the service .
food
1
The only thing more wonderful than the food -LRB- which is exceptional -RRB- is the $T$ .
service
1
The $T$ was just awful , ATROCIOUS actually .
food
-1
The $T$ was soy sauce and water .
soup for the udon
-1
The soup for the udon was $T$ and water .
soy sauce
0
The soup for the udon was soy sauce and $T$ .
water
0
The $T$ was excellent , especially the calamari , as were the filling pasta mains .
anti-pasta
1
The anti-pasta was excellent , especially the $T$ , as were the filling pasta mains .
calamari
1
The anti-pasta was excellent , especially the calamari , as were the $T$ .
filling pasta mains
1
The $T$ suggested glasses of wine that went very well with the food .
waitress
1
The waitress suggested glasses of wine that went very well with the $T$ .
food
0
The waitress suggested $T$ that went very well with the food .
glasses of wine
1
They might be all business at the counter when you give your order , but their $T$ says I love you .
food
1
They might be all business at the $T$ when you give your order , but their food says I love you .
counter
-1
We are very particular about $T$ and were both please with every choice which included : ceviche mix -LRB- special -RRB- , crab dumplings , assorted sashimi , sushi and rolls , two types of sake , and the banana tempura .
sushi
1
We are very particular about sushi and were both please with every choice which included : $T$ , crab dumplings , assorted sashimi , sushi and rolls , two types of sake , and the banana tempura .
ceviche mix (special)
1
We are very particular about sushi and were both please with every choice which included : ceviche mix -LRB- special -RRB- , $T$ , assorted sashimi , sushi and rolls , two types of sake , and the banana tempura .
crab dumplings
1
We are very particular about sushi and were both please with every choice which included : ceviche mix -LRB- special -RRB- , crab dumplings , $T$ , sushi and rolls , two types of sake , and the banana tempura .
assorted sashimi
1
We are very particular about sushi and were both please with every choice which included : ceviche mix -LRB- special -RRB- , crab dumplings , assorted sashimi , $T$ and rolls , two types of sake , and the banana tempura .
sushi
1
We are very particular about sushi and were both please with every choice which included : ceviche mix -LRB- special -RRB- , crab dumplings , assorted sashimi , sushi and $T$ , two types of sake , and the banana tempura .
rolls
1
We are very particular about sushi and were both please with every choice which included : ceviche mix -LRB- special -RRB- , crab dumplings , assorted sashimi , sushi and rolls , two types of $T$ , and the banana tempura .
sake
1
We are very particular about sushi and were both please with every choice which included : ceviche mix -LRB- special -RRB- , crab dumplings , assorted sashimi , sushi and rolls , two types of sake , and the $T$ .
banana tempura
1
Try their $T$ with fresh garlic or eggplant .
plain pizza
1
Try their plain pizza with fresh $T$ or eggplant .
garlic
1
Try their plain pizza with fresh garlic or $T$ .
eggplant
1
Ok , so the $T$ wander around a little clueless , but there 's more than enough servers for the crowd they get -- it 's fine , you just have to make a small effort to get their attention .
servers
-1
Good luck $T$ .
getting a table
-1
The $T$ is awful .
service
-1
The $T$ says to keep an eye out for an expanded menu offering more italian dishes , I ca n't wait !
takeout menu
1
The takeout menu says to keep an eye out for an expanded $T$ offering more italian dishes , I ca n't wait !
menu
1
The takeout menu says to keep an eye out for an expanded menu offering more $T$ , I ca n't wait !
italian dishes
1
I am not the most experienced person when it comes to $T$ , but my friend who took me there is .
Thai food
0
Regardless of whether there are two people or two hundred people ahead of you the $T$ will take your name and tell you Five minutes .
hostess
1
The $T$ is good though .
pizza
1
$T$ are cheap and good .
bottles of wine
1
The have over 100 different $T$ to offer thier guest so that made my husband very happy and the food was delicious , if I must recommend a dish it must be the pumkin tortelini .
beers
1
The have over 100 different beers to offer thier guest so that made my husband very happy and the $T$ was delicious , if I must recommend a dish it must be the pumkin tortelini .
food
1
The have over 100 different beers to offer thier guest so that made my husband very happy and the food was delicious , if I must recommend a dish it must be the $T$ .
pumkin tortelini
1
The have over 100 different beers to offer thier guest so that made my husband very happy and the food was delicious , if I must recommend a $T$ it must be the pumkin tortelini .
dish
1
They did n't give us the $T$ until we asked for it .
dinner special
-1
You must have the $T$ which is out of this world and the chocolate bread pudding for dessert .
crabmeat lasagna
1
You must have the crabmeat lasagna which is out of this world and the $T$ for dessert .
chocolate bread pudding
1
You must have the crabmeat lasagna which is out of this world and the chocolate bread pudding for $T$ .
dessert
1
word of advice , save room for $T$ and never leave until you 've had the tiramisu .
pasta dishes
1
word of advice , save room for pasta dishes and never leave until you 've had the $T$ .
tiramisu
1
Very good $T$ and very good prices .
service
1
Very good service and very good $T$ .
prices
1
I recently went to this restaurant with some co-workers for $T$ and had an amazing time .
lunch
0
The $T$ was impeccable and unobtrusive -- the staff knows what they are there to do -- to know their menu , present your meal , and attend to your needs .
service
1
The service was impeccable and unobtrusive -- the $T$ knows what they are there to do -- to know their menu , present your meal , and attend to your needs .
staff
1
The service was impeccable and unobtrusive -- the staff knows what they are there to do -- to know their $T$ , present your meal , and attend to your needs .
menu
0
The service was impeccable and unobtrusive -- the staff knows what they are there to do -- to know their menu , present your $T$ , and attend to your needs .
meal
0
Ess-A-Bagel -LRB- either by Sty-town or midtown -RRB- is by far the best $T$ in NY .
bagel
1
Our $T$ was great too !
food
1
The most annoying thing , though , is the fact that the $T$ seem to be trained to drive revenue .
servers
-1
Get your $T$ to go , find a bench , and kick back with a plate of dumplings .
food
0
Get your food to go , find a bench , and kick back with a $T$ .
plate of dumplings
1
Please try the $T$ , its just the most tender piece ever .
Filet Mignon
1
We were still sitting at the bar while we drank the $T$ , but facing away from the bar when we turned back around , the $ 2 was gone the people next to us said the bartender took it .
sangria
0
We were still sitting at the $T$ while we drank the sangria , but facing away from the bar when we turned back around , the $ 2 was gone the people next to us said the bartender took it .
bar
0
We were still sitting at the bar while we drank the sangria , but facing away from the $T$ when we turned back around , the $ 2 was gone the people next to us said the bartender took it .
bar
0
We were still sitting at the bar while we drank the sangria , but facing away from the bar when we turned back around , the $ 2 was gone the people next to us said the $T$ took it .
bartender
-1
The $T$ should not be overlooked !
sake menu
1
the $T$ are amazing and half off till 8pm .
drinks
1
i 've been back to nha trang literally a hundred times for the $T$ - they 're that good .
beef cubes
1
The $T$ , wine selection , ambiance are all outstanding and deserve recognition .
service
1
The service , $T$ , ambiance are all outstanding and deserve recognition .
wine selection
1
The service , wine selection , $T$ are all outstanding and deserve recognition .
ambiance
1
We were seated promptly as we had $T$ , however after that the service was slow .
reservations
1
We were seated promptly as we had reservations , however after that the $T$ was slow .
service
-1
It 's really also the $T$ , is good and the waiters are friendly .
service
1
It 's really also the service , is good and the $T$ are friendly .
waiters
1
The food was pretty good , but a little flavorless and the portions very small , including $T$ .
dessert
-1
The food was pretty good , but a little flavorless and the $T$ very small , including dessert .
portions
-1
It is set far from the small street it 's on , and there is no $T$ .
traffic noise
1
Lived in Shanghai most of my life and thought the $T$ was comparable to the flagship Green Bo restaurant there .
food
1
I highly recommend Cafe St. Bart 's for their $T$ , the ambience and wonderful service .
food
1
I highly recommend Cafe St. Bart 's for their food , the $T$ and wonderful service .
ambience
1
I highly recommend Cafe St. Bart 's for their food , the ambience and wonderful $T$ .
service
1
This is a nice restaurant if you are looking for a good place to host an intimate $T$ with business associates .
dinner meeting
0
All the NYU students love this place so it makes for a fun young $T$ .
atmosphere
1
The $T$ here does a great service to the name -LRB- Cantonese that is ... -RRB- .
food
1
The food here does a great service to the name -LRB- $T$ that is ... -RRB- .
Cantonese
1
But , nothing stands out about the $T$ .
cooking
0
Joya used to be a cool spot with decent $T$ and a colorful - if not relaxed - atmosphere .
food
1
Joya used to be a cool spot with decent food and a colorful - if not relaxed - $T$ .
atmosphere
1
The $T$ is worth every penny and you get more than enough -LRB- both in quantity AND quality -RRB- .
Prix Fixe menu
1
The Prix Fixe menu is worth every penny and you get more than enough -LRB- both in $T$ AND quality -RRB- .
quantity
1
The Prix Fixe menu is worth every penny and you get more than enough -LRB- both in quantity AND $T$ -RRB- .
quality
1
I 've been here 3 times for $T$ and it is one of my favorites in the city .
lunch
0
I had their $T$ for brunch , which were the worst in my entire life , I tried removing the hollondaise sauce completely that was how failed it was .
eggs benedict
-1
I had their eggs benedict for brunch , which were the worst in my entire life , I tried removing the $T$ completely that was how failed it was .
hollondaise sauce
-1
I had their eggs benedict for $T$ , which were the worst in my entire life , I tried removing the hollondaise sauce completely that was how failed it was .
brunch
0
I work near-by , and they have the BEST $T$ in the neighborhood - not a packaged or quick-cooked item .
oatmeal
1
Too bad the $T$ was n't of the same heritage .
food
-1
The $T$ looked good , except for offering the Chilean Sea Bass , but the server does not offer up the specials that were written on the board outside .
menu
1
The menu looked good , except for offering the $T$ , but the server does not offer up the specials that were written on the board outside .
Chilean Sea Bass
-1
The menu looked good , except for offering the Chilean Sea Bass , but the $T$ does not offer up the specials that were written on the board outside .
server
-1
The menu looked good , except for offering the Chilean Sea Bass , but the server does not offer up the $T$ that were written on the board outside .
specials
0
The $T$ was really good , I had the onion soup and it was one of the best ever .
food
1
The food was really good , I had the $T$ and it was one of the best ever .
onion soup
1
overall , a solid restaurant and at less than $ 40pp -LRB- including $T$ -RRB- , a solid deal as well .
wine
0
Since it literally is a complete hole in the wall , it 's a bit intimidating at first , but you get over that very quickly as soon as the friendly $T$ welcomes you - do n't hesitate to ask for help with what to get .
staff
1
Based on the reviews for dinner , this is a place I would reconsider revisiting for that , but definitely not for $T$ again .
Dim Sum
-1
Based on the reviews for $T$ , this is a place I would reconsider revisiting for that , but definitely not for Dim Sum again .
dinner
1
It costs $ 2 extra to turn a regular $T$ into an inside-out roll , but the roll more than triples in size , and that 's not just from the rice .
roll
-1
It costs $ 2 extra to turn a regular roll into an inside-out $T$ , but the roll more than triples in size , and that 's not just from the rice .
roll
-1
It costs $ 2 extra to turn a regular roll into an inside-out roll , but the $T$ more than triples in size , and that 's not just from the rice .
roll
-1
It costs $ 2 extra to turn a regular roll into an inside-out roll , but the roll more than triples in size , and that 's not just from the $T$ .
rice
0
When he finally did , he was unable to make a $T$ -- could n't find tonic .
gin and tonic
0
When he finally did , he was unable to make a gin and tonic -- could n't find $T$ .
tonic
0
The $T$ is ok but does n't taste that fresh , and the little dishes do n't look steamy hot as they should -LRB- also note lack of Chinese here -RRB- .
dim sum
-1
The dim sum is ok but does n't taste that fresh , and the $T$ do n't look steamy hot as they should -LRB- also note lack of Chinese here -RRB- .
little dishes
-1
The $T$ is ok , some of the people did n't get what they asked for .
service
0
If you want good authentic $T$ this place is not the place to go .
Thai
-1
I recommend getting a $T$ even though we saw people seated without one .
reservation
0
The only thing I moderately enjoyed was their $T$ .
Grilled Chicken special with Edamame Puree
0
If you want some $T$ , pork or chicken on rice with ginger , try them out !
roast duck
1
If you want some roast duck , $T$ or chicken on rice with ginger , try them out !
pork
1
If you want some roast duck , pork or $T$ , try them out !
chicken on rice with ginger
1
You order from a $T$ , so you leave feeling like you missed the full experience .
menu
-1
$T$ is very accomodating .
Staff
1
I went to Del Frisco 's Friday night with my boyfriend for an 8:00 $T$ .
reservation
0
yourself a favor and have $T$ here and see if you dont agree with me .
dinner
0
Very popular style Izakaya -LRB- $T$ and small portion of sake-friendly dishes -RRB- .
Sake
1
Very popular style Izakaya -LRB- Sake and small portion of sake-friendly $T$ -RRB- .
dishes
1
Very popular style Izakaya -LRB- Sake and small $T$ of sake-friendly dishes -RRB- .
portion
0
The $T$ was terrific and the service classy , attentive , without being overbearing .
food
1
The food was terrific and the $T$ classy , attentive , without being overbearing .
service
1
This is an amazing place to try some $T$ .
roti rolls
1
Fresh $T$ and everything is made to order .
ingredients
1
We have never had any problems with charging the $T$ or the tip , and the food was delivered quickly , but we live only a few minutes walk from them .
meal
1
We have never had any problems with charging the meal or the tip , and the $T$ was delivered quickly , but we live only a few minutes walk from them .
food
1
We have never had any problems with charging the meal or the $T$ , and the food was delivered quickly , but we live only a few minutes walk from them .
tip
1
Quick and friendly $T$ .
service
1
They are tasty , but I suggest only eating one with $T$ because they tend not to mesh that well with the average American digestive system .
meat
0
Try the $T$ too , they 're snappy and delicious .
hot dogs
1
$T$ is fast too .
Delivery
1
The $T$ was unbearable , conversation impossible .
noise level
-1
$T$ are the perfect size for those hungry nights .
Personal pans
1
Highly recommended is the $T$ and Spider Rolls .
Spicy Fried Clam Rolls
1
Highly recommended is the Spicy Fried Clam Rolls and $T$ .
Spider Rolls
1
One of the earlier people commenting on the restaurant did not get the that some experimenting is going on with the $T$ in a positive way .
menu
1
The $T$ is great if your looking for a laid back scene and an inexpensive way to spend a weekend afternoon .
atmosphere
1
Odd for Ave B , not just odd , The $T$ attracts an eclectic crowd to say the least .
place
1
Instead of wasting your time here : SUPPORT RESTAURANTS THAT CARE ABOUT $T$ .
FOOD
0
just got back from $T$ at Tamarind and it was excellent .
lunch
1
head and shoulders above its neighboors on east 6 st , taj mahal is also very comparable , in $T$ , to the much overpraised -LRB- and underdeserving -RRB- baluchi 's .
food quality
1
The $T$ that was hosting promised to save a table for our party of 7 , then sat a party of 2 at the very table he was saving -LRB- mean while there were boths open all around -RRB- .
man
-1
The man that was hosting promised to save a $T$ for our party of 7 , then sat a party of 2 at the very table he was saving -LRB- mean while there were boths open all around -RRB- .
table
0
The man that was hosting promised to save a table for our party of 7 , then sat a party of 2 at the very $T$ he was saving -LRB- mean while there were boths open all around -RRB- .
table
-1
Try the $T$ !
cheesecake
1
As we were sitting eating the subpar $T$ the manager proceeded to berate a couple of his employees for putting out the wrong containers for condiments and explained to them how expensive these containers were .
food
-1
As we were sitting eating the subpar food the manager proceeded to berate a couple of his $T$ for putting out the wrong containers for condiments and explained to them how expensive these containers were .
employees
-1
As we were sitting eating the subpar food the manager proceeded to berate a couple of his employees for putting out the wrong $T$ and explained to them how expensive these containers were .
containers for condiments
-1
As we were sitting eating the subpar food the manager proceeded to berate a couple of his employees for putting out the wrong containers for condiments and explained to them how expensive these $T$ were .
containers
0
As we were sitting eating the subpar food the $T$ proceeded to berate a couple of his employees for putting out the wrong containers for condiments and explained to them how expensive these containers were .
manager
-1
Great $T$ and the service is incredible .
Indian food
1
Great Indian food and the $T$ is incredible .
service
1
$T$ is nice and minimalist , food simple yet very well presented and cooked , and the wine list matches the food very well .
Decor
1
Decor is nice and minimalist , $T$ simple yet very well presented and cooked , and the wine list matches the food very well .
food
1
Decor is nice and minimalist , food simple yet very well presented and cooked , and the $T$ matches the food very well .
wine list
1
Decor is nice and minimalist , food simple yet very well presented and cooked , and the wine list matches the $T$ very well .
food
0
I had the salmon dish and while it was fine , for the price paid , I expected it to have some type of $T$ .
flavor
-1
I had the salmon dish and while it was fine , for the $T$ paid , I expected it to have some type of flavor .
price
0
We ordered a $T$ - it came with out cheese which just made it a tuna sandwich .
tuna melt
-1
We ordered a tuna melt - it came with out $T$ which just made it a tuna sandwich .
cheese
0
We ordered a tuna melt - it came with out cheese which just made it a $T$ .
tuna sandwich
-1
Especially liked $T$ and the naan , and the dals .
chicken tikka
1
Especially liked chicken tikka and the $T$ , and the dals .
naan
1
Especially liked chicken tikka and the naan , and the $T$ .
dals
1
The $T$ were not attentive except that the bill turned up on the table before we were finished .
waiters
-1
The waiters were not attentive except that the $T$ turned up on the table before we were finished .
bill
-1
The restaurant looks out over beautiful green $T$ to the Hudson River and the Statue of Liberty .
lawns
1
The $T$ was pretty tasty and good on a hot muggy day .
sangria
1
Do n't eat here unless you 're starving for $T$ and you work next door .
thai food
-1
For the people who want great $T$ plus great service , Roxy is a place to AVOID !
food
-1
For the people who want great food plus great $T$ , Roxy is a place to AVOID !
service
-1
I had the best $T$ ever .
ravioli
1
Ive been here a bunch of times now and the $T$ is always outstanding .
service
1
The $T$ is approximately $ 25 for 2 at lunch without drinks .
bill
0
The bill is approximately $ 25 for 2 at $T$ without drinks .
lunch
0
The bill is approximately $ 25 for 2 at lunch without $T$ .
drinks
0
Quite frankly , this is some of the worst $T$ I have ever tried .
sushi
-1
The $T$ is great , service is ok .
food
1
The food is great , $T$ is ok .
service
0
The overall $T$ was very very expensive , something I did expect .
price tag
-1
Spice is great $T$ , love the inexpensive appetizers .
Thai food
1
Spice is great Thai food , love the inexpensive $T$ .
appetizers
1
The $T$ was attentive .
service
1
He not only makes his own homemade $T$ , but every pie is ultra fresh .
mozzarella
1
He not only makes his own homemade mozzarella , but every $T$ is ultra fresh .
pie
1
$T$ was overdone .
Fish
-1
When you 're sitting in their $T$ -LRB- which has a spectacular , hand-painted high ceiling -RRB- you 'd never know there was a world outside .
main dining room
1
When you 're sitting in their main dining room -LRB- which has a spectacular , hand-painted high $T$ -RRB- you 'd never know there was a world outside .
ceiling
1
We visited Bread Bar during January restaurant week and were so pleased with the $T$ and service .
menu selections
1
We visited Bread Bar during January restaurant week and were so pleased with the menu selections and $T$ .
service
1
also make sure you pay attention to the $T$ being piped in - quite a weird selection .
music
0
The $T$ scores big points in presentation and style .
establishment
1
Good $T$ .
food
1
The $T$ is very friendly , if not overly efficient .
wait staff
1
The $T$ however was very good .
dim sum
1
$T$ has always been friendly and efficient .
Service
1
Went there and had a combination of different $T$ and appetizers .
seafood dishes
0
Went there and had a combination of different seafood dishes and $T$ .
appetizers
0
Its a great place for a casual date or to entertain clients for $T$ .
lunch
0
All we received was an apology as we left to see our show without $T$ .
dinner
0
The table next to us asked if he crushed the grapes himself when their long overdue $T$ finally arrived .
bottle of wine
0
The table next to us asked if he crushed the $T$ himself when their long overdue bottle of wine finally arrived .
grapes
0
$T$ are very good .
Prices
1
We could not catch our $T$ 's eye , and he ignored us .
waiter
-1
Plain and simple it 's bad $T$ .
thai food
-1
Usually 3 vs. 4 items per $T$ .
dish
0
While certain staples are excellent -LRB- the $T$ , some of the pastas -RRB- , the food is not really the point .
burger
1
While certain staples are excellent -LRB- the burger , some of the $T$ -RRB- , the food is not really the point .
pastas
1
While certain staples are excellent -LRB- the burger , some of the pastas -RRB- , the $T$ is not really the point .
food
0
While certain $T$ are excellent -LRB- the burger , some of the pastas -RRB- , the food is not really the point .
staples
1
The $T$ was so-so , but not spectacular .
Dim Sum
0
The $T$ was so-so .
food
0
The $T$ , seems to be more concerned of looking good than actually waitressing .
waitress
-1
The place is larger than most and features adequate $T$ unlike most joints , and has a bar which deserves a mention .
seating
1
The place is larger than most and features adequate seating unlike most joints , and has a $T$ which deserves a mention .
bar
1
The $T$ is larger than most and features adequate seating unlike most joints , and has a bar which deserves a mention .
place
1
Threw my fiance 's surprise 30th birthday $T$ here could n't be happier .
dinner
0
$T$ - awesome .
Food
1
good $T$ , great food , speedy service affordable prices .
music
1
good music , great $T$ , speedy service affordable prices .
food
1
good music , great food , speedy $T$ affordable prices .
service
1
good music , great food , speedy service affordable $T$ .
prices
1
The lobster sandwich is $ 24 and although it was good it was not nearly enough to warrant that $T$ .
price
-1
May , the $T$ always has a smile on her and will warmly greet you .
owner
1
The $T$ were ok and incredibly salty .
sides
-1
For some reason , all the $T$ on the menu was unavailable except for the Salmon .
seafood
-1
For some reason , all the seafood on the $T$ was unavailable except for the Salmon .
menu
-1
For some reason , all the seafood on the menu was unavailable except for the $T$ .
Salmon
0
The $T$ were excellent , and the dessert was good .
beverages
1
The beverages were excellent , and the $T$ was good .
dessert
1
The $T$ and the waitress were incredibly rude and did everything they could to rush us out .
hostess
-1
The hostess and the $T$ were incredibly rude and did everything they could to rush us out .
waitress
-1
Next time , we would n't dare ordering anything else other than some simple $T$ and drinks .
Asian appetizers
1
Next time , we would n't dare ordering anything else other than some simple Asian appetizers and $T$ .
drinks
1
Please if your thinking about it go , and stay the $T$ you wo n't be disappointed .
wait
-1
I must say the $T$ of NYC is so beautiful !
view
1
If you 'd like to have a nice light $T$ with an asian accent , Long Tan is a good place on the slope .
meal
1
When going out for a nice $T$ , I like a nice ambiance as well as very good food .
dinner
1
When going out for a nice dinner , I like a nice $T$ as well as very good food .
ambiance
1
When going out for a nice dinner , I like a nice ambiance as well as very good $T$ .
food
1
Otherwise , this place has great $T$ and prices and a nice friendly atmosphere .
service
1
Otherwise , this place has great service and $T$ and a nice friendly atmosphere .
prices
1
Otherwise , this place has great service and prices and a nice friendly $T$ .
atmosphere
1
Highly recommend this as great value for excellent $T$ and service .
sushi
1
Highly recommend this as great value for excellent sushi and $T$ .
service
1
Highly recommend this as great $T$ for excellent sushi and service .
value
1
This place would be so much better served by being run by a group that actually understands customer $T$ .
service
-1
This place would be so much better $T$ by being run by a group that actually understands customer service .
served
-1
A + + The $T$ was good to excellent along with the attitude .
service
1
A + + The service was good to excellent along with the $T$ .
attitude
1
The $T$ is awesome - definitely try the striped bass .
food
1
The food is awesome - definitely try the $T$ .
striped bass
1
The music does get a little loud at times , but it just made me want to lean closer to my beautiful wife , and as I did , I got a whiff of $T$ .
corriander
0
$T$ came out good also .
black white shakes
1
It 's simply the best $T$ in NYC .
meal
1
After passing by this restaurant for sometime I finally decided to go in and have $T$ .
dinner
0
The $T$ was if they were trying to get the maximum amount of people into the restaurant , so be nice to your neighbor when you dine here .
seating
-1
I ordered the $T$ and my friend ordered the pad thai chicken .
chu chu curry
0
I ordered the chu chu curry and my friend ordered the $T$ .
pad thai chicken
0
We go on Mondays for the prix fixe and our experience with the $T$ has been comparable to Blue Ribbon .
food
0
We go on Mondays for the $T$ and our experience with the food has been comparable to Blue Ribbon .
prix fixe
0
However , they 've got the most amazing $T$ and the soups hit the spot .
pastrami
1
However , they 've got the most amazing pastrami and the $T$ hit the spot .
soups
1
Great $T$ made the old-fashioned way .
bagels
1
This is some really good , inexpensive $T$ .
sushi
1
my personal favorite is an everything $T$ , but all the bagles are unbeliavably good .
bagel with lox spread
1
my personal favorite is an everything bagel with lox spread , but all the $T$ are unbeliavably good .
bagles
1
I would n't even have complained at all if the $T$ at least tasted good but the quality of food was crappy , too .
food
-1
I would n't even have complained at all if the food at least tasted good but the $T$ was crappy , too .
quality of food
-1
For the next hour and a half we stood in the crowded $T$ of this touristy restaurant listening to all types of explanations of why we were not being seated .
lobby area
-1
For the next hour and a half we stood in the crowded lobby area of this touristy restaurant listening to all types of explanations of why we were not being $T$ .
seated
-1
The $T$ is delicious and the proprietor is one of the nicest in NYC .
pizza
1
The pizza is delicious and the $T$ is one of the nicest in NYC .
proprietor
1
Also good for client $T$ , esp .
lunch meetings
0
The $T$ is dark , cool and soothing , while the food 's presentation is spectacular , considering the low prices .
decor
1
The decor is dark , cool and soothing , while the food 's presentation is spectacular , considering the low $T$ .
prices
1
The decor is dark , cool and soothing , while the $T$ is spectacular , considering the low prices .
food's presentation
1
The $T$ were very nice and suggested swordfish for my husband he enjoyed his meal .
Waitstaff
1
The Waitstaff were very nice and suggested $T$ for my husband he enjoyed his meal .
swordfish
1
The Waitstaff were very nice and suggested swordfish for my husband he enjoyed his $T$ .
meal
1
The $T$ is casual and romantic .
setting
1
Terrible , terrible $T$ - deserves to be shut-down .
management
-1
Great friendly $T$ , Fast seating , Fast Delivery , Excellent sushi .
service
1
Great friendly service , Fast $T$ , Fast Delivery , Excellent sushi .
seating
1
Great friendly service , Fast seating , Fast $T$ , Excellent sushi .
Delivery
1
Great friendly service , Fast seating , Fast Delivery , Excellent $T$ .
sushi
1
The $T$ are more appealing then stuffy overpriced French restaurants .
desserts
1
The $T$ has flavor -LRB- that can be sort of surprising on the UES -RRB- , and the service turns from a nightmare to attentive , they sort of remind me of the NY Yankees of the late 90 's , no matter how bad it look , you knew that there was a rally just around the corner ...
Italian food
1
I found the $T$ to be outstanding , particulary the salmon dish I had .
food
1
I found the food to be outstanding , particulary the $T$ I had .
salmon dish
1
Mizu is home to creative and unique $T$ not to found anywhere else .
rolls
1
Baluchi 's has solid $T$ and a nice decor at reasonable prices .
food
1
Baluchi 's has solid food and a nice $T$ at reasonable prices .
decor
1
Baluchi 's has solid food and a nice decor at reasonable $T$ .
prices
1
Emilio , the $T$ , is often sitting in the front table greeting guests as they come and go .
owner
1
I have been to spice three times - twice during $T$ and once at dinner .
lunch
0
I have been to spice three times - twice during lunch and once at $T$ .
dinner
0
$T$ were excellent , lobster ravioli was VERY salty !
Moules
1
Moules were excellent , $T$ was VERY salty !
lobster ravioli
-1
A cheap eat for NYC , but not for $T$ .
dosa
-1
A cheap $T$ for NYC , but not for dosa .
eat
1
The $T$ is noisy and the waiters are literally walking around doing things as fast as they can .
atmosphere
-1
The $T$ is amazing , there 's a good wine list , and the ever-changing menu always offers some great surprises .
seafood
1
The seafood is amazing , there 's a good $T$ , and the ever-changing menu always offers some great surprises .
wine list
1
The seafood is amazing , there 's a good wine list , and the ever-changing $T$ always offers some great surprises .
menu
1
i do n't usually order $T$ with indian so i ca n't comment on their wine list or their wines .
wine
0
i do n't usually order wine with $T$ so i ca n't comment on their wine list or their wines .
indian
0
i do n't usually order wine with indian so i ca n't comment on their $T$ or their wines .
wine list
0
i do n't usually order wine with indian so i ca n't comment on their wine list or their $T$ .
wines
0
$T$ are juicy and piled high -LRB- ask for extra rye bread -RRB- .
Pastrami or corned beef
1
Pastrami or corned beef are juicy and piled high -LRB- ask for extra $T$ -RRB- .
rye bread
1
-LRB- $ 200 for 2 $T$ , not too expensive bottle of wine and 2 after dinner drinks -RRB- .
glasses of champagne
-1
-LRB- $ 200 for 2 glasses of champagne , not too expensive $T$ and 2 after dinner drinks -RRB- .
bottle of wine
-1
-LRB- $ 200 for 2 glasses of champagne , not too expensive bottle of wine and 2 $T$ -RRB- .
after dinner drinks
-1
Really though , where 's the $T$ ?
seasoning
-1
The $T$ was just OK , at least for what food was available .
food
0
The food was just OK , at least for what $T$ was available .
food
-1
The $T$ was very patient with us and the food is phenomenal !
waitress
1
The waitress was very patient with us and the $T$ is phenomenal !
food
1
The $T$ was nice , but service was n't so great .
ambience
1
The ambience was nice , but $T$ was n't so great .
service
-1
Solid $T$ , knowledgeable staff , friendly owners and an adventurous , ever-changing menu keep us coming back .
wine list
1
Solid wine list , knowledgeable $T$ , friendly owners and an adventurous , ever-changing menu keep us coming back .
staff
1
Solid wine list , knowledgeable staff , friendly $T$ and an adventurous , ever-changing menu keep us coming back .
owners
1
Solid wine list , knowledgeable staff , friendly owners and an adventurous , ever-changing $T$ keep us coming back .
menu
1
The $T$ that work there are always so friendly you forget you are in New York sometimes .
people
1
We did n't even see a $T$ , as our waiter described both the specials and the main dishes .
menu
0
We did n't even see a menu , as our waiter described both the specials and the $T$ .
main dishes
0
We did n't even see a menu , as our $T$ described both the specials and the main dishes .
waiter
1
We did n't even see a menu , as our waiter described both the $T$ and the main dishes .
specials
0
The $T$ and ambience is Ok but the food is what makes up for it .
location
0
The location and $T$ is Ok but the food is what makes up for it .
ambience
0
The location and ambience is Ok but the $T$ is what makes up for it .
food
1
otherwise , good $T$ for late nite eats .
stuff
1
otherwise , good stuff for late nite $T$ .
eats
1
The $T$ was ok , nothing I would have again .
dinner
-1
I love and I know $T$ by excellence !
gourmet food
1
I plan to come here again and look forward to trying their assortment of $T$ , panini 's ...
bruschetta
1
I plan to come here again and look forward to trying their assortment of bruschetta , $T$ 's ...
panini
1
Two people in our party felt like something else , and Volare immediately obliged with two great $T$ that were not in their regular menu .
dishes
1
Two people in our party felt like something else , and Volare immediately obliged with two great dishes that were not in their regular $T$ .
menu
0
He offers subpar $T$ and has no personality .
service
-1
The $T$ remembers me and is very friendly , she knows what my regular is and that 's the fried mini buns with the condensed milk and the assorted fruits on beancurd .
waitress
1
The waitress remembers me and is very friendly , she knows what my regular is and that 's the $T$ .
fried mini buns with the condensed milk and the assorted fruits on beancurd
1
Diner $T$ at bistro prices is a bummer ...
food
-1
Diner food at bistro $T$ is a bummer ...
prices
-1
While we thoroughly enjoyed the $T$ , it was annoying to scream across the table for conversation .
food
1
The $T$ are large and the servers always surprise us with a different starter .
portions
1
The portions are large and the $T$ always surprise us with a different starter .
servers
1
The portions are large and the servers always surprise us with a different $T$ .
starter
1
delicious $T$ , especially when right out of the oven .
bagels
1
All the $T$ was hot tasty .
food
1
This is one great place to eat $T$ more out but not a good place for take-out pizza .
pizza
1
This is one great place to eat pizza more out but not a good place for $T$ .
take-out pizza
-1
Our $T$ was very helpful and friendly .
server
1
Try $T$ .
green curry with vegetables
1
First of all , this $T$ is * not * romantic , as claimed by Citysearch 's editorial review .
place
-1
The second you walk through the heavy vault like $T$ , with people anticipating your arrival you get the sense that you are going to have the dining ride of a lifetime .
door
0
Much more reasonably $T$ too !
priced
1
The $T$ was not very tasty , the portioins were tiny even for such a high quality restaurant .
food
-1
The food was not very tasty , the $T$ were tiny even for such a high quality restaurant .
portioins
-1
Why make a $T$ if you are n't going to keep it ?
reservation
-1
The $T$ is excellent here , as well .
Pad Thai
1
I do not recommend $T$ just because it tasts the same with other regular chinese restaurant .
lunch specials
-1
We parked on the block of Nina 's the $T$ looked nice , with people obviously enjoying their pizzas .
place
1
We parked on the block of Nina 's the place looked nice , with people obviously enjoying their $T$ .
pizzas
1
The $T$ is o.k. , but not any better than what you get at a good neighborhood restaurant .
food
0
We had the $T$ which were great and a tempura dish that was great .
pot-stickers
1
We had the pot-stickers which were great and a $T$ h that was great .
tempura dis
1
I think the $T$ was better than Disney .
stuff
1
While the $ 20 entree range is not overly expensive , in New York City , there is definitely better $T$ in that range , and so Sapphire , despite it 's lovely atmosphere , will most likely not be a restaurant to which I will return .
food
-1
While the $ 20 entree range is not overly expensive , in New York City , there is definitely better food in that range , and so Sapphire , despite it 's lovely $T$ , will most likely not be a restaurant to which I will return .
atmosphere
1
While the $ 20 $T$ is not overly expensive , in New York City , there is definitely better food in that range , and so Sapphire , despite it 's lovely atmosphere , will most likely not be a restaurant to which I will return .
entree range
1
Orsay , is without a doubt one of the best values for authentic $T$ in NYC .
French food
1
Well , their $T$ take for ever and the food is usually cold .
deliveries
-1
Well , their deliveries take for ever and the $T$ is usually cold .
food
-1
The $T$ is no nonsense .
staff
1
And really large $T$ .
portions
1
This is a great Thai restaurant with a very friendly $T$ .
staff
1
I ordered the $T$ and it was off flavor .
smoked salmon and roe appetizer
-1
We went here for $T$ a couple of weeks ago on a Saturday , and I was thoroughly impressed with the food .
lunch
0
We went here for lunch a couple of weeks ago on a Saturday , and I was thoroughly impressed with the $T$ .
food
1
I recommend the $T$ , okra -LRB- bindi -RRB- , and anything with lamb .
garlic shrimp
1
I recommend the garlic shrimp , okra -LRB- bindi -RRB- , and anything with $T$ .
lamb
1
I recommend the garlic shrimp , $T$ , and anything with lamb .
okra (bindi)
1
As we were leaving , the couple standing by the door said to another $T$ , we 're not in a hurry .
waiter
0
The $T$ was impressive with selections ranging from a burger , to steak , to escargot .
menu
1
The menu was impressive with selections ranging from a $T$ , to steak , to escargot .
burger
0
The menu was impressive with selections ranging from a burger , to $T$ , to escargot .
steak
0
The menu was impressive with selections ranging from a burger , to steak , to $T$ .
escargot
0
In fact , two people could really share one $T$ .
plate
1
The $T$ is great and authentic .
food
1
Good for $T$ with jeans and sneakers .
casual dinner
1
Anyway , the $T$ is good , the price is right and they have a decent wine list .
food
1
Anyway , the food is good , the $T$ is right and they have a decent wine list .
price
1
Anyway , the food is good , the price is right and they have a decent $T$ .
wine list
1
$T$ are higher to dine in and their chicken tikka marsala is quite good .
Prices
-1
Prices are higher to dine in and their $T$ is quite good .
chicken tikka marsala
1
This place has many different $T$ and they are all amazing .
styles of pizza
1
The photos of the restaurant in its web site are way better than the real $T$ .
look
-1
The $T$ was lousy - too sweet or too salty and the portions tiny .
food
-1
The food was lousy - too sweet or too salty and the $T$ tiny .
portions
-1
But the $T$ was good .
coconut rice
1
It took them 25 minutes to bring our $T$ .
appetizer
0
The $T$ was great .
food
1
Pair you $T$ with the excellent beers on tap or their well priced wine list .
food
0
Pair you food with the excellent $T$ or their well priced wine list .
beers on tap
1
Pair you food with the excellent beers on tap or their well priced $T$ .
wine list
1
Pair you food with the excellent beers on tap or their well $T$ wine list .
priced
1
If you like your $T$ blasted and the system isnt that great and if you want to pay at least 100 dollar bottle minimun then you 'll love it here .
music
-1
If you like your music blasted and the system isnt that great and if you want to pay at least 100 dollar $T$ then you 'll love it here .
bottle minimun
-1
All of my co-workers stated that the $T$ was amazing and wondered why they had n't heard about this place .
food
1
Metrazur has a beautiful $T$ overlooking the main terminal .
spot
1
Friendly $T$ that actually lets you enjoy your meal and the company you 're with .
staff
1
Friendly staff that actually lets you enjoy your $T$ and the company you 're with .
meal
1
The restaurant is rather small but we were lucky to get a $T$ quickly .
table
1
$T$ is excellent and price is cheap , stick to pork , fish , chicken , lamb and vegetables .
Quality of food
1
Quality of food is excellent and $T$ is cheap , stick to pork , fish , chicken , lamb and vegetables .
price
1
Quality of food is excellent and price is cheap , stick to $T$ , fish , chicken , lamb and vegetables .
pork
1
Quality of food is excellent and price is cheap , stick to pork , $T$ , chicken , lamb and vegetables .
fish
1
Quality of food is excellent and price is cheap , stick to pork , fish , $T$ , lamb and vegetables .
chicken
1
Quality of food is excellent and price is cheap , stick to pork , fish , chicken , $T$ and vegetables .
lamb
1
Quality of food is excellent and price is cheap , stick to pork , fish , chicken , lamb and $T$ .
vegetables
1
The place is a little tight and on a cold day , the $T$ by the entranceway can be pretty drafty .
seating
-1
The $T$ is a little tight and on a cold day , the seating by the entranceway can be pretty drafty .
place
-1
The $T$ is excellent - just as good as Zabars Barney Greengrass at a reasonable price -LRB- if bought by the pound -RRB- .
appetizing
1
The appetizing is excellent - just as good as Zabars Barney Greengrass at a reasonable $T$ -LRB- if bought by the pound -RRB- .
price
1
But , they were too big for the $T$ .
bun
0
The $T$ is fresh , delicious , and reasonably priced .
food
1
The food is fresh , delicious , and reasonably $T$ .
priced
1
Raga stands out with an interesting $T$ .
fusion of French and Indian cooking
1
A few tips : skip the $T$ , roast pork buns and egg custards .
turnip cake
-1
A few tips : skip the turnip cake , $T$ and egg custards .
roast pork buns
-1
A few tips : skip the turnip cake , roast pork buns and $T$ .
egg custards
-1
The $T$ are fabulous .
bagels
1
Oh yes , and they lie on the phone , claiming they have $T$ , then of course the seats are not available .
seating in the garden
0
Oh yes , and they lie on the phone , claiming they have seating in the garden , then of course the $T$ are not available .
seats
0
Although they do the typical what kind of water would you like questions the $T$ was good and overall very relaxing to place to eat .
service
1
Although they do the typical what kind of water would you like questions the service was good and overall very relaxing to $T$ to eat .
place
1
Although they do the typical what kind of $T$ would you like questions the service was good and overall very relaxing to place to eat .
water
0
The $T$ was very good , a great deal , and the place its self was great .
food
1
The food was very good , a great deal , and the $T$ its self was great .
place
1
The $T$ rule .
food options
1
A great choice at any $T$ and a great deal .
cost
1
We ate here in March , 2006 and ordered the $T$ with wine flight .
pre-theatre 3-course dinner
0
We ate here in March , 2006 and ordered the pre-theatre 3-course dinner with $T$ .
wine flight
0
Probably much busier for $T$ , it 's seldom crowded for dinner -LRB- too close to downtown -RRB- .
lunch
0
Probably much busier for lunch , it 's seldom crowded for $T$ -LRB- too close to downtown -RRB- .
dinner
0
Their $T$ are horrific , bad , vomit-inducing , YUCK .
calzones
-1
It takes forever to get a $T$ and they almost always forget to bring something -LRB- although they dont forget to charge you for it .
drink
0
The $T$ itself is beautiful the bar scene seems to be happening .
place
1
The place itself is beautiful the $T$ seems to be happening .
bar scene
1
Saturday , Nov. 6th I had a group from work come in with about 35 people and the $T$ was amazing to accomodate us .
staff
1
Good $T$ , great beverage selections and bagels really tasty .
spreads
1
Good spreads , great $T$ and bagels really tasty .
beverage selections
1
Good spreads , great beverage selections and $T$ really tasty .
bagels
1
First , the $T$ who served us neglected to fill us in on the specials , which I would have chosen had I known about them .
waiter
-1
First , the waiter who served us neglected to fill us in on the $T$ , which I would have chosen had I known about them .
specials
1
First , the waiter who $T$ us neglected to fill us in on the specials , which I would have chosen had I known about them .
served
-1
Also , top the meal with a delicious and perfect slice of $T$ .
tiramisu
1
Also , top the $T$ with a delicious and perfect slice of tiramisu .
meal
0
Check out the $T$ .
secret back room
1
It 's also attached to Angel 's Share , which is a cool , more romantic $T$ ...
bar
1
Authentic $T$ and they have REAL service , not just the rush you get sometimes when they try to push you out the door .
food
1
Authentic food and they have REAL $T$ , not just the rush you get sometimes when they try to push you out the door .
service
1
Stick to the $T$ .
gulab jamun
1
I am amazed by the poor reviews - I find this place to be standout Italian in an area flooded with Italian - great $T$ , great atmosphere , good service and a wonderful wine list .
prices
1
I am amazed by the poor reviews - I find this place to be standout Italian in an area flooded with Italian - great prices , great $T$ , good service and a wonderful wine list .
atmosphere
1
I am amazed by the poor reviews - I find this place to be standout Italian in an area flooded with Italian - great prices , great atmosphere , good $T$ and a wonderful wine list .
service
1
I am amazed by the poor reviews - I find this place to be standout Italian in an area flooded with Italian - great prices , great atmosphere , good service and a wonderful $T$ .
wine list
1
I was back-to-back with the $T$ at the table behind me and wait staff had to hoist trays over our heads as they squeezed past us again and again .
diner
0
I was back-to-back with the diner at the table behind me and $T$ had to hoist trays over our heads as they squeezed past us again and again .
wait staff
-1
I was back-to-back with the diner at the $T$ behind me and wait staff had to hoist trays over our heads as they squeezed past us again and again .
table
-1
With the theater 2 blocks away we had a delicious $T$ in a beautiful room .
meal
1
With the theater 2 blocks away we had a delicious meal in a beautiful $T$ .
room
1
We 've only eaten in the restaurant once , but we have ordered many times for $T$ .
dinner
0
By far this is the only chinese desserts place I know in NY or anywhere close in the Northeastern America that serves desserts with frog jelly in a couple of varieties and $T$ .
pig feet ginger simmered in black vinegar
1
By far this is the only chinese desserts place I know in NY or anywhere close in the Northeastern America that serves $T$ in a couple of varieties and pig feet ginger simmered in black vinegar .
desserts with frog jelly
1
The $T$ is great and reasonably priced .
food
1
The food is great and reasonably $T$ .
priced
1
I would definitely recommend SEA if you like $T$ !
thai cuisine
1
Over the years the host , Vittorio , and his $T$ , have always treated me as family -- although with all the business this not-so-little gem does , it amazing he 's even able to remember a consistent but not-so-frequent visitor .
crew
1
Over the years the $T$ , Vittorio , and his crew , have always treated me as family -- although with all the business this not-so-little gem does , it amazing he 's even able to remember a consistent but not-so-frequent visitor .
host
1
The restuarant itself is not large , but seems to have several $T$ to accomodate large groups hoping to save a buck to eat authentic Taiwanese .
round tables
1
The restuarant itself is not large , but seems to have several round tables to accomodate large groups hoping to save a buck to eat authentic $T$ .
Taiwanese
1
My husband said he could 've eaten several more , the portion was fine for me he even exclaimed that the $T$ were the best he has had .
french fries
1
It is the type of place to run into old friends and have a late , raucus $T$ .
dinner
1
The $T$ is delicious - from the specials to the regular menu-fare , the dishes are never a disappointment .
food
1
The food is delicious - from the specials to the regular menu-fare , the $T$ are never a disappointment .
dishes
1
The food is delicious - from the $T$ to the regular menu-fare , the dishes are never a disappointment .
specials
1
The food is delicious - from the specials to the $T$ , the dishes are never a disappointment .
regular menu-fare
1
$T$ are in line .
Prices
0
The combination of $T$ , fresh mozz cheese , basil and the dough they make with imported flour , makes this is one of the better pizza 's in NY .
fresh tomato sauce
1
The combination of fresh tomato sauce , $T$ , basil and the dough they make with imported flour , makes this is one of the better pizza 's in NY .
fresh mozz cheese
1
The combination of fresh tomato sauce , fresh mozz cheese , $T$ and the dough they make with imported flour , makes this is one of the better pizza 's in NY .
basil
1
The combination of fresh tomato sauce , fresh mozz cheese , basil and the $T$ they make with imported flour , makes this is one of the better pizza 's in NY .
dough
1
The combination of fresh tomato sauce , fresh mozz cheese , basil and the dough they make with imported flour , makes this is one of the better $T$ 's in NY .
pizza
1
The combination of fresh tomato sauce , fresh mozz cheese , basil and the dough they make with imported $T$ , makes this is one of the better pizza 's in NY .
flour
1
The $T$ is prepared quickly and efficiently .
food
1
For all of you new to $T$ , try the Paneer Roll , it is a piece of heaven .
Indian food
1
For all of you new to Indian food , try the $T$ , it is a piece of heaven .
Paneer Roll
1
The $T$ looked very appetizing and delicious since it came on a variety of fancy plates .
food
1
The food looked very appetizing and delicious since it came on a variety of fancy $T$ .
plates
1
Both the $T$ and the Plain Cheese slice are phenomenal .
fresh mozzerella slices
1
Both the fresh mozzerella slices and the $T$ are phenomenal .
Plain Cheese slice
1
The $T$ is terrible and overall , I would have to say avoid at all costs .
food
-1
Unfortunately , the $T$ was NOT something to get worked up about .
food
-1
It 's constantly open , catering to the Pakistani cabbies lined up on Crosby St. , so there 's more turnover with the $T$ than you 'd expect -LRB- i.e. , surprisingly fresh -RRB- .
food
1
I had $T$ .
Filet Mignon with garlic mash
0
I went at 6:00 PM specifically for the $T$ -LRB- $ 19.95 for roasted tomato soup with chevre , steak frites , creme brulee -RRB- and it was marvelous .
pre-theater menu
1
I went at 6:00 PM specifically for the pre-theater menu -LRB- $ 19.95 for $T$ , steak frites , creme brulee -RRB- and it was marvelous .
roasted tomato soup with chevre
1
I went at 6:00 PM specifically for the pre-theater menu -LRB- $ 19.95 for roasted tomato soup with chevre , $T$ , creme brulee -RRB- and it was marvelous .
steak frites
1
I went at 6:00 PM specifically for the pre-theater menu -LRB- $ 19.95 for roasted tomato soup with chevre , steak frites , $T$ -RRB- and it was marvelous .
creme brulee
1
The $T$ were attentive , polite and helpful - an impressive feat in such close quarters .
waitstaff
1
- the $T$ at the beginning is super tasty and makes you want more - the pizza is delicious and comes in personal sizes , however be warned that the Peter 's Favourite pizza with prosciutto and baby arugula is actually a margarite pizza with cold prosciutto and baby arugula on top , like a salad .
bread
1
- the bread at the beginning is super tasty and makes you want more - the $T$ is delicious and comes in personal sizes , however be warned that the Peter 's Favourite pizza with prosciutto and baby arugula is actually a margarite pizza with cold prosciutto and baby arugula on top , like a salad .
pizza
1
- the bread at the beginning is super tasty and makes you want more - the pizza is delicious and comes in personal sizes , however be warned that the Peter 's Favourite pizza with prosciutto and baby arugula is actually a $T$ , like a salad .
margarite pizza with cold prosciutto and baby arugula on top
0
- the bread at the beginning is super tasty and makes you want more - the pizza is delicious and comes in personal sizes , however be warned that the Peter 's Favourite pizza with prosciutto and baby arugula is actually a margarite pizza with cold prosciutto and baby arugula on top , like a $T$ .
salad
0
- the bread at the beginning is super tasty and makes you want more - the pizza is delicious and comes in personal sizes , however be warned that the $T$ is actually a margarite pizza with cold prosciutto and baby arugula on top , like a salad .
Peter's Favourite pizza with prosciutto and baby arugula
0
The large selection of $T$ , paninis , tramezzinis keep the palate from stagnating .
bruschettas
1
The large selection of bruschettas , $T$ , tramezzinis keep the palate from stagnating .
paninis
1
The large selection of bruschettas , paninis , $T$ keep the palate from stagnating .
tramezzinis
1
Have always found that the $T$ will go out of their way to be helpful , despite the fact they are often busy with lots of diners .
waiters
1
Have always found that the waiters will go out of their way to be helpful , despite the fact they are often busy with lots of $T$ .
diners
0
While this is n't classical restaurant fare , the $T$ has given new life to an old cuisine with some really innovative and tasty dishes that are genuinely Indian without being heavy or same old restaurant burn-outs .
chef
1
While this is n't classical restaurant fare , the chef has given new life to an old cuisine with some really innovative and tasty $T$ that are genuinely Indian without being heavy or same old restaurant burn-outs .
dishes
1
While this is n't classical restaurant fare , the chef has given new life to an old $T$ with some really innovative and tasty dishes that are genuinely Indian without being heavy or same old restaurant burn-outs .
cuisine
0
While this is n't classical restaurant fare , the chef has given new life to an old cuisine with some really innovative and tasty dishes that are genuinely $T$ without being heavy or same old restaurant burn-outs .
Indian
1
The $T$ truly caters to all your needs .
owner
1
He takes real pride in his $T$ and his business .
food
1
So if you want a nice , enjoyable $T$ at Montparnasse , go early for the pre-theater prix-fixe .
meal
1
So if you want a nice , enjoyable meal at Montparnasse , go early for the $T$ .
pre-theater prix-fixe
1
Over the years , it has always provided a pleasurable dining experience with quality $T$ and wine .
food
1
Over the years , it has always provided a pleasurable dining experience with quality food and $T$ .
wine
1
Over the years , it has always provided a pleasurable $T$ experience with quality food and wine .
dining
1
The photobook $T$ was a cute touch , certainly helped my group and I pick the fried chicken , pork chop , and noodle dishes that we all ordered .
menu
1
The photobook menu was a cute touch , certainly helped my group and I pick the $T$ , pork chop , and noodle dishes that we all ordered .
fried chicken
0
The photobook menu was a cute touch , certainly helped my group and I pick the fried chicken , $T$ , and noodle dishes that we all ordered .
pork chop
0
The photobook menu was a cute touch , certainly helped my group and I pick the fried chicken , pork chop , and $T$ that we all ordered .
noodle dishes
0
I can not imagine better $T$ in all of the city .
Indian food
1
Great romantic place for a date -LRB- try to get the corner booth table for a little $T$ and to sit close ! -RRB- .
privacy
1
Great romantic place for a date -LRB- try to get the $T$ for a little privacy and to sit close ! -RRB- .
corner booth table
1
Great romantic $T$ for a date -LRB- try to get the corner booth table for a little privacy and to sit close ! -RRB- .
place
1
I asked for an open faced cheese sandwich and the $T$ basically told me to take my business elsewhere !
manager
-1
I asked for an $T$ and the manager basically told me to take my business elsewhere !
open faced cheese sandwich
0
very good $T$ as well .
breads
1
if this happens , just ask for real $T$ .
naan
0
We were fans of the half-price Saturday night option until some inedible $T$ during a recent visit .
squid
-1
We were fans of the $T$ until some inedible squid during a recent visit .
half-price Saturday night option
1
$T$ is terrific , as is homemade pasta .
Pizza
1
Pizza is terrific , as is $T$ .
homemade pasta
1
This is a wonderful place on all stand points especially $T$ .
value ofr money
1
Example is the $T$ which was about 6 oz for $ 12 dollars and the mushrooms where $ 12 for about 1oz .
soup
1
Example is the soup which was about 6 oz for $ 12 dollars and the $T$ where $ 12 for about 1oz .
mushrooms
1
There are other people $T$ !
waiting
-1
From $T$ , the scallops were incredible , to the delicious chocolate souffle with rasberry mint sorbet , we were delighted by the taste sensations .
beginning appetizers
1
From beginning appetizers , the $T$ were incredible , to the delicious chocolate souffle with rasberry mint sorbet , we were delighted by the taste sensations .
scallops
1
From beginning appetizers , the scallops were incredible , to the delicious $T$ , we were delighted by the taste sensations .
chocolate souffle with rasberry mint sorbet
1
From beginning appetizers , the scallops were incredible , to the delicious chocolate souffle with rasberry mint sorbet , we were delighted by the $T$ sensations .
taste
1
Consistently good $T$ .
Japanese Tapas
1
My goodness , everything from the $T$ to the rice to the seaweed was absolutely amazing .
fish
1
My goodness , everything from the fish to the $T$ to the seaweed was absolutely amazing .
rice
1
My goodness , everything from the fish to the rice to the $T$ was absolutely amazing .
seaweed
1
The $T$ offered were unique , very tasty and fresh from the lamb sausages , sardines with biscuits , large whole shrimp to the amazing pistachio ice cream -LRB- the best and freshest I 've ever had -RRB- .
dishes
1
The dishes offered were unique , very tasty and fresh from the $T$ , sardines with biscuits , large whole shrimp to the amazing pistachio ice cream -LRB- the best and freshest I 've ever had -RRB- .
lamb sausages
1
The dishes offered were unique , very tasty and fresh from the lamb sausages , $T$ , large whole shrimp to the amazing pistachio ice cream -LRB- the best and freshest I 've ever had -RRB- .
sardines with biscuits
1
The dishes offered were unique , very tasty and fresh from the lamb sausages , sardines with biscuits , $T$ to the amazing pistachio ice cream -LRB- the best and freshest I 've ever had -RRB- .
large whole shrimp
1
The dishes offered were unique , very tasty and fresh from the lamb sausages , sardines with biscuits , large whole shrimp to the amazing $T$ -LRB- the best and freshest I 've ever had -RRB- .
pistachio ice cream
1
The $T$ is reliable and the price is moderate .
food
1
The food is reliable and the $T$ is moderate .
price
0
While the $T$ and atmosphere were great , the food and service could have been a lot better .
ambiance
1
While the ambiance and $T$ were great , the food and service could have been a lot better .
atmosphere
1
While the ambiance and atmosphere were great , the $T$ and service could have been a lot better .
food
-1
While the ambiance and atmosphere were great , the food and $T$ could have been a lot better .
service
-1
The $T$ was really cool and served us our food and drinks with a smile .
server
1
The server was really cool and served us our $T$ and drinks with a smile .
food
0
The server was really cool and served us our food and $T$ with a smile .
drinks
0
The server was really cool and $T$ us our food and drinks with a smile .
served
1
We were in search of $T$ and stumbled on this block of Indian restaurants on East Sixth Street .
food
0
Planet Thailand has always been a hit with me , I go there usually for the $T$ , which is great , the thai food is excellent too .
sushi
1
Planet Thailand has always been a hit with me , I go there usually for the sushi , which is great , the $T$ is excellent too .
thai food
1
Very excited to hear that short-term $T$ Jason Narone has moved on , he truly was a low point of their Sterling track record .
Chef
-1
I had to share my table with a loud group of kids and the $T$ was rude an unattentive .
service
-1
I had to share my $T$ with a loud group of kids and the service was rude an unattentive .
table
-1
The sauce on the pizza is sooo good with $T$ and fresh tomatoes and they do n't skimp .
garlic
1
The sauce on the pizza is sooo good with garlic and $T$ and they do n't skimp .
fresh tomatoes
1
The $T$ is sooo good with garlic and fresh tomatoes and they do n't skimp .
sauce on the pizza
1
We recently decided to try this location , and to our delight , they have $T$ , perfect since I had my yorkie with me .
outdoor seating
1
My husband had the $T$ , salmon , and ice cream and he enjoyed all 3 courses .
mesclun
1
My husband had the mesclun , $T$ , and ice cream and he enjoyed all 3 courses .
salmon
1
My husband had the mesclun , salmon , and $T$ and he enjoyed all 3 courses .
ice cream
1
My husband had the mesclun , salmon , and ice cream and he enjoyed all 3 $T$ .
courses
1
We were told that the $T$ was about twenty minutes and there would be no problem for our 8:00 pm curtain call .
wait
0
The $T$ is usually good but it certainly is n't a relaxing place to go .
food
1
The food is usually good but it certainly is n't a relaxing $T$ to go .
place
-1
Super friendly and knowledgable $T$ , fabulous bistro fare and a wonderful jazz brunch with great live jazz -LRB- the chilaquiles were awesome !
staff
1
Super friendly and knowledgable staff , fabulous $T$ and a wonderful jazz brunch with great live jazz -LRB- the chilaquiles were awesome !
bistro fare
1
Super friendly and knowledgable staff , fabulous bistro fare and a wonderful jazz brunch with great live jazz -LRB- the $T$ were awesome !
chilaquiles
1
Super friendly and knowledgable staff , fabulous bistro fare and a wonderful $T$ with great live jazz -LRB- the chilaquiles were awesome !
jazz brunch
1
Super friendly and knowledgable staff , fabulous bistro fare and a wonderful jazz brunch with great $T$ -LRB- the chilaquiles were awesome !
live jazz
1
The $T$ were fantastic .
prices
1
Still , any quibbles about the bill were off-set by the pour-your-own $T$ which were courtesey of the house ...
measures of liquers
1
The table service could have been a little more attentive but as someone who also works in the $T$ industry , I understood they were busy .
service
0
It 's not mind-blowing , but to me , $T$ never is and never will be .
thai food
0
$T$ was very good as well , considering that we tried the budget selection -LRB- though I wish the pork belly that I ordered was roasted a bit longer , so that fat was more of a melt-in-your-mouth experience -RRB- .
Food
1
Food was very good as well , considering that we tried the budget selection -LRB- though I wish the $T$ that I ordered was roasted a bit longer , so that fat was more of a melt-in-your-mouth experience -RRB- .
pork belly
-1
Food was very good as well , considering that we tried the budget selection -LRB- though I wish the pork belly that I ordered was roasted a bit longer , so that $T$ was more of a melt-in-your-mouth experience -RRB- .
fat
-1
i 've been to sapphire twice and both times the $T$ was fine , if not good .
food
1
It is kinda nosiy and the $T$ are close together but it 's still a beautiful place to enjoy a nice dinner .
tables
-1
It is kinda nosiy and the tables are close together but it 's still a beautiful place to enjoy a nice $T$ .
dinner
1
It is kinda nosiy and the tables are close together but it 's still a beautiful $T$ to enjoy a nice dinner .
place
1
I love the fact that the $T$ tastes so good and is so cheap .
pizza
1
Nicky the Nose at the $T$ is a treat .
bar
0
$T$ was prompt , friendly and great .
Service
1
I have n't eat a $T$ as delicious as that , the salads are really nice dressed with lemon and extra virgnin olive oil .
lamb chop
1
I have n't eat a lamb chop as delicious as that , the $T$ are really nice dressed with lemon and extra virgnin olive oil .
salads
1
I have n't eat a lamb chop as delicious as that , the salads are really nice dressed with $T$ and extra virgnin olive oil .
lemon
1
I have n't eat a lamb chop as delicious as that , the salads are really nice dressed with lemon and $T$ .
extra virgnin olive oil
1
The $T$ was awful !
sushi
-1
You can get an excellent $T$ at most of the many Indian restaurants on nearby Lexington Avenue for the cost of one the dainty dishes here .
meal
1
You can get an excellent meal at most of the many Indian restaurants on nearby Lexington Avenue for the cost of one the dainty $T$ here .
dishes
1
The $T$ was like buttah and with pickles and an icy cold beer to wash it down , it was a pleasurable experience .
Pastrami sandwich
1
The Pastrami sandwich was like buttah and with pickles and an icy cold $T$ to wash it down , it was a pleasurable experience .
beer
1
The Pastrami sandwich was like buttah and with $T$ and an icy cold beer to wash it down , it was a pleasurable experience .
pickles
1
The $T$ was soggy and the creative wild mushroom -LRB- third generation-Fornini -RRB- pizza we had was drenched with truffle oil in the middle -LRB- again making it soggy -RRB- and nothingon the rest .
plain pizza
-1
The plain pizza was soggy and the creative wild mushroom -LRB- third generation-Fornini -RRB- pizza we had was drenched with $T$ in the middle -LRB- again making it soggy -RRB- and nothingon the rest .
truffle oil
0
The plain pizza was soggy and the creative $T$ we had was drenched with truffle oil in the middle -LRB- again making it soggy -RRB- and nothingon the rest .
wild mushroom(third generation-Fornini) pizza
1
Late nite $T$ are not good here , there is no variety !
omelletes
-1
After all that , they complained to me about the small $T$ .
tip
-1
It 's a great place to pick up a cheap $T$ or dinner .
lunch
1
It 's a great place to pick up a cheap lunch or $T$ .
dinner
1
Behind this $T$ , two men are squeezed in .
counter
-1
Whenever you need a Sushi fix , Mizu will be there with quality $T$ and great service .
fish
1
Whenever you need a Sushi fix , Mizu will be there with quality fish and great $T$ .
service
1
Whenever you need a $T$ , Mizu will be there with quality fish and great service .
Sushi fix
1
Our $T$ was sweet and accomodating , not overbearing .
waitress
1
Went there with my wife and we had to wait for a table even though you could see there many that were empty with not $T$ on them .
reservation sigh
0
Went there with my wife and we had to wait for a $T$ even though you could see there many that were empty with not reservation sigh on them .
table
-1
I was really disappointed ant wanted to tell everyone not to go eat or even take out $T$ from there .
food
-1
Despite a slightly limited $T$ , everything prepared is done to perfection , ultra fresh and a work of food art .
menu
-1
Despite a slightly limited menu , everything prepared is done to perfection , ultra fresh and a work of $T$ .
food art
1
The $T$ of sitting on the sidewalk watching the world go by 50 feet away on 6th avenue on a cool evening was wonderful .
outdoor atmosphere
1
A large is $ 20 , and $T$ are about $ 3 each .
toppings
0
brick oven gallery is My pick for best $T$ restaurant anywhere .
pizza
1
Add to that great $T$ and great food at a reasonable price and you have yourself the beginning of a great evening .
service
1
Add to that great service and great $T$ at a reasonable price and you have yourself the beginning of a great evening .
food
1
Add to that great service and great food at a reasonable $T$ and you have yourself the beginning of a great evening .
price
1
For many people , this may not seem like Aunthentic $T$ because most places in NYC arent quite authentic .
Thai food
-1
Growing up in NY , I have eaten my share of $T$ .
bagels
0
Oh , do n't even let me start with how expensive the $T$ were !
bills
-1
The $T$ and fried dumplings were nothing out of the ordinary .
scallion pancakes
0
The scallion pancakes and $T$ were nothing out of the ordinary .
fried dumplings
0
All the $T$ and salads were fabulous , the steak was mouth watering and the pasta was delicious !!!
appetizers
1
All the appetizers and $T$ were fabulous , the steak was mouth watering and the pasta was delicious !!!
salads
1
All the appetizers and salads were fabulous , the $T$ was mouth watering and the pasta was delicious !!!
steak
1
All the appetizers and salads were fabulous , the steak was mouth watering and the $T$ was delicious !!!
pasta
1
Besides having the $T$ we had been promised given to other restaurant patrons twice before we were actually seated , we were served dishes we had n't ordered three times , received one of our orders 20 minutes after the rest of the table had been served -LRB- and that order was undercooked -RRB- , and charged $ 45 more than we should have been on our bill .
table
-1
Besides having the table we had been promised given to other restaurant patrons twice before we were actually seated , we were $T$ dishes we had n't ordered three times , received one of our orders 20 minutes after the rest of the table had been served -LRB- and that order was undercooked -RRB- , and charged $ 45 more than we should have been on our bill .
served
-1
Besides having the table we had been promised given to other restaurant patrons twice before we were actually seated , we were served $T$ we had n't ordered three times , received one of our orders 20 minutes after the rest of the table had been served -LRB- and that order was undercooked -RRB- , and charged $ 45 more than we should have been on our bill .
dishes
-1
Besides having the table we had been promised given to other restaurant patrons twice before we were actually seated , we were served dishes we had n't ordered three times , received one of our orders 20 minutes after the rest of the $T$ had been served -LRB- and that order was undercooked -RRB- , and charged $ 45 more than we should have been on our bill .
table
-1
Besides having the table we had been promised given to other restaurant patrons twice before we were actually seated , we were served dishes we had n't ordered three times , received one of our orders 20 minutes after the rest of the table had been $T$ -LRB- and that order was undercooked -RRB- , and charged $ 45 more than we should have been on our bill .
served
-1
Besides having the table we had been promised given to other restaurant patrons twice before we were actually seated , we were served dishes we had n't ordered three times , received one of our orders 20 minutes after the rest of the table had been served -LRB- and that order was undercooked -RRB- , and charged $ 45 more than we should have been on our $T$ .
bill
-1
$T$ is top notch .
Service
1
The $T$ now is inconsistent .
food
-1
You can also special order any kind of $T$ , etc. .
dumpling
1
I was pretty much full after our $T$ .
fondue appetizer
0
BE CAREFUL before you request extra $T$ .
spice
0
The octopus eaters were floored by the $T$ .
Octopus salad
1
We thought that this place is using too much of MSG cooking in the $T$ .
foods
-1
We thought that this place is using too much of $T$ in the foods .
MSG cooking
-1
And the $T$ was pathetic .
Tom Kha soup
-1
I started out with a $T$ which was big enough for two .
Bombay beer
1
The $T$ is vibrant and eye-pleasing with several semi-private boths on the right side of the dining hall , which are great for a date .
decor
1
The decor is vibrant and eye-pleasing with several semi-private boths on the right side of the $T$ , which are great for a date .
dining hall
1
The decor is vibrant and eye-pleasing with several $T$ on the right side of the dining hall , which are great for a date .
semi-private boths
1
$T$ was quick .
Service
1
Drawbacks : $T$ is slow and they do n't toast !
service
-1
Went there for an $T$ .
office lunch
0
The $T$ was excellent as was the lamb chettinad and the garlic naan but the rasamalai was forgettable .
sweet lassi
1
The sweet lassi was excellent as was the $T$ and the garlic naan but the rasamalai was forgettable .
lamb chettinad
1
The sweet lassi was excellent as was the lamb chettinad and the $T$ but the rasamalai was forgettable .
garlic naan
1
The sweet lassi was excellent as was the lamb chettinad and the garlic naan but the $T$ was forgettable .
rasamalai
-1
We 've been following chef Lyle 's food around New York for 15 years and while remaining classic , his innovations with $T$ have made us return and return .
bistro fare
1
We 've been following $T$ Lyle 's food around New York for 15 years and while remaining classic , his innovations with bistro fare have made us return and return .
chef
1
We 've been following chef Lyle 's $T$ around New York for 15 years and while remaining classic , his innovations with bistro fare have made us return and return .
food
1
The best thing I tasted were the $T$ .
lambchops
1
The $T$ and salmon are the best we 've ever had .
spicy tuna
1
The spicy tuna and $T$ are the best we 've ever had .
salmon
1
Even though its good $T$ , the prices are too high .
seafood
1
Even though its good seafood , the $T$ are too high .
prices
-1
In addition , the $T$ is very good and the prices are reasonable .
food
1
In addition , the food is very good and the $T$ are reasonable .
prices
1
Upon entering , we were greeted by the $T$ , Steven and Frederick , who went out of their way to be more than gracious hosts .
owners
1
Upon entering , we were greeted by the owners , Steven and Frederick , who went out of their way to be more than gracious $T$ .
hosts
1
Been going here since it opened have seen the $T$ decrease considerably .
quality value
-1
$T$ now adorn the selections , although there 's still a large number of vegetarian-friendly choices .
Meat dishes
0
Meat dishes now adorn the selections , although there 's still a large number of $T$ .
vegetarian-friendly choices
1
Reasonable $T$ .
prices
1
they bring service up a notch by offerng complementary $T$ to all tables and gave us a small dessert for our celebration .
amuse bouche
1
they bring service up a notch by offerng complementary amuse bouche to all tables and gave us a small $T$ for our celebration .
dessert
1
they bring service up a notch by offerng complementary amuse bouche to all $T$ and gave us a small dessert for our celebration .
tables
1
they bring $T$ up a notch by offerng complementary amuse bouche to all tables and gave us a small dessert for our celebration .
service
1
Try the $T$ , it is to die for .
crunchy tuna
1
It wo n't break the bank but I also wouldnt come back for the $T$ .
food
-1
All in all , this midtown gem instantly became one of my favorite $T$ restaurants in the city .
sushi
1
It is a lot of fun with $T$ and all kinds of Disney type special effects .
live entertainment
1
It is a lot of fun with live entertainment and all kinds of Disney type $T$ .
special effects
1
if you 're looking for perfect traditional $T$ , go here - if you 're looking for interesting combinations , try sushi of gari 's -LRB- east side -RRB- .
sushi
1
if you 're looking for perfect traditional sushi , go here - if you 're looking for interesting combinations , try $T$ of gari 's -LRB- east side -RRB- .
sushi
1
No refills on $T$ , though .
fountain drinks
-1
Wow over 100 $T$ to choose from .
beers
1
Be careful of $T$ - they 're HUGE .
portions
1
The $T$ is a great bet , they fix it for you at the table .
Steak Tartare
1
My first time there I happened not to like the $T$ that i ordered and they were happy to change it for me without making no big deal .
Crab Croquette apt
-1
Great for large groups and celebrations - our SUPER HAPPY $T$ was the entertainment of the evening .
waiter
1
Did I mention the $T$ ?
wine
0
Plus , on Wednesday nights the $T$ is unlimited !
house wine
1
like saying her $T$ comes from a special bakery when we have seen her buying it dowtown manhathan .
bread
-1
The $T$ here are a bit larger than I 'm used to .
dim sum servings
0
However , in the summer of 2003 , it seems the $T$ has changed and the great big door has been replaced for a glass front ridding itself of the dark romantic getup .
management
0
However , in the summer of 2003 , it seems the management has changed and the great big $T$ has been replaced for a glass front ridding itself of the dark romantic getup .
door
1
However , in the summer of 2003 , it seems the management has changed and the great big door has been replaced for a $T$ ridding itself of the dark romantic getup .
glass front
-1
We wo n't go to this place again for a good $T$ .
meal
-1
$T$ was gorgeously moist - as if poached - yet the fabulous texture was let down by curiously bland seasoning - a spice rub might have overwhelmed , however herb mix or other sauce would have done much to enhance .
Barbecued codfish
1
Barbecued codfish was gorgeously moist - as if poached - yet the fabulous texture was let down by curiously bland $T$ - a spice rub might have overwhelmed , however herb mix or other sauce would have done much to enhance .
seasoning
-1
Barbecued codfish was gorgeously moist - as if poached - yet the fabulous texture was let down by curiously bland seasoning - a $T$ might have overwhelmed , however herb mix or other sauce would have done much to enhance .
spice rub
-1
Barbecued codfish was gorgeously moist - as if poached - yet the fabulous texture was let down by curiously bland seasoning - a spice rub might have overwhelmed , however $T$ or other sauce would have done much to enhance .
herb mix
-1
Barbecued codfish was gorgeously moist - as if poached - yet the fabulous texture was let down by curiously bland seasoning - a spice rub might have overwhelmed , however herb mix or other $T$ would have done much to enhance .
sauce
-1
After dinner , take your date to the HUGE $T$ , probably one of the biggest you 'll see in NY .
dance floor
1
After $T$ , take your date to the HUGE dance floor , probably one of the biggest you 'll see in NY .
dinner
0
Taj Mahal offeres gret $T$ and great food .
value
1
Taj Mahal offeres gret value and great $T$ .
food
1
Has the $T$ and owner changed ???
chef
0
Has the chef and $T$ changed ???
owner
0
My boyfriend and I recently had an early $T$ at Artisanal and was satisfied with our experience .
dinner
1
But do n't ever order $T$ late at nite -LRB- either platter or in sandwiches , for that matter do n't from any take out place -RRB- as it is from the morning frying turns out hard almost like bacos , hurt my molars .
bacon
-1
But do n't ever order bacon late at nite -LRB- either $T$ or in sandwiches , for that matter do n't from any take out place -RRB- as it is from the morning frying turns out hard almost like bacos , hurt my molars .
platter
-1
But do n't ever order bacon late at nite -LRB- either platter or $T$ , for that matter do n't from any take out place -RRB- as it is from the morning frying turns out hard almost like bacos , hurt my molars .
in sandwiches
-1
But do n't ever order bacon late at nite -LRB- either platter or in sandwiches , for that matter do n't from any take out place -RRB- as it is from the morning $T$ turns out hard almost like bacos , hurt my molars .
frying
-1
But do n't ever order bacon late at nite -LRB- either platter or in sandwiches , for that matter do n't from any take out place -RRB- as it is from the morning frying turns out hard almost like $T$ , hurt my molars .
bacos
-1
Outstanding $T$ , but you get what you pay for .
Bagels
1
$T$ - the only pizza in NYC that should not have additional toppings - the crust tastes like the best , freshly baked bread !
Pizza
1
Pizza - the only pizza in NYC that should not have additional toppings - the $T$ tastes like the best , freshly baked bread !
crust
1
Pizza - the only $T$ in NYC that should not have additional toppings - the crust tastes like the best , freshly baked bread !
pizza
1
Pizza - the only pizza in NYC that should not have additional $T$ - the crust tastes like the best , freshly baked bread !
toppings
0
Pizza - the only pizza in NYC that should not have additional toppings - the crust tastes like the best , freshly baked $T$ !
bread
1
I found it on a cold night , the perfect $T$ to warm up .
spot
1
They even have a section in the $T$ called American Chinese food !
menu
-1
They even have a section in the menu called $T$ !
American Chinese food
-1
$T$ was warm and attentive , beef carpaachio was exellent -LRB- huge portion -RRB- and pasta was fresh and well-prepared .
Service
1
Service was warm and attentive , $T$ was exellent -LRB- huge portion -RRB- and pasta was fresh and well-prepared .
beef carpaachio
1
Service was warm and attentive , beef carpaachio was exellent -LRB- huge portion -RRB- and $T$ was fresh and well-prepared .
pasta
1
Service was warm and attentive , beef carpaachio was exellent -LRB- huge $T$ -RRB- and pasta was fresh and well-prepared .
portion
1
$T$ and nebbiolo do work together .
kalbi
0
kalbi and $T$ do work together .
nebbiolo
0
Best $T$ I ever had -LRB- and being Italian , that means alot -RRB- .
Italian food
1
I will recommend Scopa to all of my friends for a place to go for wonderful $T$ .
Italian food
1
$T$ at the end of a magnificent block .
Located
1
Looking around , I saw a room full of New Yorkers enjoying a real $T$ in a real restaurant , not a clubhouse of the fabulous trying to be seen .
meal
1
Looking around , I saw a $T$ full of New Yorkers enjoying a real meal in a real restaurant , not a clubhouse of the fabulous trying to be seen .
room
0
Looking around , I saw a room full of New Yorkers enjoying a real meal in a real restaurant , not a $T$ of the fabulous trying to be seen .
clubhouse
-1
They do n't walk around with the $T$ .
trays of Dim Sum
0
Great $T$ , most gorgeous bartenders you 've ever seen -LRB- specifically the blond lady -RRB- .
bar
1
Great bar , most gorgeous $T$ you 've ever seen -LRB- specifically the blond lady -RRB- .
bartenders
1
We were planning to get $T$ but the waitress basically through the bill at us before we had a chance to order .
dessert
0
We were planning to get dessert but the $T$ basically through the bill at us before we had a chance to order .
waitress
-1
We were planning to get dessert but the waitress basically through the $T$ at us before we had a chance to order .
bill
0
I really loved the different and inovated touch that 's the $T$ gives to the food .
cheff
1
I really loved the different and inovated touch that 's the cheff gives to the $T$ .
food
1
They came out over cooked and the $T$ was almost non existant .
cheese
-1
I had a terrific $T$ , and our server guided us toward a very nice wine in our price range , instead of allowing us to purchase a similarly priced wine that was n't as good .
meal
1
I had a terrific meal , and our $T$ guided us toward a very nice wine in our price range , instead of allowing us to purchase a similarly priced wine that was n't as good .
server
1
I had a terrific meal , and our server guided us toward a very nice $T$ in our price range , instead of allowing us to purchase a similarly priced wine that was n't as good .
wine
1
I had a terrific meal , and our server guided us toward a very nice wine in our price range , instead of allowing us to purchase a similarly priced $T$ that was n't as good .
wine
-1
I had a terrific meal , and our server guided us toward a very nice wine in our $T$ e , instead of allowing us to purchase a similarly priced wine that was n't as good .
price rang
1
I had a terrific meal , and our server guided us toward a very nice wine in our price range , instead of allowing us to purchase a similarly $T$ wine that was n't as good .
priced
0
The $T$ can be a bit rude at times , esp if you have big group , but overall the restaurant is a must !
svc
-1
The $T$ is good , especially their more basic dishes , and the drinks are delicious .
food
1
The food is good , especially their more basic $T$ , and the drinks are delicious .
dishes
1
The food is good , especially their more basic dishes , and the $T$ are delicious .
drinks
1
But the main hit was the $T$ .
whole grilled fish
1
I had the $T$ with sake , mushroom ravioli with pinot noir , and the chocolate sampler with a dessert wine for $ 49 .
tuna tartare
1
I had the tuna tartare with $T$ , mushroom ravioli with pinot noir , and the chocolate sampler with a dessert wine for $ 49 .
sake
1
I had the tuna tartare with sake , $T$ with pinot noir , and the chocolate sampler with a dessert wine for $ 49 .
mushroom ravioli
1
I had the tuna tartare with sake , mushroom ravioli with $T$ , and the chocolate sampler with a dessert wine for $ 49 .
pinot noir
1
I had the tuna tartare with sake , mushroom ravioli with pinot noir , and the $T$ with a dessert wine for $ 49 .
chocolate sampler
1
I had the tuna tartare with sake , mushroom ravioli with pinot noir , and the chocolate sampler with a $T$ for $ 49 .
dessert wine
1
On a hot day it was fabulous to stop in and enjoy $T$ .
lunch
1
The $T$ is delicious and beautifully prepared along with the friendly and personable service .
food
1
The food is delicious and beautifully prepared along with the friendly and personable $T$ .
service
1
I usually go there later at night when I get off work so I do n't have to deal with crowds or $T$ .
lines
-1
I usually go there later at night when I get off work so I do n't have to deal with $T$ or lines .
crowds
-1
$T$ here is consistently good .
Pizza
1
We had a great tiem watching the $T$ and characters and ar food was just what we were looking for .
shows
1
We had a great tiem watching the shows and characters and ar $T$ was just what we were looking for .
food
1
We had a great tiem watching the shows and $T$ and ar food was just what we were looking for .
characters
1
After 2 tries by the $T$ to take it away -LRB- we had n't even looked at it yet , we had full beers yet to drink -RRB- , the manager approached and told us they needed the table for people with reservations .
waiter
-1
After 2 tries by the waiter to take it away -LRB- we had n't even looked at it yet , we had full $T$ yet to drink -RRB- , the manager approached and told us they needed the table for people with reservations .
beers
0
After 2 tries by the waiter to take it away -LRB- we had n't even looked at it yet , we had full beers yet to drink -RRB- , the $T$ approached and told us they needed the table for people with reservations .
manager
-1
After 2 tries by the waiter to take it away -LRB- we had n't even looked at it yet , we had full beers yet to drink -RRB- , the manager approached and told us they needed the table for people with $T$ .
reservations
1
Would n't recomend it for $T$ !
dinner
-1
$T$ was watery and the food did n't have much flavor .
Sauce
-1
Sauce was watery and the $T$ did n't have much flavor .
food
-1
Sauce was watery and the food did n't have much $T$ .
flavor
-1
My husband and I enjoy $T$ .
Sangria
1
But after last night , Spice Grill is the only place I 'm eating $T$ .
indian cuisine
1
We both opted for a $T$ and they were served timely and fresh .
pasta dish
1
We both opted for a pasta dish and they were $T$ timely and fresh .
served
1
First the wrong $T$ came out with the appetizer , then when i tried to order a second glass of wine for my main course ...
bread
-1
First the wrong bread came out with the $T$ , then when i tried to order a second glass of wine for my main course ...
appetizer
0
First the wrong bread came out with the appetizer , then when i tried to order a second $T$ for my main course ...
glass of wine
0
First the wrong bread came out with the appetizer , then when i tried to order a second glass of wine for my $T$ ...
main course
0
Not sure where the previous reviewer , lonk , dined , but Saul is in a great $T$ and has great food !
neighborhood
1
Not sure where the previous reviewer , lonk , dined , but Saul is in a great neighborhood and has great $T$ !
food
1
In an area sadly lacking in decent $T$ , this is one of the best spots .
Thai food
1
Tell them Herky sent you and get a free confused look from the $T$ .
waiter
-1
Make reservations but expect to be delayed 15-20 minutes as the $T$ was having difficulty seating guests who arrived with a reservation because they probably had a lot of walk ins being so close to Time Square .
hosting staff
-1
Make $T$ but expect to be delayed 15-20 minutes as the hosting staff was having difficulty seating guests who arrived with a reservation because they probably had a lot of walk ins being so close to Time Square .
reservations
-1
Make reservations but expect to be delayed 15-20 minutes as the hosting staff was having difficulty seating guests who arrived with a $T$ because they probably had a lot of walk ins being so close to Time Square .
reservation
0
Make reservations but expect to be delayed 15-20 minutes as the hosting staff was having difficulty $T$ guests who arrived with a reservation because they probably had a lot of walk ins being so close to Time Square .
seating
-1
The $T$ was average or above including some surprising tasty dishes .
food
1
The food was average or above including some surprising tasty $T$ .
dishes
1
They do n't seem to place an emphasis on $T$ or fresh ingredients which to me is necessary for good thai .
specials
-1
They do n't seem to place an emphasis on specials or fresh $T$ which to me is necessary for good thai .
ingredients
-1
They do n't seem to place an emphasis on specials or fresh ingredients which to me is necessary for good $T$ .
thai
0
Other $T$ and food
apetizers
0
Other apetizers and $T$
food
0
The $T$ taste great .
noodle and rices dishes
1
The $T$ 's as good as ever .
food
1
The $T$ is thin , the ingredients are fresh and the staff is friendly .
crust
1
The crust is thin , the ingredients are fresh and the $T$ is friendly .
staff
1
The crust is thin , the $T$ are fresh and the staff is friendly .
ingredients
1
Also a little more expensive than your average $T$ place .
bagel
0
the $T$ was undercooked-the sauce watery , and the vegetables raw .
food
-1
the food was undercooked-the sauce watery , and the $T$ raw .
vegetables
-1
the food was undercooked-the $T$ watery , and the vegetables raw .
sauce
-1
And the $T$ had just enough kick to them to make 'em worth eating .
fried clams
1
The $T$ used are also not that exciting .
sauces
-1
The secret is the $T$ which offers a complimentary appetizer with every entree ordered .
lunch menu
1
The secret is the lunch menu which offers a complimentary $T$ with every entree ordered .
appetizer
1
The secret is the lunch menu which offers a complimentary appetizer with every $T$ ordered .
entree
1
The $T$ was poor quality and was cooked so badly it was hard .
rice
-1
The rice was poor $T$ and was cooked so badly it was hard .
quality
-1
The rice was poor quality and was $T$ so badly it was hard .
cooked
-1
We had $T$ and caviar and felt like princesses !
champagne
1
We had champagne and $T$ and felt like princesses !
caviar
1
The $T$ was excellent and the antipasti were plentiful .
shrimp scampi
1
The shrimp scampi was excellent and the $T$ were plentiful .
antipasti
1
When my $T$ came , there was a candle in it - not because anyone asked for one - but because the waiter must have seen me opening my birthday card and gift , and said he knew it was a special occassion of some sort .
dessert
0
When my dessert came , there was a candle in it - not because anyone asked for one - but because the $T$ must have seen me opening my birthday card and gift , and said he knew it was a special occassion of some sort .
waiter
1
I got the $ 10 10-piece $T$ , every bite of which was great .
dim sum combo
1
There is also very limited $T$ and there can be a substantial wait in getting food at peak times .
seating
-1
There is also very limited seating and there can be a substantial wait in getting $T$ at peak times .
food
0
There is also very limited seating and there can be a substantial $T$ in getting food at peak times .
wait
-1
If it 's just a quick $T$ at the bar -LRB- which I recommend Jeffery 's -RRB- or a mind blowing Roast Chicken , go to Village !
martini
0
If it 's just a quick martini at the $T$ -LRB- which I recommend Jeffery 's -RRB- or a mind blowing Roast Chicken , go to Village !
bar
0
If it 's just a quick martini at the bar -LRB- which I recommend Jeffery 's -RRB- or a mind blowing $T$ , go to Village !
Roast Chicken
1
There was a long wait for a $T$ outside , but it was a little too hot in the sun anyway so our insde table was very nice .
table
0
There was a long wait for a table outside , but it was a little too hot in the sun anyway so our $T$ was very nice .
insde table
1
There was a long $T$ for a table outside , but it was a little too hot in the sun anyway so our insde table was very nice .
wait
-1
The $T$ are wonderfully low .
prices
1
If you like spicy food get the $T$ .
chicken vindaloo
0
If you like $T$ get the chicken vindaloo .
spicy food
0
I have never been disappointed but their true strength lays in their amazingly delicious and cheap $T$ .
lunch specials
1
So much more than the usual $T$ , go there to enjoy the menu while sampling one of their hand-crafted beers .
bar food
1
So much more than the usual bar food , go there to enjoy the $T$ while sampling one of their hand-crafted beers .
menu
1
So much more than the usual bar food , go there to enjoy the menu while sampling one of their $T$ .
hand-crafted beers
1
No free $T$ .
drink
0
This is my first time writing a review for a restaurant because the $T$ and service was excellent .
food
1
This is my first time writing a review for a restaurant because the food and $T$ was excellent .
service
1
While they keep the $T$ to a minimum , they do put some cash into the bagels , because they among the best in the city .
capex
1
While they keep the capex to a minimum , they do put some cash into the $T$ , because they among the best in the city .
bagels
0
The two star $T$ left quite some time ago to open their own place .
chefs
0
Do n't waste money on $T$ .
decor
0
They also have a $T$ open in the summer - cute and French with outdoor seating - what more could you ask for ?
back garden
1
They also have a back garden open in the summer - cute and French with $T$ g - what more could you ask for ?
outdoor seatin
1
I have never before eaten 40 pieces of relatively good $T$ .
nigiri
0
Given the incredible $T$ surrounding it , this place has no character .
architecture
1
Given the incredible architecture surrounding it , this $T$ has no character .
place
-1
I 'd call it an ` italian $T$ ' .
dinner
0
While the place is not a hotspot hangout , the $T$ are unique and pack a lot of bang for the buck .
drinks
1
While the $T$ is not a hotspot hangout , the drinks are unique and pack a lot of bang for the buck .
place
-1
Have frequented ` ino for several years and the $T$ remains excellent .
food
1
Their $T$ is so delicate , sweet tender !
eggplant
1
Each bite of $T$ at Kai was indeed delicious , fresh , and elegant .
food
1
all the $T$ was excellent - considering the quality of food in most moderately priced restaurants is mediocre this was slightly more pricey and well worth it .
food
1
all the food was excellent - considering the $T$ in most moderately priced restaurants is mediocre this was slightly more pricey and well worth it .
quality of food
1
all the food was excellent - considering the quality of food in most moderately $T$ restaurants is mediocre this was slightly more pricey and well worth it .
priced
0
My friend got the $T$ which tasted better .
mushroom pizza
1
I had the $T$ -LRB- spicy and very filling , I 'm a big eater and could only eat half -RRB- while my boyfriend had the classic fish and chips -LRB- again , a big serving - at least 5 pieces of fish and a basketful of fries -RRB- .
cod with paella
-1
I had the cod with paella -LRB- spicy and very filling , I 'm a big eater and could only eat half -RRB- while my boyfriend had the classic $T$ -LRB- again , a big serving - at least 5 pieces of fish and a basketful of fries -RRB- .
fish and chips
-1
I had the cod with paella -LRB- spicy and very filling , I 'm a big eater and could only eat half -RRB- while my boyfriend had the classic fish and chips -LRB- again , a big $T$ - at least 5 pieces of fish and a basketful of fries -RRB- .
serving
-1
I had the cod with paella -LRB- spicy and very filling , I 'm a big eater and could only eat half -RRB- while my boyfriend had the classic fish and chips -LRB- again , a big serving - at least 5 pieces of $T$ and a basketful of fries -RRB- .
fish
0
I had the cod with paella -LRB- spicy and very filling , I 'm a big eater and could only eat half -RRB- while my boyfriend had the classic fish and chips -LRB- again , a big serving - at least 5 pieces of fish and a basketful of $T$ -RRB- .
fries
0
It 's a shame that a nice , convenient $T$ like the Pink Pony can be so ruined by lousy service .
place
1
It 's a shame that a nice , convenient place like the Pink Pony can be so ruined by lousy $T$ .
service
-1
You should pass on the $T$ .
calamari
-1
The $T$ was tasteless , so was the seafood tagliatelle .
porcini mushroom pasta special
-1
The porcini mushroom pasta special was tasteless , so was the $T$ .
seafood tagliatelle
-1
Try the $T$ and the salt pepper shrimps .
spicy wontons
1
Try the spicy wontons and the $T$ .
salt pepper shrimps
1
THE $T$ ARE REALLY LARGE .
FOOD PORTIONS
1
The $T$ are yummy .
fries
1
Friendly and informative $T$ , very attentive and prompt raw bar service .
staff
1
Friendly and informative staff , very attentive and prompt raw $T$ .
bar service
1
Best $T$ in NY !
Taiwanese food
1
This place is a great stop for great $T$ .
food
1
All the $T$ are fantastic and the homemade lasagna is some of the best that I have had in the City .
pastas
1
All the pastas are fantastic and the $T$ is some of the best that I have had in the City .
homemade lasagna
1
We laughed when he finally offered us a $T$ and we left a 10 percent tip , which was generous , I feel .
dessert menu
0
We laughed when he finally offered us a dessert menu and we left a 10 percent $T$ , which was generous , I feel .
tip
1
And the $T$ were way to high for what you get .
prices
-1
The $T$ ignored my friends and I the entire time we were there .
staff
-1
Yet paired with such rude $T$ , would never recommend for anyone interested in carrying any kind of conversation while there .
service
-1
The in-house lady DJ on Saturday nights has outrageously good taste in $T$ , and moreover , takes requests .
music
1
The $T$ on Saturday nights has outrageously good taste in music , and moreover , takes requests .
in-house lady DJ
1
I need at least three $T$ to be full , and that 's at least $ 14.00 !
rolls
0
Great $T$ , reasonably priced . -- Sara
wine list
1
Great wine list , reasonably $T$ . -- Sara
priced
1
The $T$ were cold in the middle and the buns were stale .
hot dogs
-1
The hot dogs were cold in the middle and the $T$ were stale .
buns
-1
While the $T$ was excellent , it was n't cheap -LRB- though not extremely expensive either -RRB- .
food
1
$T$ is good as well .
Beef noodle soup
1
$T$ is great too .
Delivery service
1
The $T$ 's dazzling flavors overwhelm the palate , truly embracing the beauty of authentic Thai cuisine .
food
1
The food 's dazzling flavors overwhelm the palate , truly embracing the beauty of authentic $T$ .
Thai cuisine
1
The food 's dazzling $T$ overwhelm the palate , truly embracing the beauty of authentic Thai cuisine .
flavors
1
I recieved prompt $T$ with a smile .
service
1
They pray to their Food Gods to make them into a good $T$ like VT 's .
pizza
-1
The $T$ was quiet and delightful .
place
1
The $T$ is a diamond in rough -- the food is delicious and homemade with the perfect balance of herbs and tomatoes .
food
1
The food is a diamond in rough -- the $T$ is delicious and homemade with the perfect balance of herbs and tomatoes .
food
1
The food is a diamond in rough -- the food is delicious and homemade with the perfect balance of $T$ and tomatoes .
herbs
1
The food is a diamond in rough -- the food is delicious and homemade with the perfect balance of herbs and $T$ .
tomatoes
1
As much as I like the $T$ there , I ca n't bring myself to go back .
food
1
It looked like $T$ partly done - still in strips .
shredded cheese
-1
The $T$ and ambience are especially great considering it 's in the West Village .
prices
1
The prices and $T$ are especially great considering it 's in the West Village .
ambience
1
The $T$ is pretty good too .
soup
1
It is so easy to get a $T$ at a top place in NYC with a week 's notice .
reservation
1
I have never better enjoyed humble $T$ or a mushroom consomme - and this chef accomplishes without fats .
root vegetables
1
I have never better enjoyed humble root vegetables or a $T$ - and this chef accomplishes without fats .
mushroom consomme
1
I have never better enjoyed humble root vegetables or a mushroom consomme - and this $T$ accomplishes without fats .
chef
1
If you go to Roth 's try to be $T$ by Mike , he is GREAT !!
served
1
not the $T$ , not the ambiance , not the service , I agree with the previous reviews you wait and wait , the wait staff are very rude and when you get in they are looking to get you right out .
food
0
not the food , not the $T$ , not the service , I agree with the previous reviews you wait and wait , the wait staff are very rude and when you get in they are looking to get you right out .
ambiance
0
not the food , not the ambiance , not the $T$ , I agree with the previous reviews you wait and wait , the wait staff are very rude and when you get in they are looking to get you right out .
service
0
not the food , not the ambiance , not the service , I agree with the previous reviews you wait and wait , the $T$ are very rude and when you get in they are looking to get you right out .
wait staff
-1
I always get the $T$ and the beef is always fresh .
Shabu-Shabu dinner
0
I always get the Shabu-Shabu dinner and the $T$ is always fresh .
beef
1
The $T$ was delivered cold and the cheese was n't even fully melted !
pizza
-1
The pizza was delivered cold and the $T$ was n't even fully melted !
cheese
-1
We were very surprised by how good the $T$ was on our first visit here on a Sunday night .
food
1
Nha Trang , while being notorious for utter lack of $T$ and decor , horribly slow wait staff and horribly quick meals , is one of the best vietnamese restaurants i 've ever been to . the pho is delicious and comes with very fresh vegtables .
comfort
-1
Nha Trang , while being notorious for utter lack of comfort and $T$ , horribly slow wait staff and horribly quick meals , is one of the best vietnamese restaurants i 've ever been to . the pho is delicious and comes with very fresh vegtables .
decor
-1
Nha Trang , while being notorious for utter lack of comfort and decor , horribly slow $T$ and horribly quick meals , is one of the best vietnamese restaurants i 've ever been to . the pho is delicious and comes with very fresh vegtables .
wait staff
-1
Nha Trang , while being notorious for utter lack of comfort and decor , horribly slow wait staff and horribly quick $T$ , is one of the best vietnamese restaurants i 've ever been to . the pho is delicious and comes with very fresh vegtables .
meals
-1
Nha Trang , while being notorious for utter lack of comfort and decor , horribly slow wait staff and horribly quick meals , is one of the best vietnamese restaurants i 've ever been to . the $T$ is delicious and comes with very fresh vegtables .
pho
1
Nha Trang , while being notorious for utter lack of comfort and decor , horribly slow wait staff and horribly quick meals , is one of the best vietnamese restaurants i 've ever been to . the pho is delicious and comes with very fresh $T$ .
vegtables
1
On the other hand , if you are not fooled easily , you will find hundreds of restaurants that will give you $T$ and ambiance that is on par with Alain Ducasse , and food that will outshine in presentaion , taste , choice , quality and quantity .
service
0
On the other hand , if you are not fooled easily , you will find hundreds of restaurants that will give you service and $T$ that is on par with Alain Ducasse , and food that will outshine in presentaion , taste , choice , quality and quantity .
ambiance
0
On the other hand , if you are not fooled easily , you will find hundreds of restaurants that will give you service and ambiance that is on par with Alain Ducasse , and $T$ that will outshine in presentaion , taste , choice , quality and quantity .
food
-1
On the other hand , if you are not fooled easily , you will find hundreds of restaurants that will give you service and ambiance that is on par with Alain Ducasse , and food that will outshine in $T$ , taste , choice , quality and quantity .
presentaion
-1
On the other hand , if you are not fooled easily , you will find hundreds of restaurants that will give you service and ambiance that is on par with Alain Ducasse , and food that will outshine in presentaion , $T$ , choice , quality and quantity .
taste
-1
On the other hand , if you are not fooled easily , you will find hundreds of restaurants that will give you service and ambiance that is on par with Alain Ducasse , and food that will outshine in presentaion , taste , $T$ , quality and quantity .
choice
-1
On the other hand , if you are not fooled easily , you will find hundreds of restaurants that will give you service and ambiance that is on par with Alain Ducasse , and food that will outshine in presentaion , taste , choice , $T$ and quantity .
quality
-1
On the other hand , if you are not fooled easily , you will find hundreds of restaurants that will give you service and ambiance that is on par with Alain Ducasse , and food that will outshine in presentaion , taste , choice , quality and $T$ .
quantity
-1
I live in the neighborhood and my friends meet me down here not only for the $T$ but also the promise of The Pizza Place at 3am .
bar scene
1
If I could rate the $T$ this place would be off the charts - unfortunately - the pizza , sorry - not the best in NYC .
people
1
If I could rate the people this place would be off the charts - unfortunately - the $T$ , sorry - not the best in NYC .
pizza
-1
The $T$ is amazing !!!!
food
1
Having not been home in the last 2 years may skew this reviewer a bit , but the $T$ was tasty and spicy sans the oil that comes floating along at similar venues .
food
1
Having not been home in the last 2 years may skew this reviewer a bit , but the food was tasty and spicy sans the $T$ that comes floating along at similar venues .
oil
0
The $T$ are now very small , the sauces are overly-ambitious usually inedible while the service is still good , the restaurant , due to its popularity , seems frantic .
portions
-1
The portions are now very small , the $T$ are overly-ambitious usually inedible while the service is still good , the restaurant , due to its popularity , seems frantic .
sauces
-1
The portions are now very small , the sauces are overly-ambitious usually inedible while the $T$ is still good , the restaurant , due to its popularity , seems frantic .
service
1
For the $T$ , you can not eat this well in Manhattan .
price
1
The $T$ is very friendly and a great guy , go try his pizza , you 'll like it !
owner
1
The owner is very friendly and a great guy , go try his $T$ , you 'll like it !
pizza
1
The $T$ is great !!!
atmosphere
1
With so many good restaurants on the UWS , I do n't need overpriced $T$ , absurdly arrogant wait-staff who do n't recognize they work at a glorified diner , clumsy service , and management that does n't care .
food
-1
With so many good restaurants on the UWS , I do n't need overpriced food , absurdly arrogant $T$ who do n't recognize they work at a glorified diner , clumsy service , and management that does n't care .
wait-staff
-1
With so many good restaurants on the UWS , I do n't need overpriced food , absurdly arrogant wait-staff who do n't recognize they work at a glorified diner , clumsy $T$ , and management that does n't care .
service
-1
With so many good restaurants on the UWS , I do n't need overpriced food , absurdly arrogant wait-staff who do n't recognize they work at a glorified diner , clumsy service , and $T$ that does n't care .
management
-1
With so many good restaurants on the UWS , I do n't need overpriced food , absurdly arrogant wait-staff who do n't recognize they work at a glorified $T$ , clumsy service , and management that does n't care .
diner
-1
I tend to judge a sushi restaurant by its $T$ , which was heavenly at sushi rose .
sea urchin
1
The $T$ is a little scatty at times but all is forgiven when the food arrives .
service
-1
The service is a little scatty at times but all is forgiven when the $T$ arrives .
food
1
The $T$ is a bit soggy , but the salads were fresh , included a nice mix of greens -LRB- not iceberg -RRB- all dishes are served piping hot from the kitchen .
bruscetta
-1
The bruscetta is a bit soggy , but the $T$ were fresh , included a nice mix of greens -LRB- not iceberg -RRB- all dishes are served piping hot from the kitchen .
salads
1
The bruscetta is a bit soggy , but the salads were fresh , included a nice mix of greens -LRB- not iceberg -RRB- all $T$ are served piping hot from the kitchen .
dishes
1
The bruscetta is a bit soggy , but the salads were fresh , included a nice $T$ -LRB- not iceberg -RRB- all dishes are served piping hot from the kitchen .
mix of greens
1
The bruscetta is a bit soggy , but the salads were fresh , included a nice mix of greens -LRB- not $T$ -RRB- all dishes are served piping hot from the kitchen .
iceberg
0
The bruscetta is a bit soggy , but the salads were fresh , included a nice mix of greens -LRB- not iceberg -RRB- all dishes are $T$ piping hot from the kitchen .
served
1
The $T$ is n't the greatest , but I suppose that 's how they keep the prices down .
atmosphere
0
The atmosphere is n't the greatest , but I suppose that 's how they keep the $T$ down .
prices
1
The $T$ were great addition .
pickles
1
If your favorite Chinese food is $T$ , then this is NOT your place .
General Tao chicken
-1
If your favorite $T$ is General Tao chicken , then this is NOT your place .
Chinese food
0
You must try the $T$ .
shrimp appetizers
1
Not only is the $T$ the best around , the service has always been attentive and charming .
cuisine
1
Not only is the cuisine the best around , the $T$ has always been attentive and charming .
service
1
The production is a symphony , alot of fun to experience.The $T$ sublime for the most part .
food
1
$T$ tend to forget drinks completely , food portions are so tiny , two people have trouble sharing one entree .
Waiters
-1
Waiters tend to forget drinks completely , $T$ are so tiny , two people have trouble sharing one entree .
food portions
-1
Waiters tend to forget $T$ completely , food portions are so tiny , two people have trouble sharing one entree .
drinks
0
Waiters tend to forget drinks completely , food portions are so tiny , two people have trouble sharing one $T$ .
entree
-1
The $T$ taste like the way I remember them to taste when I was growing up in Taiwan .
cold appetizer dishes
1
The restaurant was packed at first , so we waited at the $T$ for about 20 minutes before we were seated .
bar
0
Interesting selection , good $T$ , service fine , fun decor .
wines
1
Interesting selection , good wines , $T$ fine , fun decor .
service
1
Interesting selection , good wines , service fine , fun $T$ .
decor
1
Any if you have a $T$ you 'll wait for max 5 minutes - so have a drink at the bar .
reservation
1
Any if you have a reservation you 'll wait for max 5 minutes - so have a $T$ at the bar .
drink
0
Any if you have a reservation you 'll wait for max 5 minutes - so have a drink at the $T$ .
bar
0
Whether it 's the $T$ or the lamb glazed with balsamic vinegar , you will surely be transported to Northern Italy with one bite .
parmesean porcini souffle
1
Whether it 's the parmesean porcini souffle or the $T$ , you will surely be transported to Northern Italy with one bite .
lamb glazed with balsamic vinegar
1
The $T$ at this place is ` gourmet ' Indian cuisine .
food
0
The food at this place is $T$ .
'gourmet' Indian cuisine
0
But the thing that my wife and I hated was it was so loud and it felt like ' $T$ ' or ` pub ' .
bar
-1
But the thing that my wife and I hated was it was so loud and it felt like ` bar ' or ' $T$ ' .
pub
-1
While there are plenty of places to go for a good $T$ , Katz 's has a charm about it .
corned beef sandwich
1
However , looking at the table next to ours , we both sort of wished we had ordered $T$ , which looked PERRRRRRRRRFECT .
pizza
1
$T$ at upper intermediate range .
Priced
-1
If you live in new york city , you 'll find better $T$ at small restaurants outside of time square and spend half the amount .
food
-1
If you live in new york city , you 'll find better food at small restaurants outside of time square and spend half the $T$ .
amount
-1
Try the $T$ or the lox spread on a whole wheat everything bagel .
olive cream cheese
1
Try the olive cream cheese or the $T$ on a whole wheat everything bagel .
lox spread
1
Try the olive cream cheese or the lox spread on a whole wheat everything $T$ .
bagel
0
they did n't disappoint , $T$ from the second i arrived at the door was extremely pleasant and attentive with almost one server per table .
service
1
they did n't disappoint , service from the second i arrived at the door was extremely pleasant and attentive with almost one $T$ per table .
server
1
they did n't disappoint , service from the second i arrived at the door was extremely pleasant and attentive with almost one server per $T$ .
table
0
I do n't know who they think they are but they have no respect for the residents of the neighborhood ever since they opened their cabaret next door and blasts loud $T$ till three in the morning every weekend during the summer .
music
-1
The $T$ was also good -- they did n't try to overpack the rice .
rice to fish ration
1
The rice to fish ration was also good -- they did n't try to overpack the $T$ .
rice
1
They used $T$ on top !
shredded cheese
0
The $T$ is great and they have a good selecion of wines at reasonable prices .
food
1
The food is great and they have a good $T$ at reasonable prices .
selecion of wines
1
The food is great and they have a good selecion of wines at reasonable $T$ .
prices
1
The only positive was the $T$ , which was prompt , knowledgable , and likeable .
wait staff
1
I could n't reccommend their $T$ any higher .
Godmother pizza
1
I am not a vegetarian but , almost all the $T$ were great .
dishes
1
I was very impressed by this low-key upper eastsider and their authentically $T$ !!!
thai cuisine
1
For the location , the $T$ are very reasonable .
prices
1
For the $T$ , the prices are very reasonable .
location
0
The $T$ is okay and the prices here are mediocre .
food
0
The food is okay and the $T$ here are mediocre .
prices
0
My friend 's $T$ was also the complete opposite of what it 's supposed to taste like -LRB- aND look like -RRB- .
food
-1
I ordered the $T$ and it was soaked in a lime juice concoction where all you could taste was the lime .
crab cocktail
-1
I ordered the crab cocktail and it was soaked in a $T$ where all you could taste was the lime .
lime juice concoction
0
I ordered the crab cocktail and it was soaked in a lime juice concoction where all you could taste was the $T$ .
lime
0
I would like to return and try some of the other $T$ when I do n't have to rush off to a show .
menu items
1
We have been to this place many times , and always have great $T$ , wine , and service .
food
1
We have been to this place many times , and always have great food , $T$ , and service .
wine
1
We have been to this place many times , and always have great food , wine , and $T$ .
service
1
Hopefully next time , I will save room for $T$ .
dessert
0
Not a typical pizza joint , but good for a low key and fairly cheap nice sit down $T$ .
dinner
1
The $T$ was tender and melted in my mouth .
corned beef
1
The best $T$ , I 've ever had .
Chicken pad tai
1
$ 20 for all you can eat $T$ can not be beaten .
sushi
0
Haru serves very fresh $T$ , has a trendy , modern ambiance , prime location on Park Avenue South and friendly service .
fish
1
Haru serves very fresh fish , has a trendy , modern ambiance , prime location on Park Avenue South and friendly $T$ .
service
1
Haru serves very fresh fish , has a trendy , modern $T$ , prime location on Park Avenue South and friendly service .
ambiance
1
Haru serves very fresh fish , has a trendy , modern ambiance , prime $T$ on Park Avenue South and friendly service .
location
1
Warm and friendly in the winter and terrific $T$ in the warmer months .
outdoor seating
1
Very romantic fires - I 've literally spent hours at Lanterna , drinking $T$ from their extensive wine and enjoying the ambience .
wine
1
Very romantic fires - I 've literally spent hours at Lanterna , drinking wine from their extensive wine and enjoying the $T$ .
ambience
1
Very romantic fires - I 've literally spent hours at Lanterna , drinking wine from their extensive $T$ and enjoying the ambience .
wine
1
We got a little tipsy from the $T$ but is n't that what Saturday nights with the girlfriends are all about ?
sake
0
I almost wanted to write a bad review , so no one would ever go here and I could have all the $T$ to myself !
dumplings
1
Always a nice $T$ , but never loud .
crowd
1
My $T$ was not cooked at all , my friends salmon was completely raw .
turkey burger
-1
My turkey burger was not cooked at all , my friends $T$ was completely raw .
salmon
-1
$T$ is minimalist and clean - nothing to distract or commend .
Decor
0
His $T$ are very inventive , delicious and classy .
drinks
1
Great $T$ , great prices , great service .
food
1
Great food , great $T$ , great service .
prices
1
Great food , great prices , great $T$ .
service
1
This is n't your corner $T$ takeout .
Chinese food
0
Awsome $T$ especially the Margheritta slice .
Pizza
1
Awsome Pizza especially the $T$ slice .
Margheritta
1
This $T$ , however , has a lot less pretension than Joya and the Thai food is still above-average .
place
1
This place , however , has a lot less pretension than Joya and the $T$ is still above-average .
Thai food
1
Try ordering from the regular $T$ , then you would not regret !
menu
1
Told us to sit anywhere , and when we sat he said the $T$ was reserved .
table
-1
uni from maine vs california , sea vs freshwater $T$ -RRB- to get a good taste comparison .
eel
0
We started with $T$ and mussels -LRB- the best ive ever had , ever -RRB- and had the cod and trout for dinner .
lox
1
We started with lox and $T$ -LRB- the best ive ever had , ever -RRB- and had the cod and trout for dinner .
mussels
1
We started with lox and mussels -LRB- the best ive ever had , ever -RRB- and had the $T$ and trout for dinner .
cod
0
We started with lox and mussels -LRB- the best ive ever had , ever -RRB- and had the cod and $T$ for dinner .
trout
0
We started with lox and mussels -LRB- the best ive ever had , ever -RRB- and had the cod and trout for $T$ .
dinner
0
The $T$ was n't for us , though .
crispy chicken
-1
$T$ is great .
Food
1
I recommend the $T$ and caprese salad and the beans on toast were a wonderful start to the meal !
meatballs
1
I recommend the meatballs and $T$ and the beans on toast were a wonderful start to the meal !
caprese salad
1
I recommend the meatballs and caprese salad and the $T$ were a wonderful start to the meal !
beans on toast
1
I recommend the meatballs and caprese salad and the beans on toast were a wonderful start to the $T$ !
meal
0
This $T$ is incredibly tiny .
place
-1
I did n't complain , I liked the $T$ so much .
atmosphere
1
In reality -LRB- to maximize potential $T$ -RRB- they were still taking phone reservations and reallocating tables of those waiting in the lobby .
diners
0
In reality -LRB- to maximize potential diners -RRB- they were still taking phone $T$ and reallocating tables of those waiting in the lobby .
reservations
-1
In reality -LRB- to maximize potential diners -RRB- they were still taking phone reservations and reallocating $T$ of those waiting in the lobby .
tables
-1
In reality -LRB- to maximize potential diners -RRB- they were still taking phone reservations and reallocating tables of those waiting in the $T$ .
lobby
0
In reality -LRB- to maximize potential diners -RRB- they were still taking phone reservations and reallocating tables of those $T$ in the lobby .
waiting
-1
The $T$ is always good , the tapas are always yummy , especially with the warm pita bread .
wine
1
The wine is always good , the $T$ are always yummy , especially with the warm pita bread .
tapas
1
The wine is always good , the tapas are always yummy , especially with the warm $T$ .
pita bread
1
But when you are seated the $T$ are great , they explain everything on the menu , and the price of the food is really cheap for the service you get .
waitresses
1
But when you are seated the waitresses are great , they explain everything on the menu , and the $T$ of the food is really cheap for the service you get .
price
1
But when you are seated the waitresses are great , they explain everything on the menu , and the price of the food is really cheap for the $T$ you get .
service
1
But when you are seated the waitresses are great , they explain everything on the $T$ , and the price of the food is really cheap for the service you get .
menu
0
But when you are seated the waitresses are great , they explain everything on the menu , and the price of the $T$ is really cheap for the service you get .
food
0
I 've been to several places for $T$ and this has got to be the WORST .
Dim Sum
-1
The freshest , best $T$ , and the fastest delivery .
variety
1
The freshest , best variety , and the fastest $T$ .
delivery
1
Go to Volare for 1st class $T$ and terrific food .
service
1
Go to Volare for 1st class service and terrific $T$ .
food
1
It 's super-trendy and there 's always someone to take that empty seat , so it seems that customer $T$ has been deemed not of the essence .
service
1
It 's super-trendy and there 's always someone to take that empty $T$ , so it seems that customer service has been deemed not of the essence .
seat
0
$T$ took almost 4 hours without any lag time .
Dinner
-1
The $T$ in the restaurant were pretty obnoxious and loud .
people
-1
The $T$ are dry , tasteless and way overpriced .
sandwiches
-1
$T$ no more than a Jersey deli but way better .
Price
1
The $T$ is really good too .
fried rice
1
We were well attended to by the enthusiastic $T$ especially the manager Tony Gaskin who made excellent suggestions for our menu selections .
staff
1
We were well attended to by the enthusiastic staff especially the $T$ Tony Gaskin who made excellent suggestions for our menu selections .
manager
1
We were well attended to by the enthusiastic staff especially the manager Tony Gaskin who made excellent suggestions for our $T$ .
menu selections
1
Made my $T$ uncomfortable .
dining experience
-1
still stay away , the table next to us walked out after my table and aanother were $T$ eventhough they were there much longer ...
serves
-1
I was with a party of 7 -LRB- close but not next the the $T$ -RRB- and we were eating with our coats on .
front doors
0
A very inviting restaurant , with friendly $T$ .
service
1
THe $T$ is very pleasant , where you can see their personal herb garden .
back garden sitting area
1
THe back garden sitting area is very pleasant , where you can see their $T$ .
personal herb garden
1
Good French restaurant in an area devoid of decent restaurants unless you 're into eating 4 pound $T$ at Katz ' Deli , or Mexican food which is supplied by capable restaurants .
pastrami sandwiches
0
Good French restaurant in an area devoid of decent restaurants unless you 're into eating 4 pound pastrami sandwiches at Katz ' Deli , or $T$ which is supplied by capable restaurants .
Mexican food
0
The $T$ are always welll made and wine selection is fairly priced .
drinks
1
The drinks are always welll made and $T$ is fairly priced .
wine selection
0
The drinks are always welll made and wine selection is fairly $T$ .
priced
1
We also had shared a $T$ that was fresh .
house salad
1
The $T$ is amazing !
ceiling
1
And at the conclusion of this culinary nightmare the $T$ was given to our table by knocking over a glass of water .
check
0
And at the conclusion of this culinary nightmare the check was given to our $T$ by knocking over a glass of water .
table
0
And at the conclusion of this culinary nightmare the check was given to our table by knocking over a $T$ .
glass of water
0
Not a small feat for good $T$ in the area .
french food
1
The space is a bit too small for $T$ , so on jazz nights , it can be loud and cramped .
live music
0
The $T$ is a bit too small for live music , so on jazz nights , it can be loud and cramped .
space
-1
The space is a bit too small for live music , so on $T$ , it can be loud and cramped .
jazz nights
0
$T$ was average but tasty .
Food
1
Big Wong gets big Ups for a fine $T$ .
establishment
1
The $T$ was bland and small , dessert was not inspired .
entree
-1
The entree was bland and small , $T$ was not inspired .
dessert
-1
The $T$ was the friendliest that have seen in New York .
staff
1
With the exception of our lemon salad that had so much pepper on it that our eyes started watering , the $T$ here was decent , not great .
food
0
With the exception of our $T$ that had so much pepper on it that our eyes started watering , the food here was decent , not great .
lemon salad
-1
With the exception of our lemon salad that had so much $T$ on it that our eyes started watering , the food here was decent , not great .
pepper
-1
The Pad thai , lad nar and various other dishes all look good on paper but , I 've had better thai food in less asthetically pleasing $T$ .
places
-1
The Pad thai , lad nar and various other dishes all look good on paper but , I 've had better $T$ in less asthetically pleasing places .
thai food
0
Delicious $T$ at a great price but do not go here on a cold day and sit by the front door .
food
1
Delicious food at a great $T$ but do not go here on a cold day and sit by the front door .
price
1
Delicious food at a great price but do not go here on a cold day and sit by the $T$ .
front door
0
my picks : $T$ , fish with hot bean source , fish fillet in spicy source -LRB- special menu -RRB- .
Guizhou chicken
1
my picks : Guizhou chicken , $T$ , fish fillet in spicy source -LRB- special menu -RRB- .
fish with hot bean source
1
my picks : Guizhou chicken , fish with hot bean source , $T$ -LRB- special menu -RRB- .
fish fillet in spicy source
1
my picks : Guizhou chicken , fish with hot bean source , fish fillet in spicy source -LRB- $T$ -RRB- .
special menu
1
Overall , I 'm still impressed that the place even exists and the $T$ are quite decent but then again , its Chinatown .
prices
1
Admittedly some nights inside the restaurant were rather warm , but the $T$ is part of the charm .
open kitchen
1
$T$ was a little soggy .
Pizza
-1
The $T$ inludes famous scrumptious bombay style chaat such as bhelpuri , sevpuri and samosa chaats , as well as other great indian appetizers .
food
1
The food inludes famous scrumptious bombay style chaat such as $T$ , sevpuri and samosa chaats , as well as other great indian appetizers .
bhelpuri
1
The food inludes famous scrumptious bombay style chaat such as bhelpuri , $T$ and samosa chaats , as well as other great indian appetizers .
sevpuri
1
The food inludes famous scrumptious bombay style chaat such as bhelpuri , sevpuri and $T$ , as well as other great indian appetizers .
samosa chaats
1
The food inludes famous scrumptious bombay style chaat such as bhelpuri , sevpuri and samosa chaats , as well as other great $T$ .
indian appetizers
1
The food inludes famous scrumptious $T$ such as bhelpuri , sevpuri and samosa chaats , as well as other great indian appetizers .
bombay style chaat
1
The $T$ had NO curry flavor whatsoever .
Singapore Mai Fun
-1
The Singapore Mai Fun had NO $T$ whatsoever .
curry flavor
-1
The only problem is that the $T$ is a complete incompetent .
manager
-1
The $T$ is interesting and has many good values .
wine list
1
I 'm still mad that i had to pay for lousy $T$ .
food
-1
This restaurant used to be our regular Thursday night $T$ .
dinner location
0
Definite go if you 're used to good $T$ from abroad .
Indian restaurant food
1
THR $T$ IS COMPACT , MODERN , YET COZY .
AT MOSHPHERE
1
By far , the best $T$ in Manhattan .
pizza
1
Decent $T$ in cute - though a bit dank - little Nolita hangout , BUT service terrible .
Thai food
1
Decent Thai food in cute - though a bit dank - little Nolita hangout , BUT $T$ terrible .
service
-1
The $T$ actually poured water on my hand and walked away .
waiter
-1
The waiter actually poured $T$ on my hand and walked away .
water
0
The $T$ is mostly made from scratch , fresh and well prepared .
food
1
Worse of all , $ 60 was erroneously added to our $ 80 $T$ .
bill
-1
NO more $T$ , expensive tips and annoying stuff .
reservations
1
NO more reservations , expensive $T$ and annoying stuff .
tips
1
NO more reservations , expensive tips and annoying $T$ .
stuff
1
Try the $T$ .
sea bass
1
$ 20 gets you unlimited $T$ of a very high quality - I even took a friend here from Japan who said it was one of the best sushi places in the US that he has been to .
sushi
1
$ 20 gets you unlimited sushi of a very high quality - I even took a friend here from Japan who said it was one of the best $T$ in the US that he has been to .
sushi places
1
$ 20 gets you unlimited sushi of a very high $T$ - I even took a friend here from Japan who said it was one of the best sushi places in the US that he has been to .
quality
1
$T$ was n't anything spectacular for the price .
Sushi
0
Sushi was n't anything spectacular for the $T$ .
price
-1
During our meal , the $T$ came over and checked on us and even bought us a round of drinks .
management
1
During our $T$ , the management came over and checked on us and even bought us a round of drinks .
meal
0
During our meal , the management came over and checked on us and even bought us a $T$ .
round of drinks
0
But they do n't have a $T$ , which is strange .
toaster
-1
So , for good $T$ i 'd recommend it , but not for a fun night out .
food
1
The menu choices are similar but the $T$ lacked more flavor than it looked .
taste
-1
The $T$ are similar but the taste lacked more flavor than it looked .
menu choices
0
The menu choices are similar but the taste lacked more $T$ than it looked .
flavor
-1
A must for all the $T$ lovers .
Dosa
1
The $T$ are HUGE , so it might be good to order three things to split -LRB- rather than one appetizer and entree per person -RRB- for two people .
portions
1
The portions are HUGE , so it might be good to order three things to split -LRB- rather than one $T$ and entree per person -RRB- for two people .
appetizer
0
The portions are HUGE , so it might be good to order three things to split -LRB- rather than one appetizer and $T$ per person -RRB- for two people .
entree
0
The $T$ are just OK and the main courses were decidedly subpar .
appetizers
0
The appetizers are just OK and the $T$ were decidedly subpar .
main courses
-1
Someone else recommended the $T$ - we also left that .
dessert
-1
The $T$ is beautifully presented and is a delight in delicious combinations .
exotic food
1
The $T$ is very attentive and we can almost always get a table .
staff
1
The staff is very attentive and we can almost always get a $T$ .
table
1
Try the $T$ , it is a true experience for your taste buds !!
mediterranean salad
1
$T$ are always friendly .
People
1
The $T$ are out of this world and I love that coffee !!
cream cheeses
1
The cream cheeses are out of this world and I love that $T$ !!
coffee
1
From the $T$ to the sides to the drinks , everything was creatively prepared yet still simple .
entrees
1
From the entrees to the $T$ to the drinks , everything was creatively prepared yet still simple .
sides
1
From the entrees to the sides to the $T$ , everything was creatively prepared yet still simple .
drinks
1
$T$ was prompt and courteous .
Service
1
It was not above ordinary and the $T$ had cheap -LRB- undercooked -RRB- beef .
beef version
-1
It was not above ordinary and the beef version had cheap -LRB- undercooked -RRB- $T$ .
beef
-1
Chance is a small cozy restaurant , with a romantic feel to it , the $T$ is great .
decor
1
It was nice and fresh , but I ca n't give it high scores on being authentic $T$ .
thai
-1
Got $T$ .
club soda, filled with ice, no lime
0
Only $T$ and beer are served , but the house varities are actually quite good .
wine
0
Only wine and $T$ are served , but the house varities are actually quite good .
beer
0
Only wine and beer are served , but the $T$ are actually quite good .
house varities
1
Only wine and beer are $T$ , but the house varities are actually quite good .
served
-1
This place must have cost the $T$ afortune to build .
owners
0
This place must have $T$ the owners afortune to build .
cost
-1
Oh , and the complimentary $T$ was just enough - yummy !
pudding dessert
1
we split a tasty $T$ and the malai tikka wrap .
vegetable samosa
1
we split a tasty vegetable samosa and the $T$ .
malai tikka wrap
1
Knowledge of the $T$ and the waitress are below average .
chef
-1
Knowledge of the chef and the $T$ are below average .
waitress
-1
We were walking around the village and went into this place just for some $T$ .
drinks
0
Decent $T$ too .
wine selection
1
It saves walking in and waiting for a table in the often noisy , crowded $T$ at dinnertime .
bar
-1
It saves walking in and $T$ for a table in the often noisy , crowded bar at dinnertime .
waiting
-1
It saves walking in and waiting for a $T$ in the often noisy , crowded bar at dinnertime .
table
-1
I have to say I have never had a disapointing $T$ here .
meal
1
Mine was a little burnt but still delicious with $T$ and panchetta -LRB- raddichio was kind of bitter though -RRB- .
goat cheese
1
Mine was a little burnt but still delicious with goat cheese and $T$ -LRB- raddichio was kind of bitter though -RRB- .
panchetta
1
Mine was a little burnt but still delicious with goat cheese and panchetta -LRB- $T$ was kind of bitter though -RRB- .
raddichio
-1
Disappointing $T$ , lousy service .
food
-1
Disappointing food , lousy $T$ .
service
-1
If you want a casual neighborhood bistro that has great $T$ and excellent service , this is the place .
food
1
If you want a casual neighborhood bistro that has great food and excellent $T$ , this is the place .
service
1
great place to go for a drink too because they have 100 $T$ .
kinds of beer
1
great place to go for a $T$ too because they have 100 kinds of beer .
drink
0
Over $T$ , and small portions .
price
-1
Over price , and small $T$ .
portions
-1
Meanwhile , the $T$ continued to pour champagne from his reserve after we had finished our bottle and we enjoyed an amuse of turnip soup with pureed basil , gratis .
bartender
1
Meanwhile , the bartender continued to pour $T$ from his reserve after we had finished our bottle and we enjoyed an amuse of turnip soup with pureed basil , gratis .
champagne
0
Meanwhile , the bartender continued to pour champagne from his reserve after we had finished our bottle and we enjoyed an amuse of $T$ , gratis .
turnip soup with pureed basil
1
The $T$ was well prepared and the service impecable .
food
1
The food was well prepared and the $T$ impecable .
service
1
BUt their best $T$ is thh Thai spiced curry noodles with shrimp - a dish that would cost $ 23.95 is most places , but it is $ 16 here .
dish
1
BUt their best dish is thh $T$ - a dish that would cost $ 23.95 is most places , but it is $ 16 here .
Thai spiced curry noodles with shrimp
1
BUt their best dish is thh Thai spiced curry noodles with shrimp - a $T$ that would cost $ 23.95 is most places , but it is $ 16 here .
dish
1
BUt their best dish is thh Thai spiced curry noodles with shrimp - a dish that would $T$ $ 23.95 is most places , but it is $ 16 here .
cost
1
Good , dark $T$ and the music is a nice touch .
atmosphere
1
Good , dark atmosphere and the $T$ is a nice touch .
music
1
My husband said the $T$ were very small , but if my main course was good to eat the portion would 've been fine for me .
portions
-1
My husband said the portions were very small , but if my main course was good to eat the $T$ would 've been fine for me .
portion
1
My husband said the portions were very small , but if my $T$ e was good to eat the portion would 've been fine for me .
main cours
-1
But the $T$ is definitely not great -- bland and indistinguished .
thai
-1
Great for groups , great for a date , great for early $T$ or a nightcap .
brunch
1
Great for groups , great for a date , great for early brunch or a $T$ .
nightcap
1
Our friendly server made great $T$ and also sent both the sommelier and the fromager to the table to help suggest different pairings for wine and cheese .
food suggestions
1
Our friendly $T$ made great food suggestions and also sent both the sommelier and the fromager to the table to help suggest different pairings for wine and cheese .
server
1
Our friendly server made great food suggestions and also sent both the $T$ and the fromager to the table to help suggest different pairings for wine and cheese .
sommelier
1
Our friendly server made great food suggestions and also sent both the sommelier and the $T$ to the table to help suggest different pairings for wine and cheese .
fromager
1
Our friendly server made great food suggestions and also sent both the sommelier and the fromager to the table to help suggest different pairings for $T$ and cheese .
wine
0
Our friendly server made great food suggestions and also sent both the sommelier and the fromager to the table to help suggest different pairings for wine and $T$ .
cheese
0
Because we did n't have a reservation , we could only sit in the $T$ , but it was great , secluded and perfect in nice weather .
back garden
1
Because we did n't have a $T$ , we could only sit in the back garden , but it was great , secluded and perfect in nice weather .
reservation
-1
Stuffing yourself with $T$ is a rare thing .
Japanese food
0
While the $T$ was good -LRB- certainly no Il Mulino -RRB- the service was horrendous .
food
1
While the food was good -LRB- certainly no Il Mulino -RRB- the $T$ was horrendous .
service
-1
$T$ is not what one would expect from a joint in this price category .
Service
-1
Service is not what one would expect from a joint in this $T$ .
price category
-1
Our family never expected such incredible $T$ in a restaurant .
entertainment
1
i would recommend $T$ on weekends though .
reservations
0
Great $T$ for lunch place .
pizza
1
The food was very expensive -LRB- we spent $ 160 for $T$ for two -RRB- but extremely tasty .
lunch
-1
We were a group of 8 and well $T$ .
seved
1
The $T$ , the specials menus , food , and even all the waitstaff are ALL TOTALLY Japanese .
signs
1
The signs , the $T$ , food , and even all the waitstaff are ALL TOTALLY Japanese .
specials menus
1
The signs , the specials menus , $T$ , and even all the waitstaff are ALL TOTALLY Japanese .
food
1
The signs , the specials menus , food , and even all the $T$ are ALL TOTALLY Japanese .
waitstaff
1
I LOVE their spicy $T$ , and my boyfriend consistently gets the sesame chicken .
scallop roll
1
I LOVE their spicy scallop roll , and my boyfriend consistently gets the $T$ .
sesame chicken
1
I 'm no $T$ critic , but I 'd like to think I have a tiny bit of experience under my belt having lived in NY for the last 11 years .
food
0
I noted it was crossed off on the $T$ .
bill
0
Best dish is $T$ .
nori-wrapped tuna
1
Best $T$ is nori-wrapped tuna .
dish
1
The $T$ was absolutely amazing !!
food
1
Some $T$ make you feel like they are doing you a favor to bring you the food .
servers
-1
Some servers make you feel like they are doing you a favor to bring you the $T$ .
food
0
An excellent alternative to $T$ joints and ordering in but , the food was slightly disappointing .
fast food
-1
An excellent alternative to fast food joints and ordering in but , the $T$ was slightly disappointing .
food
-1
Mermaid Inn is an overall good restaurant with really good $T$ .
seafood
1
The $T$ is also attentive and friendly .
staff
1
The $T$ is truly amazing here .
all you can eat deal
1
That is a problem since we paid about 20 bucks a $T$ , and had to order 5 dishes to get a decent taste .
dish
-1
That is a problem since we paid about 20 bucks a dish , and had to order 5 dishes to get a decent $T$ .
taste
0
That is a problem since we paid about 20 bucks a dish , and had to order 5 $T$ to get a decent taste .
dishes
-1
They were such a rip-off -LRB- $ 8.95 for four small $T$ -RRB- and not worth trying .
meat patties in steamed buns
-1
All of the $T$ are terrific and the price is even better !
pizzas
1
All of the pizzas are terrific and the $T$ is even better !
price
1
It is about $T$ and Ambiance , and imagine how dreadful it will be it we only had to listen to an idle engine .
FOOD
-1
It is about FOOD and $T$ , and imagine how dreadful it will be it we only had to listen to an idle engine .
Ambiance
-1
The $T$ was good too .
food
1
Immediately after we paid , the $T$ took the money and said , okay , you guys are outta here .
waiter
-1
The $T$ is quietly elegant with no music to shout over -- how refreshing !
dining room
1
The dining room is quietly elegant with no $T$ to shout over -- how refreshing !
music
1
Admittedly , this is not the place for gigantic pieces of fish overflowing the plate -LRB- and thank goodness , in my opinion -RRB- but for simple , elegant $T$ there is no better place in New York or anywhere in the US .
sushi
1
Admittedly , this is not the place for gigantic pieces of $T$ overflowing the plate -LRB- and thank goodness , in my opinion -RRB- but for simple , elegant sushi there is no better place in New York or anywhere in the US .
fish
0
The $T$ seemed to have a wide variety of dishes for seafood lovers and interesting ways of preparing them .
menu
1
The menu seemed to have a wide $T$ for seafood lovers and interesting ways of preparing them .
variety of dishes
1
The menu seemed to have a wide variety of dishes for $T$ lovers and interesting ways of preparing them .
seafood
1
The $T$ to start was incredible and the pasta was phenomenal .
white bean brushetta
1
The white bean brushetta to start was incredible and the $T$ was phenomenal .
pasta
1
The rest of the menu is limited by everything is good $T$ .
eats
1
The $T$ is nothing like the one on the website .
menu
-1
Great $T$ , great lay out and awesome service .
food
1
Great food , great $T$ and awesome service .
lay out
1
Great food , great lay out and awesome $T$ .
service
1
Ive asked a $T$ for a lotus leaf wrapped rice and she replied back rice and just walked away .
cart attendant
-1
Ive asked a cart attendant for a $T$ and she replied back rice and just walked away .
lotus leaf wrapped rice
0
Ive asked a cart attendant for a lotus leaf wrapped rice and she replied back $T$ and just walked away .
rice
0
We walked in on a Wednesday night and were $T$ promptly .
seated
1
The $T$ is very freindly , they make it feel like you 're eating in a freindly little european town .
wait staff
1
The $T$ are all very busy , it 's not outstanding service , but I 've never been dealt with rudely .
waitstaff
-1
I have lived in Japan for 7 years and the taste of the $T$ and the feel of the restaurant is like being back in Japan .
food
1
I have lived in Japan for 7 years and the taste of the food and the $T$ of the restaurant is like being back in Japan .
feel
1
I have lived in Japan for 7 years and the $T$ of the food and the feel of the restaurant is like being back in Japan .
taste
1
They have it all -- great $T$ , food , and service .
price
1
They have it all -- great price , $T$ , and service .
food
1
They have it all -- great price , food , and $T$ .
service
1
The $T$ are great , and the menu is extensive .
flavors
1
The flavors are great , and the $T$ is extensive .
menu
1
The $T$ was amazing , the service was so attentive and personable , and how about that ambience !
food
1
The food was amazing , the $T$ was so attentive and personable , and how about that ambience !
service
1
The food was amazing , the service was so attentive and personable , and how about that $T$ !
ambience
1
This place has the best $T$ I have seen anywhere in the northside of W'burg , and will impress whoever you bring there .
interior
1
This $T$ has the best interior I have seen anywhere in the northside of W'burg , and will impress whoever you bring there .
place
1
The $T$ has been consistant for years and it never lets you down .
food
1
I found the variety of the $T$ to be satisfying - fresh and yummy .
sashimi plate
1
And forget what you read under me , the $T$ is n't that bad either .
atmosphere
0
We could n't carry our conversation as we were routinely interrupted by $T$ and servants asking us to order and hinting that we 're taking too much time -- amazing , we just sat down .
waitress
-1
We could n't carry our conversation as we were routinely interrupted by waitress and $T$ asking us to order and hinting that we 're taking too much time -- amazing , we just sat down .
servants
-1
sometimes i get good $T$ and ok service .
food
1
sometimes i get good food and ok $T$ .
service
0
It 's a place for people who pay a lot for mediocre $T$ , noise and a chance to be with their fellow bridge and tunnel folks .
food
0
It 's a place for people who pay a lot for mediocre food , $T$ and a chance to be with their fellow bridge and tunnel folks .
noise
-1
After complaining about the $T$ , the manager came over to tell us that , no one had ever complained before , and that we just did n't know what the dish was supposed to taste like .
chicken dish
-1
After complaining about the chicken dish , the $T$ came over to tell us that , no one had ever complained before , and that we just did n't know what the dish was supposed to taste like .
manager
-1
After complaining about the chicken dish , the manager came over to tell us that , no one had ever complained before , and that we just did n't know what the $T$ was supposed to taste like .
dish
0
The $T$ was spicy and delicious .
food
1
Went for a late weekday $T$ .
lunch
0
$T$ was unable to tear himself away from friends at bar .
Bartender
-1
Bartender was unable to tear himself away from friends at $T$ .
bar
0
Anyways , if you 're in the neighborhood to eat good $T$ , I would n't waste my time trying to find something , rather go across the street to Tamari .
food
1
Dahkin also offers $T$ and buffet .
prix fixe lunch
1
Dahkin also offers prix fixe lunch and $T$ .
buffet
1
This was my frist time at Cafe St. Bart 's and I must say how delicous the $T$ and the service was .
food
1
This was my frist time at Cafe St. Bart 's and I must say how delicous the food and the $T$ was .
service
1
Went on a double date with friend and his girlfriend for a few $T$ and appetizers .
drinks
0
Went on a double date with friend and his girlfriend for a few drinks and $T$ .
appetizers
0
Great place to grab a $T$ on the way to work .
hot bagel
1
It 's like they took leftover $T$ , poured oil and sprinkled pepper powder over it -LRB- the sauce was translucent and red -RRB- .
chicken
-1
It 's like they took leftover chicken , poured $T$ and sprinkled pepper powder over it -LRB- the sauce was translucent and red -RRB- .
oil
0
It 's like they took leftover chicken , poured oil and sprinkled $T$ over it -LRB- the sauce was translucent and red -RRB- .
pepper powder
0
It 's like they took leftover chicken , poured oil and sprinkled pepper powder over it -LRB- the $T$ was translucent and red -RRB- .
sauce
-1
One would think we 'd get an apology or complimentary drinks - instead , we got a snobby $T$ would n't even take our order for 15 minutes and gave us lip when we asked him to do so .
waiter
-1
One would think we 'd get an apology or complimentary $T$ - instead , we got a snobby waiter would n't even take our order for 15 minutes and gave us lip when we asked him to do so .
drinks
0
We actually gave 10 % tip -LRB- which we have never done despite mediocre $T$ and service -RRB- , because we felt totally ripped off .
food
0
We actually gave 10 % tip -LRB- which we have never done despite mediocre food and $T$ -RRB- , because we felt totally ripped off .
service
0
We actually gave 10 % $T$ -LRB- which we have never done despite mediocre food and service -RRB- , because we felt totally ripped off .
tip
-1
We were looking forward to nice $T$ when we arrived .
glass of Sangria
1
I would highly recommand requesting a $T$ .
table by the window
1
While we enjoyed the $T$ , we were highly disappointed by the poor service -LRB- waiter was not quite competent and SLOW service -RRB- and lack of remorse .
food
1
While we enjoyed the food , we were highly disappointed by the poor $T$ -LRB- waiter was not quite competent and SLOW service -RRB- and lack of remorse .
service
-1
While we enjoyed the food , we were highly disappointed by the poor service -LRB- $T$ was not quite competent and SLOW service -RRB- and lack of remorse .
waiter
-1
While we enjoyed the food , we were highly disappointed by the poor service -LRB- waiter was not quite competent and SLOW $T$ -RRB- and lack of remorse .
service
-1
The $T$ , however , was a bright flower in a garden .
service
1
We 've been to Grocery three times and not once has an item on the $T$ disappointed .
menu
1
The $T$ is very good too but for the most part , it 's just regular food , nothing special .
food
1
The food is very good too but for the most part , it 's just regular $T$ , nothing special .
food
0
A touch more $T$ heat for contrast and it would have been very good indeed .
jalapeno
1
Tried the $T$ on the recommendation of the last reviewer since it 's one of my favorite dishes .
pad see ew
0
Tried the pad see ew on the recommendation of the last reviewer since it 's one of my favorite $T$ .
dishes
1
We ate out in the $T$ , which is worth it as it 's cool and the music is hear well there .
back patio
1
We ate out in the back patio , which is worth it as it 's cool and the $T$ is hear well there .
music
1
The $T$ is perfect .
location
1
$T$ was really great , we both had the filet , very good , did n't much like the frites that came with , but the filet was so good , neither of us cared .
Guacamole+shrimp appetizer
1
Guacamole + shrimp appetizer was really great , we both had the $T$ , very good , did n't much like the frites that came with , but the filet was so good , neither of us cared .
filet
1
Guacamole + shrimp appetizer was really great , we both had the filet , very good , did n't much like the $T$ that came with , but the filet was so good , neither of us cared .
frites
-1
Guacamole + shrimp appetizer was really great , we both had the filet , very good , did n't much like the frites that came with , but the $T$ was so good , neither of us cared .
filet
1
The $T$ is an asbolute steal .
lunch special
1
This $T$ is asian-air fusion .
food
0
Nothing fancy but really good $T$ with pretty reasonable price .
food
1
Nothing fancy but really good food with pretty reasonable $T$ .
price
1
$T$ is excpetiona , the cheeseburger huge and delictable , and the service professional wan warm .
The chicken pot pie
1
The chicken pot pie is excpetiona , the $T$ huge and delictable , and the service professional wan warm .
cheeseburger
1
The chicken pot pie is excpetiona , the cheeseburger huge and delictable , and the $T$ professional wan warm .
service
1
While I quite liked the $T$ and the ambience , I 'm not quite sure if it they really deserve it the Michelin rating they have displayed so prooudly in the window .
food
1
While I quite liked the food and the $T$ , I 'm not quite sure if it they really deserve it the Michelin rating they have displayed so prooudly in the window .
ambience
1
Once for $T$ and once for brunch .
dinner
0
Once for dinner and once for $T$ .
brunch
0
Not worth the $T$ .
prices
-1
From the moment you enter till the moment you walk out the friendly and helpful $T$ was was just Fantastic .
staff
1
$T$ was good and food is wonderful .
Service
1
Service was good and $T$ is wonderful .
food
1
She gets 10 for her excellent $T$ and advice .
service
1
The restaurant is a bit noisy but that is something that can be overlooked once you sit down and enjoy a great $T$
meal
1
being a fan of $T$ , indian included , i made friends with this place long ago .
spicy ethnic foods
1
And I say snacking because it really is not set up to be a proper $T$ .
dinner
-1
And I say $T$ because it really is not set up to be a proper dinner .
snacking
0
The $T$ at this restaurant accompanied by fantastic live jazz makes this place a perfect 10 !
quality of food
1
The quality of food at this restaurant accompanied by fantastic $T$ makes this place a perfect 10 !
live jazz
1
I have eaten at Saul , many times , the $T$ is always consistently , outrageously good .
food
1
-LRB- Always ask the bartender for the $T$ !!!
SEASONAL beer
1
-LRB- Always ask the $T$ for the SEASONAL beer !!!
bartender
0
If your visiting , you 'll enjoy the $T$ and the fact that it 's in Time Sq. . .
ambiance
1
We were on our way back to NJ , and since I am in NY , we figured why not grab some $T$ ?
food
0
$T$ and food is what any one would expect when spending that type of money .
Service
0
Service and $T$ is what any one would expect when spending that type of money .
food
0
LOVE the $T$ - felt like I was in Paris .
atmosphere
1
Every $T$ was better than the next .
course
1
The $T$ is incredibly helpful and attentive .
staff
1
If presentation and $T$ is your thing , then this magic show works .
service
1
Apparently , the good $T$ works then .
cook
1
The $T$ was particularly good as well .
Yellowtail
1
I ate $T$ and spectacular salad with perfectly marinated cucumbers and tomatoes with lots of shrimp and basil .
clams oreganta
1
I ate clams oreganta and spectacular $T$ .
salad with perfectly marinated cucumbers and tomatoes with lots of shrimp and basil
1
The $T$ changed , portions were even smaller than before , a lentil dish was salty beyond edibility , a basmati rice dish lacked flavor .
menu
-1
The menu changed , $T$ were even smaller than before , a lentil dish was salty beyond edibility , a basmati rice dish lacked flavor .
portions
-1
The menu changed , portions were even smaller than before , a $T$ was salty beyond edibility , a basmati rice dish lacked flavor .
lentil dish
-1
The menu changed , portions were even smaller than before , a lentil dish was salty beyond edibility , a $T$ lacked flavor .
basmati rice dish
-1
The menu changed , portions were even smaller than before , a lentil dish was salty beyond edibility , a basmati rice dish lacked $T$ .
flavor
-1
Spice is sleek , modern and cool with a $T$ that will not hurt your wallet .
menu
1
Patroon features a nice $T$ and has great staff .
cigar bar
1
Patroon features a nice cigar bar and has great $T$ .
staff
1
Very affordable and excellent $T$ !
ambient
1
More important , the $T$ rivals the best in Tokyo .
sushi
1
I have never had $T$ like this .
cheescake
1
My co-workers had to wait almost an hour for $T$ , only to discover that what they got was not what they ordered .
delivery
-1
Its a go-to for dates as well as $T$ out of town guests .
entertaining
1
Why do people rave about the $T$ .
ambience
-1
Were meeting up with some friends for a $T$ at Lafayette 161 and happened to walk by Thai Angel famished .
drink
0
$T$ drizzled with jalapeno-lime olive oil , the fruit of the oil nicely highlighting the fish 's sweetness .
Fluke sashimi
1
Fluke sashimi drizzled with $T$ , the fruit of the oil nicely highlighting the fish 's sweetness .
jalapeno-lime olive oil
1
Fluke sashimi drizzled with jalapeno-lime olive oil , the $T$ nicely highlighting the fish 's sweetness .
fruit of the oil
1
Fluke sashimi drizzled with jalapeno-lime olive oil , the fruit of the oil nicely highlighting the $T$ 's sweetness .
fish
1
Great $T$ experience .
sushi
1
If you 're looking for a great $T$ at a decent price , go to Del Frisco 's !
meal
1
If you 're looking for a great meal at a decent $T$ , go to Del Frisco 's !
price
1
They charge $ 6.00 for $T$ .
rice
-1
My $T$ was one of the worst I 've had .
steak au poivre
-1
The owner and $T$ are all Japanese as well and that adds to the entire ambiance .
staff
1
The owner and staff are all Japanese as well and that adds to the entire $T$ .
ambiance
1
The $T$ and staff are all Japanese as well and that adds to the entire ambiance .
owner
1
Try the $T$ and the donut like deep fried dough they call Ow Ley Soh , a delicious and sweet tasting bread .
congee
1
Try the congee and the donut like deep fried dough they call Ow Ley Soh , a delicious and sweet tasting $T$ .
bread
1
Try the congee and the $T$ , a delicious and sweet tasting bread .
donut like deep fried dough they call Ow Ley Soh
1
Although the tables may be closely situated , the $T$ , food-quality and service overcompensate .
candle-light
1
Although the tables may be closely situated , the candle-light , $T$ and service overcompensate .
food-quality
1
Although the tables may be closely situated , the candle-light , food-quality and $T$ overcompensate .
service
1
Although the $T$ may be closely situated , the candle-light , food-quality and service overcompensate .
tables
-1
The $T$ was delicious and the waiter was incredibly helpful and attentive -LRB- considering we were the only ones there for the first hour -RRB- .
food
1
The food was delicious and the $T$ was incredibly helpful and attentive -LRB- considering we were the only ones there for the first hour -RRB- .
waiter
1
From the spectacular $T$ to the hospitable waitstaff , I felt like royalty and enjoyed every second of it .
caviar
1
From the spectacular caviar to the hospitable $T$ , I felt like royalty and enjoyed every second of it .
waitstaff
1
Perhaps this food is considered extreme to an Upper East Side resident , but for the rest of us who 've actually eaten $T$ , this is simply dull .
ethnic food
-1
The $T$ was real empty but that was because this was the first Sunday they ever opened .
place
-1
This little place definitely exceeded my expectations and you sure get a lot of $T$ for your money .
food
1
This little place definitely exceeded my expectations and you sure get a lot of food for your $T$ .
money
1
$T$ is delightful , service impeccable .
Ambience
1
Ambience is delightful , $T$ impeccable .
service
1
$T$ was excellent , and the AC worked very well too -LRB- thank God , it was hot ! -RRB- .
Service
1
Service was excellent , and the $T$ worked very well too -LRB- thank God , it was hot ! -RRB- .
AC
1
You get the sense that the $T$ there care about their restaurant and about your experience and that is very nice .
people
1
Both are delicious , the $T$ are friendly and are willing to take a moment and speak to you and shake your hand .
cooks
1
My friend ordered some of their special $T$ which had excellent presentation and tasted great !
sushi rolls
1
Although be warned their dinner menu to sit and take out $T$ are different .
prices
0
Although be warned their $T$ and take out prices are different .
dinner menu to sit
0
Although be warned their dinner menu to sit and $T$ t prices are different .
take ou
0
The $T$ was accomodating , the food was absolutely delicious and the place is lovely .
staff
1
The staff was accomodating , the $T$ was absolutely delicious and the place is lovely .
food
1
The staff was accomodating , the food was absolutely delicious and the $T$ is lovely .
place
1
my picks are : - $T$ -LRB- fried with vegetable juice , very special and tasty -RRB- - Guizhou Chicken - Shredded Squid Family Style -LRB- one of my personal favorites -RRB- - Sichuan Spicy Soft Shell Crab - Shuizhu Fish -LRB- this one is for hardcore Sichuan food fans , I would n't recommend to my American friends as it 's very spicy .
Scallion Pancake
1
my picks are : - Scallion Pancake -LRB- fried with $T$ , very special and tasty -RRB- - Guizhou Chicken - Shredded Squid Family Style -LRB- one of my personal favorites -RRB- - Sichuan Spicy Soft Shell Crab - Shuizhu Fish -LRB- this one is for hardcore Sichuan food fans , I would n't recommend to my American friends as it 's very spicy .
vegetable juice
1
my picks are : - Scallion Pancake -LRB- fried with vegetable juice , very special and tasty -RRB- - $T$ - Shredded Squid Family Style -LRB- one of my personal favorites -RRB- - Sichuan Spicy Soft Shell Crab - Shuizhu Fish -LRB- this one is for hardcore Sichuan food fans , I would n't recommend to my American friends as it 's very spicy .
Guizhou Chicken
1
my picks are : - Scallion Pancake -LRB- fried with vegetable juice , very special and tasty -RRB- - Guizhou Chicken - $T$ -LRB- one of my personal favorites -RRB- - Sichuan Spicy Soft Shell Crab - Shuizhu Fish -LRB- this one is for hardcore Sichuan food fans , I would n't recommend to my American friends as it 's very spicy .
Shredded Squid Family Style
1
my picks are : - Scallion Pancake -LRB- fried with vegetable juice , very special and tasty -RRB- - Guizhou Chicken - Shredded Squid Family Style -LRB- one of my personal favorites -RRB- - $T$ - Shuizhu Fish -LRB- this one is for hardcore Sichuan food fans , I would n't recommend to my American friends as it 's very spicy .
Sichuan Spicy Soft Shell Crab
1
my picks are : - Scallion Pancake -LRB- fried with vegetable juice , very special and tasty -RRB- - Guizhou Chicken - Shredded Squid Family Style -LRB- one of my personal favorites -RRB- - Sichuan Spicy Soft Shell Crab - $T$ -LRB- this one is for hardcore Sichuan food fans , I would n't recommend to my American friends as it 's very spicy .
Shuizhu Fish
1
my picks are : - Scallion Pancake -LRB- fried with vegetable juice , very special and tasty -RRB- - Guizhou Chicken - Shredded Squid Family Style -LRB- one of my personal favorites -RRB- - Sichuan Spicy Soft Shell Crab - Shuizhu Fish -LRB- this one is for hardcore $T$ fans , I would n't recommend to my American friends as it 's very spicy .
Sichuan food
0
They smell like they stuff them with old canned vegetables like the $T$ .
spinach mushroom calzone
-1
They smell like they stuff them with old $T$ like the spinach mushroom calzone .
canned vegetables
-1
To celebrate a birthday , three of us went to Mare anticipating great $T$ .
food
0
There was a great deal for 6 $T$ and a beer or glass of wine for $ 8 !
Blue Point oysters
0
There was a great deal for 6 Blue Point oysters and a $T$ or glass of wine for $ 8 !
beer
0
There was a great deal for 6 Blue Point oysters and a beer or $T$ for $ 8 !
glass of wine
0
I really liked the $T$ at Rice Avenue compared to their Green Curry dish .
noodle dishes
1
I really liked the noodle dishes at Rice Avenue compared to their $T$ .
Green Curry dish
-1
But for whatever reason , $T$ are about twice as high .
prices
-1
I am relatively new to the area and tried Pick a bgel on 2nd and was disappointed with the $T$ and I thought the food was overated and on the pricey side .
service
-1
I am relatively new to the area and tried Pick a bgel on 2nd and was disappointed with the service and I thought the $T$ was overated and on the pricey side .
food
-1
Great $T$ and worth every bit .
atmoshere
1
The $T$ was unusually good and the rock shrimp tempura was awesome , great appetizer to share !
spicy tuna roll
1
The spicy tuna roll was unusually good and the $T$ was awesome , great appetizer to share !
rock shrimp tempura
1
The spicy tuna roll was unusually good and the rock shrimp tempura was awesome , great $T$ to share !
appetizer
1
The $T$ was knowledgeable and full of personality .
staff
1
Great $T$ .
staff
1
Only complaint would be that at an average $T$ of $ 12 - $ 15 per meal , I 'd like not to have to worry about finding a seat !
cost
-1
Only complaint would be that at an average cost of $ 12 - $ 15 per $T$ , I 'd like not to have to worry about finding a seat !
meal
0
Only complaint would be that at an average cost of $ 12 - $ 15 per meal , I 'd like not to have to worry about finding a $T$ !
seat
-1
To finish off such a delightful dinner experience you must have $T$ , especially the White Chocolate Bread Pudding with Gelato and hot chocolate .
dessert
1
To finish off such a delightful dinner experience you must have dessert , especially the $T$ .
White Chocolate Bread Pudding with Gelato and hot chocolate
1
To finish off such a delightful $T$ experience you must have dessert , especially the White Chocolate Bread Pudding with Gelato and hot chocolate .
dinner
1
The $T$ is an amazing dessert as well .
banana tower
1
The banana tower is an amazing $T$ as well .
dessert
1
Excellent $T$ , delicious dishes good and friendly service .
atmosphere
1
Excellent atmosphere , delicious $T$ good and friendly service .
dishes
1
Excellent atmosphere , delicious dishes good and friendly $T$ .
service
1
A cool $T$ to hang with your friends for a couple of healthy drinks and desserts .
place
1
A cool place to hang with your friends for a couple of healthy $T$ and desserts .
drinks
1
A cool place to hang with your friends for a couple of healthy drinks and $T$ .
desserts
1
Great $T$ , lots of people .
vibe
1
I like Mamoun 's $T$ as well , but side by side , Kati Rolls just produce tastier food hands down .
food
1
I like Mamoun 's food as well , but side by side , Kati Rolls just produce tastier $T$ hands down .
food
1
The $T$ is a bit slow , but harkens back to my years growing up in Napoli , Italy where things are not rushed and when you sit down for dinner the table is yours all night .
service
-1
The service is a bit slow , but harkens back to my years growing up in Napoli , Italy where things are not rushed and when you sit down for $T$ the table is yours all night .
dinner
0
The service is a bit slow , but harkens back to my years growing up in Napoli , Italy where things are not rushed and when you sit down for dinner the $T$ is yours all night .
table
1
But that was n't the $T$ : a tiramisu that resembled nothing I have ever had .
icing on the cake
-1
But that was n't the icing on the cake : a $T$ that resembled nothing I have ever had .
tiramisu
-1
Great $T$ and the prices are very reasonable .
food
1
Great food and the $T$ are very reasonable .
prices
1
A cool $T$ with great food , and tons of excellent beer .
bar
1
A cool bar with great $T$ , and tons of excellent beer .
food
1
A cool bar with great food , and tons of excellent $T$ .
beer
1
Be sure to try the seasonal , and always delicious , $T$ .
specials
1
The $T$ is authentic and relaxing and we have always received attentive and prompt service .
ambience
1
The ambience is authentic and relaxing and we have always received attentive and prompt $T$ .
service
1
Fresh , authentic , $T$ in substantial portions .
french cuisine
1
Fresh , authentic , french cuisine in substantial $T$ .
portions
1
$T$ got screwed up , she acted put upon .
Drinks
-1
The one $T$ -LRB- Abby 's treasure -RRB- was actually quite a surprise - it was delicious and had wintermelon covering an assortment of fresh mushrooms and vegetables .
vegetarian entree
1
The one vegetarian entree -LRB- $T$ -RRB- was actually quite a surprise - it was delicious and had wintermelon covering an assortment of fresh mushrooms and vegetables .
Abby's treasure
1
The one vegetarian entree -LRB- Abby 's treasure -RRB- was actually quite a surprise - it was delicious and had $T$ covering an assortment of fresh mushrooms and vegetables .
wintermelon
1
The one vegetarian entree -LRB- Abby 's treasure -RRB- was actually quite a surprise - it was delicious and had wintermelon covering an $T$ .
assortment of fresh mushrooms and vegetables
1
At 5 $T$ for $ 1 , you just can not go wrong .
dumplings
1
But the $T$ is way to expensive .
pizza
-1
And the $T$ is also young , energeic and hot !!!!
staff
1
Even better , they know how to cook French classics like $T$ and Onglet without burning it to death or overcooking it .
Steak au Poivre
1
Even better , they know how to cook French classics like Steak au Poivre and $T$ without burning it to death or overcooking it .
Onglet
1
Service was decent , but not as smooth as I would expect from a place with these $T$ and reputation .
prices
-1
Service was decent , but not as smooth as I would expect from a place with these prices and $T$ .
reputation
1
We had a wonderful $T$ at Naples 45 a month ago on a visit to NYC .
meal
1
Good $T$ .
drink
1
Great $T$ -LRB- spinach and corn dumplings and massamman curry -RRB- , very friendly and no nonsense service and a clean and funky bathroom .
food
1
Great food -LRB- $T$ and massamman curry -RRB- , very friendly and no nonsense service and a clean and funky bathroom .
spinach and corn dumplings
1
Great food -LRB- spinach and corn dumplings and massamman curry -RRB- , very friendly and no nonsense $T$ and a clean and funky bathroom .
service
1
Great food -LRB- spinach and corn dumplings and massamman curry -RRB- , very friendly and no nonsense service and a clean and funky $T$ .
bathroom
1
Great food -LRB- spinach and corn dumplings and $T$ -RRB- , very friendly and no nonsense service and a clean and funky bathroom .
massamman curry
1
We had a girls ' night $T$ here for restaurant week .
dinner
0
However , I was there for a work dinner not long ago when my colleague from London noticed a very large waterbug on the $T$ .
ceiling
-1
However , I was there for a work $T$ not long ago when my colleague from London noticed a very large waterbug on the ceiling .
dinner
0
My $T$ was really bland and oily .
chow fun and chow see
-1
Even though I made the reservation at 3pm for the same night through Dinnerbroker , we were seated at a $T$ with one of the best view !
table
1
Even though I made the $T$ at 3pm for the same night through Dinnerbroker , we were seated at a table with one of the best view !
reservation
1
Even though I made the reservation at 3pm for the same night through Dinnerbroker , we were $T$ at a table with one of the best view !
seated
1
we did notice however , that some tables had what looked like $T$ instead of naan .
pita
-1
we did notice however , that some tables had what looked like pita instead of $T$ .
naan
-1
I did n't take a look at the rest $T$ , but the oysters were fantastic .
menu
0
I did n't take a look at the rest menu , but the $T$ were fantastic .
oysters
1
The $T$ at home afterwards was better . !!
grilled cheese
1
Great $T$ , great food .
service
1
Great service , great $T$ .
food
1
sometimes i get bad $T$ and bad service , sometimes i get good good and bad service .
food
-1
sometimes i get bad food and bad $T$ , sometimes i get good good and bad service .
service
-1
sometimes i get bad food and bad service , sometimes i get good good and bad $T$ .
service
-1
sometimes i get bad food and bad service , sometimes i get good $T$ and bad service .
good
1
When we were finally seated our $T$ came by twice-1 for our order and 2-for our check .
waitress
-1
When we were finally seated our waitress came by twice-1 for our order and 2-for our $T$ .
check
0
In summer-eat outside on a $T$ -LRB- another great feature of Suan -RRB- !!!
terrace
1
It 's the perfect restaurant for NY life style , it got cool $T$ , awsome drinks and food and lot 's of good looking people eating and hanging at the pink bar ...
design
1
It 's the perfect restaurant for NY life style , it got cool design , awsome $T$ and food and lot 's of good looking people eating and hanging at the pink bar ...
drinks
1
It 's the perfect restaurant for NY life style , it got cool design , awsome drinks and $T$ and lot 's of good looking people eating and hanging at the pink bar ...
food
1
It 's the perfect restaurant for NY life style , it got cool design , awsome drinks and food and lot 's of good looking people eating and hanging at the pink $T$ ...
bar
0
We did have to wait at the $T$ for approx .
bar
0
If you love $T$ , you would love this place !
seafood
1
If you love seafood , you would love this $T$ !
place
1
Good , fast $T$ .
service
1
They charge different $T$ all the time .
prices
-1
I was in love with Pongsri on 48th , but compared to Suan it is slow in $T$ and overpriced .
service
-1
My friends and I experienced amazing $T$ and a delicious , new summer menu at Artisanal last night .
cheese
1
My friends and I experienced amazing cheese and a delicious , new summer $T$ at Artisanal last night .
menu
1
It 's charmingly small and that leads to an $T$ that is extremely cozy and romantic , even .
atmoshere
1
It is obvious that no one in the restaurant has any idea about or experience with $T$ e.
Japanese cuisin
-1
In terms of the $T$ itself -- nothing special , we limited ourselves to several appetizers .
food
0
In terms of the food itself -- nothing special , we limited ourselves to several $T$ .
appetizers
0
Love the $T$ on Fri and Sat .
Jazz bands
1
To begin , we were told there was a 30 minute wait and started to leave , when the $T$ offered to call us on our cell phone when the table was ready .
hostess
1
To begin , we were told there was a 30 minute $T$ and started to leave , when the hostess offered to call us on our cell phone when the table was ready .
wait
-1
To begin , we were told there was a 30 minute wait and started to leave , when the hostess offered to call us on our cell phone when the $T$ was ready .
table
1
The $T$ give you some sample slices of your order while you wait -LRB- shortly I might add -RRB- .
servers
1
The $T$ was ok .
service
0
When asked about how a certain $T$ was prepared in comparison to a similar at other thai restaurants , he replied this is not Mcdonald 's , every place makes things differently While it is understandable that every place is indeed different , there was not a need to be uncourteous to customers and downright rude .
dish
0
Do n't expect to sit down inside though , there are only a few $T$ and they are always full .
tables
-1
The $T$ is accomodating , the ambiance is exciting and yet relaxed , and the food is out of this world !
staff
1
The staff is accomodating , the $T$ is exciting and yet relaxed , and the food is out of this world !
ambiance
1
The staff is accomodating , the ambiance is exciting and yet relaxed , and the $T$ is out of this world !
food
1
The $T$ was delicious -LRB- I had a halibut special , my husband had steak -RRB- , and the service was top-notch .
food
1
The food was delicious -LRB- I had a $T$ , my husband had steak -RRB- , and the service was top-notch .
halibut special
1
The food was delicious -LRB- I had a halibut special , my husband had $T$ -RRB- , and the service was top-notch .
steak
1
The food was delicious -LRB- I had a halibut special , my husband had steak -RRB- , and the $T$ was top-notch .
service
1
The $T$ claimed that he could not compensate us for anything on the bill which just shows the lack of sophistication from the entire group .
manager
-1
The manager claimed that he could not compensate us for anything on the $T$ which just shows the lack of sophistication from the entire group .
bill
0
it 's the only place you can get yummy authentic $T$ .
japanese comfort food
1
We took advanatage of the $T$ on saturday so it was well worth it .
half price sushi deal
1
we came here on a crowded saturday night and were seated right away despite being 15 minutes late for our $T$ .
reservation
0
we came here on a crowded saturday night and were $T$ right away despite being 15 minutes late for our reservation .
seated
1
We were fast to order the $T$ since we were very hungry .
appetizer platter
0
The $T$ are attentive , and have smiles on their faces .
staff
1
No $T$ , no attitudes , plenty of comfort companionship , a great place to relax in an always busy Midtown .
dress codes
1
No dress codes , no $T$ , plenty of comfort companionship , a great place to relax in an always busy Midtown .
attitudes
1
No dress codes , no attitudes , plenty of comfort companionship , a great $T$ to relax in an always busy Midtown .
place
1
Largest and freshest $T$ , and delicious !
pieces of sushi
1
Even the $T$ is delicious here -LRB- a rarity in New York pizza restaurants -RRB- .
pasta
1
but when we looked at the $T$ , there were n't a lot of choices , most of them were dumplings in the appetizer section .
menu
-1
but when we looked at the menu , there were n't a lot of choices , most of them were $T$ in the appetizer section .
dumplings
0
but when we looked at the menu , there were n't a lot of choices , most of them were dumplings in the $T$ section .
appetizer
-1
After my 3rd time the $T$ remembered me and treated me like an usual customer .
manager
1
now if they could only get a $T$ .
toaster
-1
When he 's not making authentic $T$ in the open brick oven or lightly frying zucchini blossoms , he 's visiting the regulars -LRB- a growing legion -RRB- and checking on newcomers .
Neapolitan pizza
1
When he 's not making authentic Neapolitan pizza in the open brick oven or lightly frying $T$ , he 's visiting the regulars -LRB- a growing legion -RRB- and checking on newcomers .
zucchini blossoms
1
$T$ is blantently unappreciative of your business but its the best pie on the UWS !
Wait staff
-1
Wait staff is blantently unappreciative of your business but its the best $T$ on the UWS !
pie
1
The $T$ taste fresher , the crust is thinner and crispier , the slice is less oily , and it 's never burnt like it occasionally is at Joe 's .
ingredients
1
The ingredients taste fresher , the $T$ is thinner and crispier , the slice is less oily , and it 's never burnt like it occasionally is at Joe 's .
crust
1
The ingredients taste fresher , the crust is thinner and crispier , the $T$ is less oily , and it 's never burnt like it occasionally is at Joe 's .
slice
1
$T$ is so very fresh .
Fish
1
The $T$ were CHEAP compared to the quality of service and food .
prices
1
The prices were CHEAP compared to the quality of $T$ and food .
service
1
The prices were CHEAP compared to the quality of service and $T$ .
food
1
Top spot in town for $T$ , better than places that cost a lot more .
Vietnamese classics
1
less $T$ for me !
wait time
1
The $T$ is really blah , and not at all hip or happening .
decor
-1
Having discovered Ping 's on the internet , we entered with qualms but were instantly put to ease by the $T$ that greet you as u walk in .
fish tanks
1
It appears to be the $T$ 's first venture and it shows .
owner
-1
I come from a family of pizzeria owners , and I 'm almost ashamed to say that the $T$ in Fornino 's blows my families receipies away .
pizza
1
We ordered some $T$ and noodle soup dishes from the Thai section of the menu but nothing we got was Thai .
beef
-1
We ordered some beef and $T$ from the Thai section of the menu but nothing we got was Thai .
noodle soup dishes
-1
We ordered some beef and noodle soup dishes from the Thai section of the $T$ but nothing we got was Thai .
menu
-1
They have a huge selection of different $T$ and all of their salads are great .
cream cheeses
1
They have a huge selection of different cream cheeses and all of their $T$ are great .
salads
1
The $T$ is good and the spaghetti with Scallops and Shrimp is great .
lobster sandwich
1
The lobster sandwich is good and the $T$ is great .
spaghetti with Scallops and Shrimp
1
The $T$ was authentic .
food
1
The $T$ is delectable while the prices are quite easy on the wallet .
dim sum
1
The dim sum is delectable while the $T$ are quite easy on the wallet .
prices
1
I only tried a simple dish of $T$ , but it actually faired better than most NYC Italian joints I 've tried similar dishes at .
spinach ravioli in a light oil and garlic sauce
1
I only tried a simple $T$ of spinach ravioli in a light oil and garlic sauce , but it actually faired better than most NYC Italian joints I 've tried similar dishes at .
dish
1
I only tried a simple dish of spinach ravioli in a light oil and garlic sauce , but it actually faired better than most NYC Italian joints I 've tried similar $T$ at .
dishes
0
The worst excuse for $T$ I 've ever encountered .
Japanese food
-1
I ordered a $T$ and found that the chicken was extremely dry .
Chicken Teriyaki dish
-1
I ordered a Chicken Teriyaki dish and found that the $T$ was extremely dry .
chicken
-1
We had $T$ at 9pm , but was not seated until 10:15 pm .
reservations
-1
We had $T$ and it was amazing .
Pam's special fried fish
1
There is no excuse for such lousy $T$ !
service
-1
My boyfriend had the $T$ it was good but I think the award should go to the Lobster Bisque .
New England Chowder
1
My boyfriend had the New England Chowder it was good but I think the award should go to the $T$ .
Lobster Bisque
1
So , a little inconsistency there but either way , both $T$ were really good .
pizzas
1
Overall the restaurant is more expensive than our other $T$ favorites , but everything was delicious .
sushi
0
Not enough $T$ either .
wines by the glass
-1
I had the $T$ on my last visit and it was incredible .
duck breast special
1
I must say it 's a little pricey for the $T$ because it was not as spectacular as the view .
food
-1
These innovators of $T$ do a great job of making dishes as interesting as possible while still being accessible .
french indian fusion
1
These innovators of french indian fusion do a great job of making $T$ as interesting as possible while still being accessible .
dishes
1
Just do n't take the $T$ between the bar and the back half of the restaurant , i saw a woman get nudged 40times sitting there .
seat
-1
Just do n't take the seat between the $T$ and the back half of the restaurant , i saw a woman get nudged 40times sitting there .
bar
0
No gimmicks here -- the $T$ speaks for itself in its freshness and preparation .
food
1
We were worried we would have trouble getting in , but somehow managed to have a short $T$ .
wait
1
My wife had the $T$ which are huge and loved it .
fried shrimp
1
One should not go to Lucky Strike for the $T$ .
food
-1
The $T$ is awful -- the last time I was there -LRB- and I do mean the last time -RRB- we were told that they needed our table so we would have to leave .
service
-1
The service is awful -- the last time I was there -LRB- and I do mean the last time -RRB- we were told that they needed our $T$ so we would have to leave .
table
-1
We could only get through an $T$ and cheese fondue .
appetizer
0
We could only get through an appetizer and $T$ .
cheese fondue
0
Both times we waited well over a half hour for a $T$ -LRB- even though we had reservations -RRB- .
table
-1
Both times we waited well over a half hour for a table -LRB- even though we had $T$ -RRB- .
reservations
-1
night without a reservation , we had to wait at the bar for a little while , but the $T$ was so nice and made our wait a great experience .
manager
1
night without a $T$ , we had to wait at the bar for a little while , but the manager was so nice and made our wait a great experience .
reservation
0
night without a reservation , we had to wait at the $T$ for a little while , but the manager was so nice and made our wait a great experience .
bar
0
night without a reservation , we had to wait at the bar for a little while , but the manager was so nice and made our $T$ a great experience .
wait
1
Try the $T$ !!!
green curry
1
We had the $T$ as an appetizer and they were delicious and the sauce was wonderful .
scallops
1
We had the scallops as an $T$ and they were delicious and the sauce was wonderful .
appetizer
1
We had the scallops as an appetizer and they were delicious and the $T$ was wonderful .
sauce
1
We were also seated promptly at the time of our reservation and the $T$ was very quick and professional .
service
1
We were also seated promptly at the time of our $T$ and the service was very quick and professional .
reservation
1
You rarely have to wait for a $T$ and the currys -LRB- masaman , green , red -RRB- are full of flavor and come super spicy if you ask for it .
seat
1
You rarely have to wait for a seat and the $T$ are full of flavor and come super spicy if you ask for it .
currys (masaman, green, red)
1
You rarely have to wait for a seat and the currys -LRB- masaman , green , red -RRB- are full of $T$ and come super spicy if you ask for it .
flavor
1
The $T$ there are sastifying .
food
1
I highly recommend visiting this restaurant and having $T$ and drinks !
dinner
1
I highly recommend visiting this restaurant and having dinner and $T$ !
drinks
1
The $T$ is very well stocked with interesting beers and well priced wines .
bar
1
The bar is very well stocked with interesting $T$ and well priced wines .
beers
1
The bar is very well stocked with interesting beers and well priced $T$ .
wines
1
The bar is very well stocked with interesting beers and well $T$ wines .
priced
1
Last memorial day , I tried to make $T$ but was told they were closed that weekend -LRB- interesting , but ... -RRB- .
reservations
-1
The $T$ was good .
food
1
Great $T$ , Gigondas is worth the price , and the house champagne is a great value .
wine selection
1
Great wine selection , $T$ is worth the price , and the house champagne is a great value .
Gigondas
1
Great wine selection , Gigondas is worth the price , and the $T$ is a great value .
house champagne
1
Great wine selection , Gigondas is worth the $T$ , and the house champagne is a great value .
price
0
at night , but it 's hard to hear your own conversation with everyone else competing for that same luxury - the $T$ playing in the background is also voluminous .
music
-1
I have enjoyed everything I have ever gotten and the $T$ is so fresh and always prepared in a great way .
fish
1
I particularly love their $T$ and their mussel selection .
yellowfun tuna
1
I particularly love their yellowfun tuna and their $T$ .
mussel selection
1
I love to visit Murrays for my $T$ fix .
bagel
1
We made early dinner reservations and were thoroughly impressed , reminds me of my grandfather , its old school Italian $T$ with lots of fun stuff to admire .
scenery
1
We made early $T$ and were thoroughly impressed , reminds me of my grandfather , its old school Italian scenery with lots of fun stuff to admire .
dinner reservations
1
The $T$ was nice and calm .
place
1
$T$ is a varied delight and great bargain at $ 10 .
Cheese plate
1
I could have drank 4 $T$ and still been parched - so watch out .
glasses of water
0
When we sat , we got great and fast $T$ .
service
1
Most of the $T$ are very attentive , friendly and quite attractive .
servers
1
$T$ is average .
Service
0
But they 've done a really nice job of offering all the typical pizzeria faves plus some terrific specials like the $T$ .
Godmother pizza (a sort of traditional flat pizza with an olive oil-brushed crust and less tomato sauce than usual)
1
But they 've done a really nice job of offering all the typical pizzeria faves plus some terrific $T$ like the Godmother pizza -LRB- a sort of traditional flat pizza with an olive oil-brushed crust and less tomato sauce than usual -RRB- .
specials
1
They forgot a $T$ , did n't include plastic forks , and did n't include pita with the hummus platter .
sandwich
0
They forgot a sandwich , did n't include $T$ , and did n't include pita with the hummus platter .
plastic forks
0
They forgot a sandwich , did n't include plastic forks , and did n't include $T$ with the hummus platter .
pita
0
They forgot a sandwich , did n't include plastic forks , and did n't include pita with the $T$ .
hummus platter
0
The $T$ is good , the fish is good and the sushi was surprisingly great .
steak
1
The steak is good , the $T$ is good and the sushi was surprisingly great .
fish
1
The steak is good , the fish is good and the $T$ was surprisingly great .
sushi
1
I am reluctant to write because I would not want my jem of a $T$ place to become overcrowded .
pizza
1
The $T$ was poor , restaurant poorly lit , staff not very attentive and I would have rather eaten at a Mcdonald 's than this joint .
service
-1
The service was poor , restaurant poorly lit , $T$ not very attentive and I would have rather eaten at a Mcdonald 's than this joint .
staff
-1
My GF and I still choose to eat there a lot because of diverse $T$ , the chill decor , and the decent sushi .
cocktails
1
My GF and I still choose to eat there a lot because of diverse cocktails , the chill $T$ , and the decent sushi .
decor
1
My GF and I still choose to eat there a lot because of diverse cocktails , the chill decor , and the decent $T$ .
sushi
1
We ended the dinner with a surprisingly light and flaky $T$ .
apple tarte tatin
1
We ended the $T$ with a surprisingly light and flaky apple tarte tatin .
dinner
0
The $T$ had a nice selection .
buffet
1
The buffet had a nice $T$ .
selection
1
$T$ are very friendly .
Waitstaff
1
$T$ was slow had to wait to order and get food although not crowded .
Service
-1
Service was slow had to wait to order and get $T$ although not crowded .
food
0
Will have to return to try the $T$ !
chocolate
1
The $T$ was below average , the service was pathetic , there was no ambience at all .
food
-1
The food was below average , the $T$ was pathetic , there was no ambience at all .
service
-1
The food was below average , the service was pathetic , there was no $T$ at all .
ambience
-1
I REALLY ENJOYED THE $T$ PUT ON BY THE ACTORS .
SHOWS
1
I REALLY ENJOYED THE SHOWS PUT ON BY THE $T$ .
ACTORS
1
Our first time in New York and we had to try a $T$ .
New York Bagel
0
$T$ was efficient courteous .
service
1
The $T$ lacked flavor and the fish was unfortunately not as well prepared as in the past .
miso soup
-1
The miso soup lacked flavor and the $T$ was unfortunately not as well prepared as in the past .
fish
-1
The miso soup lacked $T$ and the fish was unfortunately not as well prepared as in the past .
flavor
-1
They are the best $T$ I 've had .
bagels
1
I 've read some of the previews reviews - people are either not New Yorkers or have more appreciation for $T$ then food .
ambience
0
I 've read some of the previews reviews - people are either not New Yorkers or have more appreciation for ambience then $T$ .
food
0
Toons has recently been redone , so it 's now a very attractive $T$ .
space
1
$ 160 for 2 $T$ , 2 sides , an appetizer and drinks .
filets
0
$ 160 for 2 filets , 2 $T$ , an appetizer and drinks .
sides
0
$ 160 for 2 filets , 2 sides , an $T$ and drinks .
appetizer
0
$ 160 for 2 filets , 2 sides , an appetizer and $T$ .
drinks
0
While the $T$ are nothing special , the portions are huge .
prices
0
While the prices are nothing special , the $T$ are huge .
portions
1
Its a nice quiet $T$ to go eat a good meal , relax , be able to talk and have a very good time .
location
1
Its a nice quiet location to go eat a good $T$ , relax , be able to talk and have a very good time .
meal
1
We arrived for $T$ expecting to be impressed by a place that has an impressive past - but , that 's just it -- the PAST !
dinner
0
However , I think this place is a good hang out $T$ .
spot
1
The $T$ is Prix Fixe , so be prepared to spend at least $ 60 per person , but it is Well worth itsuperb food .
menu
-1
The menu is Prix Fixe , so be prepared to spend at least $ 60 per person , but it is Well worth itsuperb $T$ .
food
1
The menu is $T$ , so be prepared to spend at least $ 60 per person , but it is Well worth itsuperb food .
Prix Fixe
0
The $T$ is extensive and impressive .
wine list
1
We had the most wonderful $T$ .
waitress
1
While the $T$ at this little bistro is very friendly , I have never experienced more incompetency .
staff
1
The $T$ was fantastic and unique and the pastas were full of flavor .
quail
1
The quail was fantastic and unique and the $T$ were full of flavor .
pastas
1
The quail was fantastic and unique and the pastas were full of $T$ .
flavor
1
The $T$ and mashed potatoes are a blend of garlic and butter which simply melts in your mouth .
zucchini
1
The zucchini and $T$ are a blend of garlic and butter which simply melts in your mouth .
mashed potatoes
1
The zucchini and mashed potatoes are a blend of $T$ and butter which simply melts in your mouth .
garlic
1
The zucchini and mashed potatoes are a blend of garlic and $T$ which simply melts in your mouth .
butter
1
The $T$ is courteous and friendly .
staff
1
$T$ is nice though service can be spotty .
Decor
1
Decor is nice though $T$ can be spotty .
service
-1
Aside from the rushed $T$ , we were very impressed with the food and the drinks .
service
-1
Aside from the rushed service , we were very impressed with the $T$ and the drinks .
food
1
Aside from the rushed service , we were very impressed with the food and the $T$ .
drinks
1
Make sure you have the $T$ . . .
Spicy Scallop roll
1
I would highly recommend this place to anyone who is looking for a fine $T$ that is definitely a value for your dollar .
Indian dining experience
1
This big draw is the all you can $T$ here for $ 19.95 !
sushi
1
Some of the $T$ ignore me and talk to the female customers , other times , they 've skipped my order .
workers
-1
Some of the workers ignore me and talk to the female customers , other times , they 've skipped my $T$ .
order
-1
The $T$ are usually quite good too .
specials
1
They 've the best $T$ and mixed drinks as well as snack foods .
desserts
1
They 've the best desserts and $T$ as well as snack foods .
mixed drinks
1
They 've the best desserts and mixed drinks as well as $T$ .
snack foods
1
Try the $T$ with 2 scoops of dulce de leche gelato .
chocolate mud cake (warmed)
1
Try the chocolate mud cake -LRB- warmed -RRB- with 2 scoops of $T$ .
dulce de leche gelato
1
Really cool $T$ inside .
stauff
1
While the new restaurant still features much of the same $T$ that made Tiffin so attractive , the menu has been overhauled .
classical furniture
1
While the new restaurant still features much of the same classical furniture that made Tiffin so attractive , the $T$ has been overhauled .
menu
-1
The best $T$ I have had in the Village .
burger
1
We visited Orsay during NY Restaurant Week and tried their $ 35 $T$ .
menu
0
I would have gotten some $T$ and a knish if my stomach had more space .
cole slaw
0
I would have gotten some cole slaw and a $T$ if my stomach had more space .
knish
0
Three of us arrived for $T$ about 5:30 on a week night without reservations .
dinner
0
Three of us arrived for dinner about 5:30 on a week night without $T$ .
reservations
0
The $T$ is very soothing , the premium sake is excellent and the service is great .
blond wood decor
1
The blond wood decor is very soothing , the premium $T$ is excellent and the service is great .
sake
1
The blond wood decor is very soothing , the premium sake is excellent and the $T$ is great .
service
1
Your $T$ could easily be better spent elsewhere -LRB- Anywhere -RRB- .
money
0
Only drawback - they wo n't toast your $T$ , and they do n't make eggs for the bagel .
bagel
-1
Only drawback - they wo n't toast your bagel , and they do n't make $T$ for the bagel .
eggs
-1
Only drawback - they wo n't toast your bagel , and they do n't make eggs for the $T$ .
bagel
-1
As always we had a great $T$ while we waited .
glass of wine
1
The $T$ is pleasant , fun , and for the most part gorgeous -LRB- in the wonderful aesthetic beautification way , not in that she's-way-cuter-than-me-that-b@#$* way -RRB- .
wait staff
1
Of course this $T$ is lacking , but what do you expect from a 24 hour bagel place anyways ?
atmosphere
-1
Of course this atmosphere is lacking , but what do you expect from a 24 hour $T$ place anyways ?
bagel
0
$T$ was very good and warm .
Service
1
For dinner I had the $T$ and some garlic naan .
chicken tikka-masala
0
For dinner I had the chicken tikka-masala and some $T$ .
garlic naan
0
For $T$ I had the chicken tikka-masala and some garlic naan .
dinner
0
Cornelia Street looks like a Broadway set for West Side Story and the inside of Po is so cool quaint you really ca n't top the setting for a romantic $T$ in NYC .
dinner
1
Cornelia Street looks like a Broadway set for West Side Story and the inside of Po is so cool quaint you really ca n't top the $T$ for a romantic dinner in NYC .
setting
1
$T$ was good and the view of the new york city skiline was terrific even on a foggy rainy day like that of when I went .
Food
1
Food was good and the $T$ of the new york city skiline was terrific even on a foggy rainy day like that of when I went .
view
1
The $T$ is nothing like its menu description .
food
-1
The food is nothing like its $T$ .
menu description
-1
Try the $T$ or Chicken with Cashew Nuts for a memorable and repeatable experience .
Pad Se-Ew
1
Try the Pad Se-Ew or $T$ for a memorable and repeatable experience .
Chicken with Cashew Nuts
1
It 's just O.K. $T$ .
pizza
0
The $T$ is decent at best , and the ambience , well , it 's a matter of opinion , some may consider it to be a sweet thing , I thought it was just annoying .
food
0
The $T$ was a bit slow , but they were very friendly .
service
-1
Leon is an East Village gem : casual but hip , with well prepared basic French bistro fare , good $T$ , a warm and lively atmosphere .
specials
1
Leon is an East Village gem : casual but hip , with well prepared basic French bistro fare , good specials , a warm and lively $T$ .
atmosphere
1
Leon is an East Village gem : casual but hip , with well prepared basic $T$ , good specials , a warm and lively atmosphere .
French bistro fare
1
The $T$ is above average for midtown and sligtly better than some of the other Heartland Breweries in the city .
food
1
Thius is a must for anyone who loves $T$ .
Shabu-Shabu
1
The $T$ was absolutely horrible !
food
-1
Similar to other Indian restaurants , they use the $T$ to attract customers at the door .
dinner special
0
The people with carts of food do n't understand you because they do n't speak English , their job is to give you the delicious $T$ you point at .
food
1
The $T$ do n't understand you because they do n't speak English , their job is to give you the delicious food you point at .
people with carts of food
-1
The $T$ , which is usually a cheap disaster at many restaurants , is crispy and lightly dressed .
crackling calamari salad
1
Not the greatest $T$ , but excellent for a $ 19.95 all you can eat .
sushi place
-1
Shockingly easy to throw a $T$ here : simple contract , deposit only to hold the date the entire 2nd fl mezz for our grp of 20 .
group dinner
0
The $T$ was amazingly smooth and yummy !
Thai ice tea
1
We 've never had any problems with the $T$ but maybe we 've been lucky ?
staff
1
$T$ way over priced .
Drinks
-1
Drinks way over $T$ .
priced
-1
The main downside to the place is the nazi-like guy running it who constantly complains about the $T$ .
noise level
-1
The main downside to the place is the nazi-like $T$ running it who constantly complains about the noise level .
guy
-1
What I did n't like was how the $T$ came right after it was ordered .
food
-1
Moderate $T$ .
prices
0
I think I 've had some the best $T$ of my life at minnow .
meals
1
Most importantly , $T$ is excellent .
food
1
Great $T$ , nice group of 30 somethings , but no music , kind of quiet .
roofdeck
1
Great roofdeck , nice group of 30 somethings , but no $T$ , kind of quiet .
music
-1
The best part of the experience was knowing that the $T$ -LRB- a bubbly , friendly young woman with a great smile -RRB- truly cared about how we were doing .
manager
1
However , $T$ was as plain as sesame crusted Salmon I had .
service
0
However , service was as plain as $T$ I had .
sesame crusted Salmon
0
It 's great to go for a quick $T$ either alone or with a friend .
lunch
1
The $T$ was mediocre at best but it was the horrible service that made me vow never to go back .
food
0
The food was mediocre at best but it was the horrible $T$ that made me vow never to go back .
service
-1
So some of the reviews here are accurate about the $T$ and noise .
crowd
-1
So some of the reviews here are accurate about the crowd and $T$ .
noise
-1
You get what you pay for and with that logic in mind , Spice is a great place to grab some cheap $T$ and drinks in a beautiful setting .
eats
1
You get what you pay for and with that logic in mind , Spice is a great place to grab some cheap eats and $T$ in a beautiful setting .
drinks
1
You get what you pay for and with that logic in mind , Spice is a great place to grab some cheap eats and drinks in a beautiful $T$ .
setting
1
The $T$ was terrible , we had to wait for everything and ask several of different people for the same thing before we were allowed to be served .
service
-1
The service was terrible , we had to wait for everything and ask several of different people for the same thing before we were allowed to be $T$ .
served
-1
Other than being a little crowded and a bit overpriced , the $T$ is filled with energy -LRB- and the beautiful people of course -RRB- and the food was surprising good !
atmosphere
1
Other than being a little crowded and a bit overpriced , the atmosphere is filled with energy -LRB- and the beautiful $T$ of course -RRB- and the food was surprising good !
people
1
Other than being a little crowded and a bit overpriced , the atmosphere is filled with energy -LRB- and the beautiful people of course -RRB- and the $T$ was surprising good !
food
1
We only ordered $T$ and drinks , but no refills were offered .
desserts
0
We only ordered desserts and $T$ , but no refills were offered .
drinks
0
I have been here a few times for $T$ , once for brunch and twice for lunch .
dinner
0
I have been here a few times for dinner , once for $T$ and twice for lunch .
brunch
0
I have been here a few times for dinner , once for brunch and twice for $T$ .
lunch
0
the real kicker of the $T$ , however , is the beef cubes or the chicken with chili and lemon grass .
menu
0
the real kicker of the menu , however , is the $T$ or the chicken with chili and lemon grass .
beef cubes
1
the real kicker of the menu , however , is the beef cubes or the $T$ .
chicken with chili and lemon grass
1
The $T$ is the best among all the Indian restaurants I have visited .
music
1
The $T$ and lamb chops I had before the meal were quite good , however .
bread
1
The bread and $T$ I had before the meal were quite good , however .
lamb chops
1
The bread and lamb chops I had before the $T$ were quite good , however .
meal
0
Rao 's has the best $T$ and atmosphere in NYC .
service
1
Rao 's has the best service and $T$ in NYC .
atmosphere
1
instead ordered an ice cold $T$ which to me works with indian .
beer
1
They never brought us complimentary $T$ , ignored repeated requests for sugar , and threw our dishes on the table .
noodles
-1
They never brought us complimentary noodles , ignored repeated requests for $T$ , and threw our dishes on the table .
sugar
-1
They never brought us complimentary noodles , ignored repeated requests for sugar , and threw our $T$ on the table .
dishes
-1
one of the best $T$ .
Chicken Tikka Masala
1
Excellent $T$ served amid clean , chic decor .
dumplings
1
Excellent dumplings served amid clean , chic $T$ .
decor
1
The $T$ however , is almost always slow .
kitchen
-1
The $T$ and pastrami are excellent , much less fatty than those big tourist places around Times Square .
corned beef
1
The corned beef and $T$ are excellent , much less fatty than those big tourist places around Times Square .
pastrami
1
Cute place , nice $T$ but would never go there again .
wait staff
1
Cute $T$ , nice wait staff but would never go there again .
place
1
Also , the $T$ called me today to thank us for coming and mentioned how she hoped that my girlfriend enjoyed her birthday - unexpected , but a truly above and beyond thing to do ...
hostess
1
$T$ are rude bit again it 's new york !
people
-1
The $T$ is great and if you get toppings , the whole slice is topped with them , not sparsely sprinkled on like some places .
plain slice
1
The plain slice is great and if you get $T$ , the whole slice is topped with them , not sparsely sprinkled on like some places .
toppings
1
$T$ was also horrible and the ambience is not that great .
Service
-1
Service was also horrible and the $T$ is not that great .
ambience
-1
$T$ is great , takeout is good too .
Service
1
Service is great , $T$ is good too .
takeout
1
The $T$ is overpriced and soggy .
pizza
-1
Everything is excellent , the $T$ is quite extensive , and you eat with a view on both sides of the city .
menu
1
Everything is excellent , the menu is quite extensive , and you eat with a $T$ on both sides of the city .
view
1
For the $T$ , a little too expensive .
quality of food
-1
Here 's to the fake $T$ too ...
fish tanks
-1
I 've never had bad $T$ and the fish is fresh and delicious .
service
1
I 've never had bad service and the $T$ is fresh and delicious .
fish
1
The first time I went , and was completely taken by the $T$ and atmosphere , I ordered the Lobster Cobb Salad .
live jazz band
1
The first time I went , and was completely taken by the live jazz band and $T$ , I ordered the Lobster Cobb Salad .
atmosphere
1
The first time I went , and was completely taken by the live jazz band and atmosphere , I ordered the $T$ .
Lobster Cobb Salad
0
we decided to eat in $T$ which was small and cute .
tea room
1
What an amazing $T$ and experience !
meal
1
Unique $T$ .
apppetizers
1
The $T$ has always been attentive and kind , and I 've always been amazed at how they 've handled all the various different group sizes that come in .
staff
1
IT is the best deal in town for a Monday night $T$ at a fine restaurant .
dinner
1
Also , the $T$ -LRB- nearing $ 7 -RRB- did n't come with anything like chips or a side .
sandwiches
-1
Also , the sandwiches -LRB- nearing $ 7 -RRB- did n't come with anything like $T$ or a side .
chips
0
Also , the sandwiches -LRB- nearing $ 7 -RRB- did n't come with anything like chips or a $T$ .
side
0
The $T$ here is long for dim sum , but if you do n't like sharing tables or if the typical raucous dim sum atmosphere is not your gig , this is a sleek -LRB- for Chinatown -RRB- alternative .
wait
-1
The wait here is long for $T$ , but if you do n't like sharing tables or if the typical raucous dim sum atmosphere is not your gig , this is a sleek -LRB- for Chinatown -RRB- alternative .
dim sum
0
The wait here is long for dim sum , but if you do n't like sharing tables or if the typical raucous $T$ is not your gig , this is a sleek -LRB- for Chinatown -RRB- alternative .
dim sum atmosphere
0
The wait here is long for dim sum , but if you do n't like sharing $T$ or if the typical raucous dim sum atmosphere is not your gig , this is a sleek -LRB- for Chinatown -RRB- alternative .
tables
1
This place has good potential , but needs a significant amount of work before we can justify spending that much $T$ on indian food you can get everywhere else .
money
-1
This place has good potential , but needs a significant amount of work before we can justify spending that much money on $T$ you can get everywhere else .
indian food
0
Everything is always cooked to perfection , the $T$ is excellent , the decor cool and understated .
service
1
Everything is always cooked to perfection , the service is excellent , the $T$ cool and understated .
decor
1
The $T$ is good .
Thai food
1
Great $T$ , and seafood .
selection of wine
1
Great selection of wine , and $T$ .
seafood
1
Acceptable $T$ .
prices
1
we were seated at the $T$ in front of yasuda .
sushi bar
0
As I made the title , it 's an affordable restaurant for great $T$ .
taste
1
Definitely not worth the $T$ !
price
-1
Orsay , is a very pleasnt throw back to traditional $T$ , and French service as well .
French food
1
Orsay , is a very pleasnt throw back to traditional French food , and French $T$ as well .
service
1
It 's easy to get a $T$ for a large group and you do n't get hustled out .
table
1
Great $T$ at reasonable prices .
food
1
Great food at reasonable $T$ .
prices
1
$T$ are a delicious way to begin the meal .
Salads
1
Salads are a delicious way to begin the $T$ .
meal
1
I ordered $T$ and my wife ordered noodles with ground beef , and we were both delighted by the way the dishes evoked Thai flavors in unexpected ways .
tamarind duck
1
I ordered tamarind duck and my wife ordered $T$ , and we were both delighted by the way the dishes evoked Thai flavors in unexpected ways .
noodles with ground beef
1
I ordered tamarind duck and my wife ordered noodles with ground beef , and we were both delighted by the way the $T$ evoked Thai flavors in unexpected ways .
dishes
1
I ordered tamarind duck and my wife ordered noodles with ground beef , and we were both delighted by the way the dishes evoked $T$ in unexpected ways .
Thai flavors
1
If you 've ever been along the river in Weehawken you have an idea of the top of $T$ the chart house has to offer .
view
1
The $T$ are about $ 9 for an entree for dinner and even less for lunch .
prices
1
The prices are about $ 9 for an $T$ for dinner and even less for lunch .
entree
1
The prices are about $ 9 for an entree for $T$ and even less for lunch .
dinner
0
The prices are about $ 9 for an entree for dinner and even less for $T$ .
lunch
1
and you ca n't beat the $T$ .
prices
1
Should you happen to be impressed by the $T$ definitely try it .
cuisine
1
I had the $T$ , which was wonderful .
black cod with yuzu sauce
1
$T$ too high for this cramped and unappealing resturant .
Prices
-1
Total hipster-wannabe attitude in an otherwise sweet $T$ .
spot
1
Yes , there might be a $T$ if you have no reservations .
wait
-1
Yes , there might be a wait if you have no $T$ .
reservations
0
Everything , from the soft $T$ , soggy salad , and 50 minute wait time , with an incredibly rude service to deliver below average food .
bread
-1
Everything , from the soft bread , soggy $T$ , and 50 minute wait time , with an incredibly rude service to deliver below average food .
salad
-1
Everything , from the soft bread , soggy salad , and 50 minute wait time , with an incredibly rude $T$ to deliver below average food .
service
-1
Everything , from the soft bread , soggy salad , and 50 minute wait time , with an incredibly rude service to deliver below average $T$ .
food
-1
Everything , from the soft bread , soggy salad , and 50 minute $T$ time , with an incredibly rude service to deliver below average food .
wait
-1
The sicilian is my favorite it is moist not dry like most places but all their $T$ is great !
pizza
1
The $T$ is my favorite it is moist not dry like most places but all their pizza is great !
sicilian
1
$T$ is always a good attraction
Downstairs lounge
1
The $T$ are a bit expensive for what you get in quality and portion size .
menu prices
-1
The menu prices are a bit expensive for what you get in $T$ and portion size .
quality
-1
The menu prices are a bit expensive for what you get in quality and $T$ .
portion size
-1
The $T$ was amazing , and the service was prompt and helpful , but not over-bearing or rushed .
food
1
The food was amazing , and the $T$ was prompt and helpful , but not over-bearing or rushed .
service
1
-LRB- $T$ was delivered by a busboy , not waiter -RRB- We got no cheese offered for the pasta , our water and wine glasses remained EMPTY our entire meal , when we would have easily spent another $ 20 on wine .
food
0
-LRB- food was delivered by a $T$ , not waiter -RRB- We got no cheese offered for the pasta , our water and wine glasses remained EMPTY our entire meal , when we would have easily spent another $ 20 on wine .
busboy
-1
-LRB- food was delivered by a busboy , not $T$ -RRB- We got no cheese offered for the pasta , our water and wine glasses remained EMPTY our entire meal , when we would have easily spent another $ 20 on wine .
waiter
-1
-LRB- food was delivered by a busboy , not waiter -RRB- We got no $T$ offered for the pasta , our water and wine glasses remained EMPTY our entire meal , when we would have easily spent another $ 20 on wine .
cheese
-1
-LRB- food was delivered by a busboy , not waiter -RRB- We got no cheese offered for the $T$ , our water and wine glasses remained EMPTY our entire meal , when we would have easily spent another $ 20 on wine .
pasta
-1
-LRB- food was delivered by a busboy , not waiter -RRB- We got no cheese offered for the pasta , our $T$ remained EMPTY our entire meal , when we would have easily spent another $ 20 on wine .
water and wine glasses
-1
-LRB- food was delivered by a busboy , not waiter -RRB- We got no cheese offered for the pasta , our water and wine glasses remained EMPTY our entire meal , when we would have easily spent another $ 20 on $T$ .
wine
0
-LRB- food was delivered by a busboy , not waiter -RRB- We got no cheese offered for the pasta , our water and wine glasses remained EMPTY our entire $T$ , when we would have easily spent another $ 20 on wine .
meal
0
The $T$ is great too since they give high quality tupperware as well .
takeout
1
The $T$ was not fresh , the sauces were bland and very oily .
food
-1
The food was not fresh , the $T$ were bland and very oily .
sauces
-1
Could be pricey without a $T$ .
prix fixe meal
-1
This is definitely an excellent date spot because of the $T$ and on the weekends the night scene is more than alive .
ambiance
1
This is definitely an excellent date spot because of the ambiance and on the weekends the $T$ is more than alive .
night scene
1
This is definitely an excellent date $T$ because of the ambiance and on the weekends the night scene is more than alive .
spot
1
One of us actually liked the $T$ - that 's it .
expresso
1
Again , the $T$ was awesome .
waitress
1
I loved everythig about it-especially the $T$ and actors .
shows
1
I loved everythig about it-especially the shows and $T$ .
actors
1
The $T$ was fast and friendly and the food was very tasty and they had the best hot sauce to add to your meals .
service
1
The service was fast and friendly and the $T$ was very tasty and they had the best hot sauce to add to your meals .
food
1
The service was fast and friendly and the food was very tasty and they had the best $T$ to add to your meals .
hot sauce
1
The service was fast and friendly and the food was very tasty and they had the best hot sauce to add to your $T$ .
meals
0
The $T$ was just OK , I would never go back .
food
0
Zero $T$ to boot .
ambiance
-1
Scalina Fedeli reminded me why $T$ is so integral to fine dining .
service
1
Scalina Fedeli reminded me why service is so integral to fine $T$ .
dining
1
i recommend the $T$ : -RRB-
thai popcorn
1
Everything looks great , the $T$ , the decor , the food , even the people .
drinks
1
Everything looks great , the drinks , the $T$ , the food , even the people .
decor
1
Everything looks great , the drinks , the decor , the $T$ , even the people .
food
1
As soon as my father lifted his pen from the check a $T$ appeared to usher us out .
chef
-1
As soon as my father lifted his pen from the $T$ a chef appeared to usher us out .
check
0
The $T$ and kebabs are made when ordered ensuring a level of freshness that is unsurpassed .
parathas
1
The parathas and $T$ are made when ordered ensuring a level of freshness that is unsurpassed .
kebabs
1
The $T$ and wasabe potatoes are excellent .
tuna
1
The tuna and $T$ are excellent .
wasabe potatoes
1
The only disappointment was the $T$ who did n't seem to know what a customer is on a realtively non-busy night -LRB- for the coat check girls -RRB- .
coat check girls
-1
The only disappointment was the coat check girls who did n't seem to know what a customer is on a realtively non-busy night -LRB- for the $T$ -RRB- .
coat check girls
-1
My fiance took me to Scopa last week for my birthday and I could n't believe the $T$ .
food
1
Ummm ... the $T$ was cold .
beer
1
We had great $T$ -LRB- including the best cannoli I 've ever had -RRB- and then they offered an after dinner drink , on the house .
desserts
1
We had great desserts -LRB- including the best $T$ I 've ever had -RRB- and then they offered an after dinner drink , on the house .
cannoli
1
We had great desserts -LRB- including the best cannoli I 've ever had -RRB- and then they offered an $T$ , on the house .
after dinner drink
1
Good crowd , good $T$ , with a hip japanese vibe .
outdoor seating
1
Good crowd , good outdoor seating , with a hip japanese $T$ .
vibe
1
We asked to be moved -LRB- which took half an hour -RRB- , and then were seated in a high traffic area in the back , even though the rest of the $T$ was practically empty .
room
0
We asked to be moved -LRB- which took half an hour -RRB- , and then were seated in a high traffic $T$ in the back , even though the rest of the room was practically empty .
area
-1
Good to find a restaurant where the $T$ have some imagination and they have actually pulled it off , like in this case .
owners
1
However , their popularity has yet to slow down , and I still find myself drawn to their $T$ and delectable reputation .
ambiance
1
Where $T$ in other Chinatown restaurants display a lurking myriad of sad-looking marine life in their murky waters , the tanks at Ping 's are clear as glass with healthy-looking creatures who do not yet know that they will be part of some dim sum lover 's brunch .
tanks
-1
Where tanks in other Chinatown restaurants display a lurking myriad of sad-looking marine life in their murky waters , the $T$ at Ping 's are clear as glass with healthy-looking creatures who do not yet know that they will be part of some dim sum lover 's brunch .
tanks
1
Where tanks in other Chinatown restaurants display a lurking myriad of sad-looking marine life in their murky waters , the tanks at Ping 's are clear as glass with healthy-looking creatures who do not yet know that they will be part of some $T$ lover 's brunch .
dim sum
0
Where tanks in other Chinatown restaurants display a lurking myriad of sad-looking marine life in their murky waters , the tanks at Ping 's are clear as glass with healthy-looking creatures who do not yet know that they will be part of some dim sum lover 's $T$ .
brunch
0
The $T$ was too salty , dessert was so so -LRB- do n't waste any of your calories -RRB- and service was poor .
Halibut
-1
The Halibut was too salty , $T$ was so so -LRB- do n't waste any of your calories -RRB- and service was poor .
dessert
0
The Halibut was too salty , dessert was so so -LRB- do n't waste any of your calories -RRB- and $T$ was poor .
service
-1
The $T$ is spectacular , and the food is great .
view
1
The view is spectacular , and the $T$ is great .
food
1
The place was n't too hard to find , but it was kind of packed , as soon as my boyfriend and I got our $T$ , the line reached the door .
food
0
Good $T$ and good cream cheese .
bagels
1
Good bagels and good $T$ .
cream cheese
1
The $T$ is wonderful , tasty and filling , and the service is professional and friendly .
food
1
The food is wonderful , tasty and filling , and the $T$ is professional and friendly .
service
1
It is also extremely well $T$ .
priced
1
Always great $T$ !
service
1
I am happy i did the $T$ was awsome .
food
1
We ordered the $T$ , but what we got were a few small pieces of chicken , all dark meat and on the bone .
chicken casserole
-1
We ordered the chicken casserole , but what we got were a few small pieces of $T$ , all dark meat and on the bone .
chicken
-1
We ordered the chicken casserole , but what we got were a few small pieces of chicken , all dark $T$ and on the bone .
meat
-1
A bit breezy up there on the $T$ from the wind coming from the tracks .
mezzanine
-1
I went to DF for $T$ .
Valentines Day dinner
0
I recommend the $T$ , drunken chicken and the soupy dumplings , certainly the stir fry blue crab .
jelly fish
1
I recommend the jelly fish , $T$ and the soupy dumplings , certainly the stir fry blue crab .
drunken chicken
1
I recommend the jelly fish , drunken chicken and the $T$ , certainly the stir fry blue crab .
soupy dumplings
1
I recommend the jelly fish , drunken chicken and the soupy dumplings , certainly the $T$ .
stir fry blue crab
1
I LOVED THE $T$ .
SHOWS
1
We could have made a meal of the yummy $T$ from the dumpling menu .
dumplings
1
We could have made a $T$ of the yummy dumplings from the dumpling menu .
meal
1
We could have made a meal of the yummy dumplings from the $T$ .
dumpling menu
1
The $T$ of this place are like an airport lounge .
aesthetics
-1
The aesthetics of this $T$ are like an airport lounge .
place
-1
Then , get ripped on free $T$ .
box wine
1
My wife and I ate here earlier this week and have not stopped ranting and raving about the $T$ .
food
1
If you do n't mind pre-sliced low quality $T$ , unfriendly staff and a sushi chef that looks like he is miserable then this is your place .
fish
-1
If you do n't mind pre-sliced low quality fish , unfriendly $T$ and a sushi chef that looks like he is miserable then this is your place .
staff
-1
If you do n't mind pre-sliced low quality fish , unfriendly staff and a $T$ that looks like he is miserable then this is your place .
sushi chef
-1
The $T$ itself was just ok - nothing spectacular - but the service was awful .
food
0
The food itself was just ok - nothing spectacular - but the $T$ was awful .
service
-1
The $T$ is yummy and I like the atmoshpere .
pizza
1
The pizza is yummy and I like the $T$ .
atmoshpere
1
As there were so many to choose from we wandered up and down the street looking in the windows and such noticicing many empty $T$ , except at Taj Mahal .
seats
-1
Also , do n't plan on asking for your favorite $T$ , if it 's not on the menu , you ca n't have it .
roll
-1
Also , do n't plan on asking for your favorite roll , if it 's not on the $T$ , you ca n't have it .
menu
-1
Good $T$ .
food
1
those rolls were big , but not good and $T$ was n't fresh .
sashimi
-1
The $T$ was excellent , thin-crust pizza with a nice amount of spicy Italian cheese that I 'd never heard of before .
pesto pizza
1
The pesto pizza was excellent , thin-crust pizza with a nice amount of spicy $T$ e that I 'd never heard of before .
Italian chees
1
The pesto pizza was excellent , $T$ with a nice amount of spicy Italian cheese that I 'd never heard of before .
thin-crust pizza
1
try the spicy $T$ -LRB- again , not the greatest value in the world but worth the price -RRB- and the lamb vindaloo is great .
shrimp appetizer
1
try the spicy shrimp appetizer -LRB- again , not the greatest value in the world but worth the price -RRB- and the $T$ is great .
lamb vindaloo
1
However , go for the $T$ , and consider the food just a companion for a trip across the world !
ambience
1
However , go for the ambience , and consider the $T$ just a companion for a trip across the world !
food
-1
Food was good not great not worth the $T$ or another visit
wait
-1
I have had so many $T$ here and it 's always been perfect - on a date with my husband , with my mom , with girlfriends and larger groups .
dinners
1
When you want a piece of $T$ , head on over .
beef
1
Delicate $T$ , onions , eggs and a kick-ass roti .
spices
1
Delicate spices , $T$ , eggs and a kick-ass roti .
onions
1
Delicate spices , onions , $T$ and a kick-ass roti .
eggs
1
Delicate spices , onions , eggs and a kick-ass $T$ .
roti
1
Incredible $T$ at a very agreable price brings me back just about every other day to this authentic Thai restaurant .
food
1
Incredible food at a very agreable $T$ brings me back just about every other day to this authentic Thai restaurant .
price
1
Also , if you do n't want to sit at a certain $T$ , you do n't have to !
table
1
The $T$ has lots of options : I hope to go back to try those potato pancakes .
menu
1
The menu has lots of options : I hope to go back to try those $T$ .
potato pancakes
1
As soon as I wake up on a saturday or sunday it is the first thing on my mind is when and how I will be getting to $T$ .
fried dumpling
1
The $T$ is n't the friendliest or most competent , and I am stickler for service , but everything else about this place makes up for it .
staff
-1
The staff is n't the friendliest or most competent , and I am stickler for $T$ , but everything else about this place makes up for it .
service
-1
My wife and I will usually only order one $T$ and one secondi and split them , as they tend to offer large portions .
primi
1
My wife and I will usually only order one primi and one $T$ and split them , as they tend to offer large portions .
secondi
1
My wife and I will usually only order one primi and one secondi and split them , as they tend to offer large $T$ .
portions
1
I 've overheard comments from him to his $T$ that should not have been delivered in the dining area and I 've been sitting there while he lectured another customer .
employees
-1
I 've overheard comments from him to his employees that should not have been delivered in the $T$ and I 've been sitting there while he lectured another customer .
dining area
0
Delicious $T$ too .
crab cakes
1
This was the worst $T$ I 've ever had .
dining experience
-1
I have been coming here for years and have nothing but good things to say about the $T$ and the great staff at La Lanterna .
service
1
I have been coming here for years and have nothing but good things to say about the service and the great $T$ at La Lanterna .
staff
1
Just bring someone who speaks Cantonese because $T$ may not understand you .
waiter
-1
The $T$ and panini 's are so yummy !
bruschetta
1
The bruschetta and $T$ 's are so yummy !
panini
1
$T$ was okay , nothing great .
Food
0
Every $T$ and customer who passed by me bumped into my chair .
waitress
0
Always popular , always full , always a $T$ .
wait
-1
It is run by the same $T$ who started the chain in Chinatown .
Sichuan chef
0
If the omakase is to showcase technique and variety , serving almost 40 % of items BBQ-ed and a $T$ wrapped with not-so-fresh nori seems to be a rather limp performance .
spicy tuna roll
-1
If the omakase is to showcase technique and variety , $T$ almost 40 % of items BBQ-ed and a spicy tuna roll wrapped with not-so-fresh nori seems to be a rather limp performance .
serving
0
If the omakase is to showcase technique and variety , serving almost 40 % of items BBQ-ed and a spicy tuna roll wrapped with not-so-fresh $T$ seems to be a rather limp performance .
nori
-1
I ca n't wait for summer , when they serve outside on their gigantic $T$ .
patio
1
Best $T$ I ever had and great portion without being ridiculous .
Pastrami
1
Best Pastrami I ever had and great $T$ without being ridiculous .
portion
1
If you are someone who appreciates the same things but hope to have $T$ to spare or share , Kai may not be the best option .
food
0
go here for the $T$ !
drinks
1
The first 2 $T$ were very good , but the chocolate sampler was too rich for me and the dessert wine far too sweet .
courses
1
The first 2 courses were very good , but the $T$ was too rich for me and the dessert wine far too sweet .
chocolate sampler
-1
The first 2 courses were very good , but the chocolate sampler was too rich for me and the $T$ far too sweet .
dessert wine
-1
$T$ was melted , white wine warm , cheese oozing everywhere .
Butter
-1
Butter was melted , $T$ warm , cheese oozing everywhere .
white wine
-1
Butter was melted , white wine warm , $T$ oozing everywhere .
cheese
-1
We had a party in their $T$ and they made it truly memorable and were very helpful in the planning .
private room
0
It can not be the $T$ , because the place is very cramped and some guests have to sit in an aisle .
ambience
-1
It can not be the ambience , because the $T$ is very cramped and some guests have to sit in an aisle .
place
-1
It can not be the ambience , because the place is very cramped and some guests have to sit in an $T$ .
aisle
-1
We were disappointed with the $T$ of only 2 choices per course -LRB- other restaurants offer 3 choices -RRB- and ended up ordering a la carte .
pre-fixe menu
-1
We were disappointed with the pre-fixe menu of only 2 $T$ -LRB- other restaurants offer 3 choices -RRB- and ended up ordering a la carte .
choices per course
0
We were disappointed with the pre-fixe menu of only 2 choices per course -LRB- other restaurants offer 3 choices -RRB- and ended up $T$ .
ordering a la carte
-1
Authentic $T$ .
Pakistani food
1
The $T$ has always been friendly without seeming grating , and the chef has greeted us on a couple of occasions .
staff
1
The staff has always been friendly without seeming grating , and the $T$ has greeted us on a couple of occasions .
chef
1
The $T$ is also great , and my friend who grew up in Manhattan claims that no one serves a better baked ziti with meatsauce .
eggplant parmesan
1
The eggplant parmesan is also great , and my friend who grew up in Manhattan claims that no one serves a better $T$ .
baked ziti with meatsauce
1
The eggplant parmesan is also great , and my friend who grew up in Manhattan claims that no one $T$ a better baked ziti with meatsauce .
serves
1
Quality $T$ preparation all around , and a very fair price for NYC .
ingredients
1
Quality ingredients preparation all around , and a very fair $T$ for NYC .
price
1
$T$ was very good - prompt , attentive and non-intrusive .
Service
1
My entree of $T$ was full of imitation crabmeat with a couple pieces of shrimp and squid , and was unnecessarily heated with a burner .
hot pot with seafood
-1
My entree of hot pot with seafood was full of imitation crabmeat with a couple pieces of $T$ and squid , and was unnecessarily heated with a burner .
shrimp
-1
My entree of hot pot with seafood was full of imitation crabmeat with a couple pieces of shrimp and $T$ , and was unnecessarily heated with a burner .
squid
-1
My $T$ of hot pot with seafood was full of imitation crabmeat with a couple pieces of shrimp and squid , and was unnecessarily heated with a burner .
entree
1
My entree of hot pot with seafood was full of imitation $T$ with a couple pieces of shrimp and squid , and was unnecessarily heated with a burner .
crabmeat
-1
We began with the $T$ -LRB- the artisanal blend -RRB- and added apples and kielbasa to dip .
cheese fondue
0
We began with the cheese fondue -LRB- the artisanal blend -RRB- and added apples and $T$ to dip .
kielbasa
0
We began with the cheese fondue -LRB- the artisanal blend -RRB- and added $T$ and kielbasa to dip .
apples
0
In such a crappy part of town to find a good $T$ for lunch , this place is great .
value
1
In such a crappy part of town to find a good value for $T$ , this place is great .
lunch
1
Its not $T$ in a slurry crap , and regular run of the mill food .
curry
0
Its not curry in a slurry crap , and regular run of the mill $T$ .
food
0
In fact , while leaving the place we saw two people looking at the menu , and I could n't help telling them that the $T$ was horrible .
food
-1
In fact , while leaving the place we saw two people looking at the $T$ , and I could n't help telling them that the food was horrible .
menu
0
Even though the restaurant was packed , we were seated promptly and even asked for a $T$ upstairs with no problems .
table
1
Even though the restaurant was packed , we were $T$ promptly and even asked for a table upstairs with no problems .
seated
1
If you want Americanized Chinese food with your usual watery , generic $T$ , this is your place .
white sauce
-1
If you want Americanized $T$ with your usual watery , generic white sauce , this is your place .
Chinese food
0
The $T$ is the soft paratha bread -LRB- unlike the plain bread they use in Calcutta -RRB- , and the stuffing is tandoori styled and very flavorful .
bread
1
The bread is the soft $T$ -LRB- unlike the plain bread they use in Calcutta -RRB- , and the stuffing is tandoori styled and very flavorful .
paratha bread
1
The bread is the soft paratha bread -LRB- unlike the plain $T$ they use in Calcutta -RRB- , and the stuffing is tandoori styled and very flavorful .
bread
-1
The bread is the soft paratha bread -LRB- unlike the plain bread they use in Calcutta -RRB- , and the $T$ is tandoori styled and very flavorful .
stuffing
1
The bread is the soft paratha bread -LRB- unlike the plain bread they use in Calcutta -RRB- , and the stuffing is $T$ styled and very flavorful .
tandoori
1
$T$ is friendly , prices are good - delivery time was a little slow , but for the way this pizza tastes , I 'm willing to overlook it .
Service
1
Service is friendly , $T$ are good - delivery time was a little slow , but for the way this pizza tastes , I 'm willing to overlook it .
prices
1
Service is friendly , prices are good - $T$ was a little slow , but for the way this pizza tastes , I 'm willing to overlook it .
delivery time
-1
Service is friendly , prices are good - delivery time was a little slow , but for the way this $T$ tastes , I 'm willing to overlook it .
pizza
1
The food can get pricey but the prixe fixe tasting menu is the greatest $T$ for a good price and they cater the food to any food allergies or food you do n't like .
food
1
The food can get pricey but the prixe fixe tasting menu is the greatest food for a good $T$ and they cater the food to any food allergies or food you do n't like .
price
1
The food can get pricey but the prixe fixe tasting menu is the greatest food for a good price and they cater the $T$ to any food allergies or food you do n't like .
food
1
The food can get pricey but the prixe fixe tasting menu is the greatest food for a good price and they cater the food to any $T$ allergies or food you do n't like .
food
0
The food can get pricey but the prixe fixe tasting menu is the greatest food for a good price and they cater the food to any food allergies or $T$ you do n't like .
food
-1
The $T$ is excellent , the decor is great , and the food is delicious and comes in large portions .
service
1
The service is excellent , the $T$ is great , and the food is delicious and comes in large portions .
decor
1
The service is excellent , the decor is great , and the $T$ is delicious and comes in large portions .
food
1
The service is excellent , the decor is great , and the food is delicious and comes in large $T$ .
portions
1
An excellent $T$
service
1
The $T$ however , is what one might expect .
food
0
I LOVE their $T$ is the MUST !
Thai noodles with shrimp and chicken and coconut juice
1
The $T$ was really good .
pizza
1
The only possible drawback to this last point is that as of the date of this posting , the additional $T$ are only written in Chinese .
menu items
-1
$T$ is average , and I would say even the chain restaurant Baluchi 's tastes better .
Food
0
The $T$ is small and cramped but the food is fantastic .
place
-1
The place is small and cramped but the $T$ is fantastic .
food
1
The $T$ is tasty and portion sizes are appropriate .
food
1
The food is tasty and $T$ are appropriate .
portion sizes
1
$T$ are the perfect compliment for your unforgetable sandwich and they give you plenty of them .
Kosher dills
1
Kosher dills are the perfect compliment for your unforgetable $T$ and they give you plenty of them .
sandwich
1
The entertainment was great they have $T$ that go on through out the dinner .
shows
1
The entertainment was great they have shows that go on through out the $T$ .
dinner
0
The $T$ was great they have shows that go on through out the dinner .
entertainment
1
The $T$ is so cheap and the waiters are nice .
food
1
The food is so cheap and the $T$ are nice .
waiters
1
The $T$ there is so good that even to order out the wait is incredible .
food
1
The food there is so good that even to order out the $T$ is incredible .
wait
-1
The $T$ on my most recent visit was so incredibly rude that I will never go back .
bartender
-1
Their $T$ , Kamikaze and other Rolls are fresh and well presented .
sushi
1
Their sushi , $T$ and other Rolls are fresh and well presented .
Kamikaze
1
Their sushi , Kamikaze and other $T$ are fresh and well presented .
Rolls
1
For authentic $T$ , look no further than Toons .
Thai food
1
The highlight of the night was the $T$ for my side of fries I received from one of the food runners , which is not good considering the bill was nearly $ 100 .
mayonaisse
-1
The highlight of the night was the mayonaisse for my side of fries I received from one of the $T$ , which is not good considering the bill was nearly $ 100 .
food runners
0
The highlight of the night was the mayonaisse for my side of fries I received from one of the food runners , which is not good considering the $T$ was nearly $ 100 .
bill
-1
The highlight of the night was the mayonaisse for my side of $T$ I received from one of the food runners , which is not good considering the bill was nearly $ 100 .
fries
-1
I choose to go with one of the special , the $T$ , which was excellent .
braised lamb shank in red wine
1
I choose to go with one of the $T$ , the braised lamb shank in red wine , which was excellent .
special
1
If anyones has doubt of not knowing enough about $T$ , please check their wine list .
wines
0
If anyones has doubt of not knowing enough about wines , please check their $T$ .
wine list
1
The only concern i have is with the slighly all-business $T$ who order and throw the food down , rushing you out .
waitstaff
-1
The only concern i have is with the slighly all-business waitstaff who order and throw the $T$ down , rushing you out .
food
0
Have the $T$ .
iced tea
1
Small servings for main entree , i had $T$ -LRB- wasnt impressed -RRB- girlfriend had chicken , it was good .
salmon
-1
Small servings for main entree , i had salmon -LRB- wasnt impressed -RRB- girlfriend had $T$ , it was good .
chicken
1
Small $T$ for main entree , i had salmon -LRB- wasnt impressed -RRB- girlfriend had chicken , it was good .
servings
-1
Small servings for main $T$ , i had salmon -LRB- wasnt impressed -RRB- girlfriend had chicken , it was good .
entree
-1
you can actually get 2 $T$ worth if u take it home and add it to some lettuce !
salads
-1
you can actually get 2 salads worth if u take it home and add it to some $T$ !
lettuce
0
The $T$ is very romantic and definitely a good place to bring a date .
ambience
1
The ambience is very romantic and definitely a good $T$ to bring a date .
place
1
It is far more popular as a $T$ than as a restaurant , with only a few tables and the waiter being the bartender , but we greatly enjoyed the unobtrusive atmosphere .
bar
1
It is far more popular as a bar than as a restaurant , with only a few $T$ and the waiter being the bartender , but we greatly enjoyed the unobtrusive atmosphere .
tables
-1
It is far more popular as a bar than as a restaurant , with only a few tables and the $T$ being the bartender , but we greatly enjoyed the unobtrusive atmosphere .
waiter
0
It is far more popular as a bar than as a restaurant , with only a few tables and the waiter being the $T$ , but we greatly enjoyed the unobtrusive atmosphere .
bartender
0
It is far more popular as a bar than as a restaurant , with only a few tables and the waiter being the bartender , but we greatly enjoyed the unobtrusive $T$ .
atmosphere
1
The $T$ is very good for it 's price , better than most fried dumplings I 've had .
food
1
The food is very good for it 's $T$ , better than most fried dumplings I 've had .
price
1
The food is very good for it 's price , better than most $T$ I 've had .
fried dumplings
-1
There are much better places in NY with better $T$ .
prices
-1
$T$ is top of the line but the rest of the menu is so diverse it gives you a chance to taste so manydifferent varietys .
Obv caviar
1
Obv caviar is top of the line but the rest of the $T$ is so diverse it gives you a chance to taste so manydifferent varietys .
menu
1
I ate here a week ago and found most $T$ average at best and too expensive .
dishes
-1
Still , try it once , since if you end up loving the $T$ , it could be one of your best dining experiences .
food
0
Still , try it once , since if you end up loving the food , it could be one of your best $T$ .
dining experiences
1
I 've waited over one hour for $T$ .
food
0
Other guests enjoyed $T$ , santa fe chopped salad and fish and chips .
pizza
1
Other guests enjoyed pizza , $T$ and fish and chips .
santa fe chopped salad
1
Other guests enjoyed pizza , santa fe chopped salad and $T$ .
fish and chips
1
The $T$ is very calm and quiet .
ambience
1
Both times I was extremely dissappointed by the $T$ , which was boarderline rude .
service
-1
not only does make the best $T$ in NY , maybe anywhere .
pizza
1
The spicy $T$ is huge and probably the best that I 've had at this price range .
Tuna roll
1
The spicy Tuna roll is huge and probably the best that I 've had at this $T$ .
price range
1
$T$ and quality of fish alone will keep us from making a return visit .
Price
-1
Price and quality of $T$ alone will keep us from making a return visit .
fish
-1
Price and $T$ of fish alone will keep us from making a return visit .
quality
-1
Our $T$ and all of the people helping him were attentive and genuine .
waiter
1
The $T$ is a BISTRO which means : simple dishes and wine served efficiently in a bustling atmosphere .
place
1
The place is a BISTRO which means : simple $T$ and wine served efficiently in a bustling atmosphere .
dishes
1
The place is a BISTRO which means : simple dishes and $T$ served efficiently in a bustling atmosphere .
wine
1
The place is a BISTRO which means : simple dishes and wine served efficiently in a bustling $T$ .
atmosphere
1
The place is a BISTRO which means : simple dishes and wine $T$ efficiently in a bustling atmosphere .
served
1
This is one of the best $T$ places in the city .
comfort food
1
Overall , the $T$ and technique are there and I am encouraged enough to return at lunch or dinner to see whether the boldness of the flavour palette improves .
ingredients
1
Overall , the ingredients and $T$ are there and I am encouraged enough to return at lunch or dinner to see whether the boldness of the flavour palette improves .
technique
1
Overall , the ingredients and technique are there and I am encouraged enough to return at $T$ or dinner to see whether the boldness of the flavour palette improves .
lunch
0
Overall , the ingredients and technique are there and I am encouraged enough to return at lunch or $T$ to see whether the boldness of the flavour palette improves .
dinner
0
I had a huge $T$ on a roll .
pastrami sandwich
1
Though you will undoubtedly be seated at a $T$ with what seems like barely enough room -LRB- no matter what the size of your party -RRB- , the warm atomosphere is worth the cramped quarters - you 'll have fun and forgot about the tight spot you 're in .
table
-1
Though you will undoubtedly be seated at a table with what seems like barely enough room -LRB- no matter what the size of your party -RRB- , the warm $T$ is worth the cramped quarters - you 'll have fun and forgot about the tight spot you 're in .
atomosphere
1
Though you will undoubtedly be seated at a table with what seems like barely enough $T$ -LRB- no matter what the size of your party -RRB- , the warm atomosphere is worth the cramped quarters - you 'll have fun and forgot about the tight spot you 're in .
room
-1
Though you will undoubtedly be seated at a table with what seems like barely enough room -LRB- no matter what the size of your party -RRB- , the warm atomosphere is worth the cramped quarters - you 'll have fun and forgot about the tight $T$ you 're in .
spot
-1
The $T$ was not fresh and the rice tasted old and stale .
fish
-1
The fish was not fresh and the $T$ tasted old and stale .
rice
-1
Considering their $T$ of $ 6.25 for lunch special , the dish was ridiculously small .
price
-1
Considering their price of $ 6.25 for lunch special , the $T$ was ridiculously small .
dish
-1
Considering their price of $ 6.25 for $T$ l , the dish was ridiculously small .
lunch specia
-1
This is the pinnacle of $T$ -LRB- all fast foods in my opinion -RRB- .
Indian Fast Food
1
Besides , when you have bad $T$ , that 's less money you have to tip .
service
-1
Besides , when you have bad service , that 's less $T$ you have to tip .
money
-1
Besides , when you have bad service , that 's less money you have to $T$ .
tip
-1
The $T$ is also really nice .
wine list
1
$T$ was devine , oysters where a sensual as they come , and the price ca n't be beat !!!
Service
1
Service was devine , $T$ where a sensual as they come , and the price ca n't be beat !!!
oysters
1
Service was devine , oysters where a sensual as they come , and the $T$ ca n't be beat !!!
price
1
Compared to Ess-a , Tal offers a less doughy $T$ !
bagel
-1
Ballato 's is consistently delicious authentic $T$ .
italian food
1
The $T$ was attentive , yet discreet .
service
1
For those $T$ and the dressed up atmosphere you expect more and should get more .
prices
-1
For those prices and the dressed up $T$ you expect more and should get more .
atmosphere
-1
They offer the same $T$ but have creative drinks that are loaded with alcohol and cheeky names -- but they do cost you .
menu
0
They offer the same menu but have creative $T$ that are loaded with alcohol and cheeky names -- but they do cost you .
drinks
1
We went to eat at the Jekyll and Hyde restaurant on Friday night and really enjoyed the fun $T$ and good food .
atmosphere
1
We went to eat at the Jekyll and Hyde restaurant on Friday night and really enjoyed the fun atmosphere and good $T$ .
food
1
The $T$ was pretty tradional but it was hot and good with large portions .
food
1
The food was pretty tradional but it was hot and good with large $T$ .
portions
1
Unless you are eating in the Pizzeria side of this $T$ , and are not in a rush , this place is a bad idea .
place
-1
Unless you are eating in the Pizzeria side of this place , and are not in a rush , this $T$ is a bad idea .
place
-1
You have to increase the $T$ a lot .
service
-1
$T$ is barely romantic but management tries .
Ambiance
-1
Ambiance is barely romantic but $T$ tries .
management
1
I must warn the reader that the $T$ sizes are very small -LRB- especially the appetizers -RRB- , so if you plan to eat until you are full and do not intend to order the chef 's special tasting menu , prepare to order and pay for an appetizer -LRB- 1 dish for each person because the portions are not for sharing -RRB- , a main entree , and the cold udon at the end of the meal .
portions
-1
I must warn the reader that the portions sizes are very small -LRB- especially the $T$ -RRB- , so if you plan to eat until you are full and do not intend to order the chef 's special tasting menu , prepare to order and pay for an appetizer -LRB- 1 dish for each person because the portions are not for sharing -RRB- , a main entree , and the cold udon at the end of the meal .
appetizers
-1
I must warn the reader that the portions sizes are very small -LRB- especially the appetizers -RRB- , so if you plan to eat until you are full and do not intend to order the chef 's special tasting menu , prepare to order and pay for an $T$ -LRB- 1 dish for each person because the portions are not for sharing -RRB- , a main entree , and the cold udon at the end of the meal .
appetizer
-1
I must warn the reader that the portions sizes are very small -LRB- especially the appetizers -RRB- , so if you plan to eat until you are full and do not intend to order the chef 's special tasting menu , prepare to order and pay for an appetizer -LRB- 1 dish for each person because the portions are not for sharing -RRB- , a $T$ , and the cold udon at the end of the meal .
main entree
0
I must warn the reader that the portions sizes are very small -LRB- especially the appetizers -RRB- , so if you plan to eat until you are full and do not intend to order the chef 's special tasting menu , prepare to order and pay for an appetizer -LRB- 1 dish for each person because the portions are not for sharing -RRB- , a main entree , and the $T$ at the end of the meal .
cold udon
0
I must warn the reader that the portions sizes are very small -LRB- especially the appetizers -RRB- , so if you plan to eat until you are full and do not intend to order the $T$ 's special tasting menu , prepare to order and pay for an appetizer -LRB- 1 dish for each person because the portions are not for sharing -RRB- , a main entree , and the cold udon at the end of the meal .
chef
1
I must warn the reader that the portions sizes are very small -LRB- especially the appetizers -RRB- , so if you plan to eat until you are full and do not intend to order the chef 's special tasting $T$ , prepare to order and pay for an appetizer -LRB- 1 dish for each person because the portions are not for sharing -RRB- , a main entree , and the cold udon at the end of the meal .
menu
1
I must warn the reader that the portions sizes are very small -LRB- especially the appetizers -RRB- , so if you plan to eat until you are full and do not intend to order the chef 's special tasting menu , prepare to order and pay for an appetizer -LRB- 1 $T$ for each person because the portions are not for sharing -RRB- , a main entree , and the cold udon at the end of the meal .
dish
-1
I must warn the reader that the portions sizes are very small -LRB- especially the appetizers -RRB- , so if you plan to eat until you are full and do not intend to order the chef 's special tasting menu , prepare to order and pay for an appetizer -LRB- 1 dish for each person because the $T$ are not for sharing -RRB- , a main entree , and the cold udon at the end of the meal .
portions
-1
They were very abrupt with me when I called and actually claimed the $T$ was late because they were out of rice .
food
-1
They were very abrupt with me when I called and actually claimed the food was late because they were out of $T$ .
rice
0
After we got our $T$ order , I could not believe how small the portions were !
sashimi
0
After we got our sashimi order , I could not believe how small the $T$ were !
portions
-1
After the $T$ came , we did n't see our waiter for at least 40 MINUTES !
main course
0
After the main course came , we did n't see our $T$ for at least 40 MINUTES !
waiter
-1
Nothing better than buying a $T$ for $ 3.25 too .
snapple
1
When family came in he gave them $T$ to test their palets , and then ordered for them .
apps
0
$T$ is extraordinary , yet not overbearing , and the decor brings a taste of trendy SoHo into Queens .
Service
1
Service is extraordinary , yet not overbearing , and the $T$ brings a taste of trendy SoHo into Queens .
decor
1
The $T$ are skimpy , unattractive and drip with grease , and personally I 'd drink popcorn topping before I 'd eat another one of these .
dosas
-1
The dosas are skimpy , unattractive and drip with grease , and personally I 'd drink $T$ before I 'd eat another one of these .
popcorn topping
0
The $T$ was excellent and the food was delicious .
service
1
The service was excellent and the $T$ was delicious .
food
1
If I wanted to deal with a crappy $T$ and annoying customers I 'd go out in Manhattan .
scene
-1
If I wanted to deal with a crappy scene and annoying $T$ I 'd go out in Manhattan .
customers
-1
After a $T$ craving , i checked citysearch and chose to go to Fish based on a previous review and the citysearch info .
seafood
0
Right off the major deegan you get $T$ from all over the city .
ladies
1
Until you realize that their five minutes is meaningless and your $T$ may be anywhere from two to twenty minutes it may be frustrating .
wait
-1
Thalia is a beautiful restaurant with beautiful $T$ you , but the food does n't quite match up .
people serving
1
Thalia is a beautiful restaurant with beautiful people serving you , but the $T$ does n't quite match up .
food
-1
The $T$ may be unconventional but the dosa batter is definitely authentic and the combinations very tasty .
fillings
0
The fillings may be unconventional but the $T$ is definitely authentic and the combinations very tasty .
dosa batter
1
This is the perfect spot for meeting friends , having $T$ , dinner , pre-theatre or after-theatre drinks !
lunch
1
This is the perfect spot for meeting friends , having lunch , $T$ , pre-theatre or after-theatre drinks !
dinner
1
This is the perfect spot for meeting friends , having lunch , dinner , $T$ !
pre-theatre or after-theatre drinks
1
This is the perfect $T$ for meeting friends , having lunch , dinner , pre-theatre or after-theatre drinks !
spot
1
The $T$ that I ordered was as thin as water and aside from the poorly fried tofu that I ordered in it , they graciously provided me with ONE piece of poorly cooked potato .
mussaman curry
-1
The mussaman curry that I ordered was as thin as water and aside from the poorly $T$ that I ordered in it , they graciously provided me with ONE piece of poorly cooked potato .
fried tofu
-1
The mussaman curry that I ordered was as thin as water and aside from the poorly fried tofu that I ordered in it , they graciously provided me with ONE piece of poorly cooked $T$ .
potato
-1
Had a late night $T$ on a Saturday night .
dinner
0
A restaurant that does n't try to do anything except serve great $T$ with great service in a pleasant atmosphere .
food
1
A restaurant that does n't try to do anything except serve great food with great $T$ in a pleasant atmosphere .
service
1
A restaurant that does n't try to do anything except serve great food with great service in a pleasant $T$ .
atmosphere
1
Their $T$ is wonderful .
sake martini
1
Well , this $T$ is so Ghetto its not even funny .
place
-1
Once they ran out of $T$ and made it for me from scratch !
Gnochi
0
We would like to thank Marcelo and Grace for a wonderful $T$ experience !!!
dining
1
Found $T$ above average , but that could be because we were 13 of us .
service
1
$T$ are ok , but be sure not to make any special requests !
Bagels
0
fine dining restaurant $T$ .
quality
1
Overall a disappointing experience for that $T$ category .
price
-1
I 've had the $T$ at Chennai a couple of times , when I have been in the neighborhood .
lunch buffet
0
The $T$ was exceptional .
food
1
A Thai restaurant out of $T$ during dinner ?
rice
0
A Thai restaurant out of rice during $T$ ?
dinner
0
The $T$ are small but being that the food was so good makes up for that .
portions
-1
The portions are small but being that the $T$ was so good makes up for that .
food
1
-LRB- and I have eaten my share -RRB- Which impresses me for having such a large amount of people to $T$ .
serve
1
Sure , the $T$ is nice .
setting
1
The $T$ is friendly , if not the most prompt in the world , the food is great , and the prices , while not cheap , wo n't put your wallet out of commission .
service
1
The service is friendly , if not the most prompt in the world , the $T$ is great , and the prices , while not cheap , wo n't put your wallet out of commission .
food
1
Had 1 $T$ , 2 entrees and 2 cokes and the bill was ~ $ 55.00 , not including tip .
appetizer
0
Had 1 appetizer , 2 $T$ and 2 cokes and the bill was ~ $ 55.00 , not including tip .
entrees
0
Had 1 appetizer , 2 entrees and 2 $T$ and the bill was ~ $ 55.00 , not including tip .
cokes
0
Had 1 appetizer , 2 entrees and 2 cokes and the $T$ was ~ $ 55.00 , not including tip .
bill
0
Best $T$ and sour spicy soup in town !
drumsticks over rice
1
Best drumsticks over rice and $T$ in town !
sour spicy soup
1
Slightly above average $T$ start at $ 70 + with only one selection listed at $ 30 + .
wines
-1
Their $T$ is excellent -- all whitefish with a little mayo .
whitefish salad
1
Their whitefish salad is excellent -- all $T$ with a little mayo .
whitefish
1
Their whitefish salad is excellent -- all whitefish with a little $T$ .
mayo
1
And it all comes at a very reasonable $T$ -LRB- congee , noodles , and rice dishes are no more than $ 3-6 each -RRB- .
price
1
And it all comes at a very reasonable price -LRB- $T$ , noodles , and rice dishes are no more than $ 3-6 each -RRB- .
congee
0
And it all comes at a very reasonable price -LRB- congee , $T$ , and rice dishes are no more than $ 3-6 each -RRB- .
noodles
0
And it all comes at a very reasonable price -LRB- congee , noodles , and $T$ are no more than $ 3-6 each -RRB- .
rice dishes
0
The chicken parm was edible but had canned tomato sauce and boxed pasta and the $T$ consisted of dry , inedible chicken with terrible sauce .
chicken with portobello mushrooms
-1
The chicken parm was edible but had canned tomato sauce and boxed pasta and the chicken with portobello mushrooms consisted of dry , inedible $T$ with terrible sauce .
chicken
-1
The chicken parm was edible but had canned $T$ and boxed pasta and the chicken with portobello mushrooms consisted of dry , inedible chicken with terrible sauce .
tomato sauce
-1
The chicken parm was edible but had canned tomato sauce and boxed $T$ and the chicken with portobello mushrooms consisted of dry , inedible chicken with terrible sauce .
pasta
-1
The chicken parm was edible but had canned tomato sauce and boxed pasta and the chicken with portobello mushrooms consisted of dry , inedible chicken with terrible $T$ .
sauce
-1
I recommend this place to everyone who asks me where to go for a good $T$ .
meal
1
The $T$ are nice -- also you can just get counter service sit .
waitresses
1
The waitresses are nice -- also you can just get $T$ sit .
counter service
1
The only friendly $T$ was the guy at the bar .
staff member
1
The only friendly staff member was the guy at the $T$ .
bar
0
The only friendly staff member was the $T$ at the bar .
guy
1
You can certainly find restaurants that offer a superior fine dining experience , but for superb $T$ at reasonable prices , La Villa ca n't be beat .
food
1
You can certainly find restaurants that offer a superior fine dining experience , but for superb food at reasonable $T$ , La Villa ca n't be beat .
prices
1
Wo n't or Ca n't is not in the $T$ directory .
service
1
I can not imagine a friendlier $T$ working in a restaurant .
staff
1
I do suggest to ask to be seated $T$ if you are looking to be a little cozy .
upstairs
1
The $T$ is weak and tasteless , the pad thai is stuck together and lumpy , the rice is often overcooked , and the seafood is pretty sketchy .
red curry
-1
The red curry is weak and tasteless , the $T$ is stuck together and lumpy , the rice is often overcooked , and the seafood is pretty sketchy .
pad thai
-1
The red curry is weak and tasteless , the pad thai is stuck together and lumpy , the $T$ is often overcooked , and the seafood is pretty sketchy .
rice
-1
The red curry is weak and tasteless , the pad thai is stuck together and lumpy , the rice is often overcooked , and the $T$ is pretty sketchy .
seafood
-1
The $T$ is extensive and can easily hike up an otherwise reasonably priced meal .
wine list
1
The wine list is extensive and can easily hike up an otherwise reasonably priced $T$ .
meal
1
The wine list is extensive and can easily hike up an otherwise reasonably $T$ meal .
priced
1
$T$ is pretty good , but definitely not great .
Saul
0
I would recommend Roxy 's for that , but not for their $T$ .
food
-1
We always get a sampling of $T$ and share .
appetizers
0
Overall I was impressed and will return , it 's a great QPR -LRB- Quality to $T$ Ratio -RRB- .
Price
1
Overall I was impressed and will return , it 's a great QPR -LRB- $T$ to Price Ratio -RRB- .
Quality
1
It is nearly impossible to get a $T$ , so if you ever have the chance to go here for dinner , DO NOT pass it up .
table
-1
It is nearly impossible to get a table , so if you ever have the chance to go here for $T$ , DO NOT pass it up .
dinner
1
Their $T$ is delicious and everything else is fantastic .
pad penang
1
The puke green walls leave a lot to be desired , but the $T$ is very good .
food
1
The puke green $T$ leave a lot to be desired , but the food is very good .
walls
-1
The $T$ are very fresh and pretty inobtrusive , nothing flashy .
flavors
1
I like Cafe Noir dont get me wrong , it is jsut that the $T$ who work there are evil and incompetent !!
people
-1
The $T$ was like rubber and the tuna was flavorless not to mention it tasted like it had just been thawed .
hanger steak
-1
The hanger steak was like rubber and the $T$ was flavorless not to mention it tasted like it had just been thawed .
tuna
-1
Our son loves $T$ and we have a certified Neapolitan pizzaria in our home city -LRB- Seattle -RRB- , we liked this nearly as much - and the differences were more about personal preference than any reflection on either restaurant .
pizza
1
big and soft as well as good $T$ .
lunch food
1
No $T$ snobs allowed , this place is for people who appreciate good food .
food
0
No food snobs allowed , this place is for people who appreciate good $T$ .
food
1
I liked the $T$ at this quasi-thai restaurant .
food
1
I liked the food at this $T$ restaurant .
quasi-thai
1
By far the best $T$ I have had in a fast food restaurant .
salad
1
By far the best salad I have had in a $T$ restaurant .
fast food
0
As for the $T$ , this is another bad idea .
bar
-1
Their bagels are fine , but they are a little overcooked , and not really a ` special ' $T$ experience .
bagel
0
Unlike HH up the block , this place actually gives you hearty and hot $T$ this town is known for .
bagels
1
The $T$ is elegantly spiced and not at all dry .
barebecued salmon
1
Same $T$ as the guy who owns Typhoon , which is just down the street on St. Marks and 1st Ave.
owner
0
What generous $T$ !
portions
1
The $T$ there also absolutely load the bagel with cream cheese -LRB- gets a little messy -RRB- .
workers
0
The workers there also absolutely load the $T$ with cream cheese -LRB- gets a little messy -RRB- .
bagel
0
The workers there also absolutely load the bagel with $T$ -LRB- gets a little messy -RRB- .
cream cheese
0
The $T$ the service was very good too .
wine
1
The wine the $T$ was very good too .
service
1
So , the $T$ is written in chalk above your head and it all sounds delicious .
menu
0
The highly spiced $T$ was great too .
chai tea
1
I have been there many times , and $T$ is good and consistent .
food
1
Seriously , this is the best all you can eat in town - As everyone says , the $T$ are the best - have 4 of these , and you 've broken even .
Spicy Tuna hand rolls
1
While Sapphire is certainly not lacking in ambiance , and probably has the best decor of any Indian restaurant I have been to in New York City , the $T$ was not what I had hoped for .
food
-1
While Sapphire is certainly not lacking in $T$ , and probably has the best decor of any Indian restaurant I have been to in New York City , the food was not what I had hoped for .
ambiance
1
While Sapphire is certainly not lacking in ambiance , and probably has the best $T$ of any Indian restaurant I have been to in New York City , the food was not what I had hoped for .
decor
1
I would highly recommend this place to anyone looking for a casual $T$ that whisks you away to the left bank of the river Seine .
atmosphere
1
The $T$ were only so-so .
meat dishes
0
His wife Tanya , the $T$ , completes the comforting atmosphere by being delightfully warm and gracious .
hostess
1
His wife Tanya , the hostess , completes the comforting $T$ by being delightfully warm and gracious .
atmosphere
1
The $T$ consisted of standard brassiere food , better then places like Balthazar etc. .
menu
1
The menu consisted of standard $T$ , better then places like Balthazar etc. .
brassiere food
1
I have been a longtime fan of Holy Basil in the East Village , and while I do believe their $T$ has slightly slipped in quality , I have been hesitant to be disloyal .
food
-1
I have been a longtime fan of Holy Basil in the East Village , and while I do believe their food has slightly slipped in $T$ , I have been hesitant to be disloyal .
quality
-1
But the best part about LS is the late night $T$ , delightfully free of the BTs .
atmosphere
1
We even had a visit from the $T$ who wanted to make sure we were enjoying ourselves .
Manager
1
The $T$ there is very attentive and down to earth .
staff
1
You do n't go to Mizu for excellent $T$ , you go for the large amounts of food , the amiable atmosphere , and the hole-in-the-wall feeling of the place .
service
-1
You do n't go to Mizu for excellent service , you go for the large amounts of $T$ , the amiable atmosphere , and the hole-in-the-wall feeling of the place .
food
1
You do n't go to Mizu for excellent service , you go for the large amounts of food , the amiable $T$ , and the hole-in-the-wall feeling of the place .
atmosphere
1
The $T$ is always bad though , do n't expect much of anything from your server , and I would not recommend bringing a date here either .
service
-1
The service is always bad though , do n't expect much of anything from your $T$ , and I would not recommend bringing a date here either .
server
-1
Monday nights are a bargain at the $ 28 $T$ - this includes a three course meal plus * three * glasses of wine paired with each course .
prix fix
1
Monday nights are a bargain at the $ 28 prix fix - this includes a $T$ plus * three * glasses of wine paired with each course .
three course meal
1
Monday nights are a bargain at the $ 28 prix fix - this includes a three course meal plus * three * $T$ paired with each course .
glasses of wine
1
Monday nights are a bargain at the $ 28 prix fix - this includes a three course meal plus * three * glasses of wine paired with each $T$ .
course
0
It took them 15 minutes to put $T$ in our glasses .
water
0
The $T$ is descent even when this small place is packed .
service
1
The service is descent even when this small $T$ is packed .
place
-1
This is the best $T$ in new york city - hands down .
sushi
1
I have eaten a lot of $T$ here .
pizza
0
Great value for the quality $T$ .
ingredients
1
The $T$ was small , thoroughly unremarkable , and $ 14.95 .
Thali
-1
The $T$ is also great !
sushi
1
From the complimentary $T$ of a delicate butternut squash ravioli in a delicious truffle sauce to an amazing buttery and tender langostine entree to a dessert that I ca n't remember because of the fabulous Cakebread Cabernet we were drinking -- the whole evening was amazing .
chef app
1
From the complimentary chef app of a $T$ to an amazing buttery and tender langostine entree to a dessert that I ca n't remember because of the fabulous Cakebread Cabernet we were drinking -- the whole evening was amazing .
delicate butternut squash ravioli in a delicious truffle sauce
1
From the complimentary chef app of a delicate butternut squash ravioli in a delicious truffle sauce to an amazing $T$ to a dessert that I ca n't remember because of the fabulous Cakebread Cabernet we were drinking -- the whole evening was amazing .
buttery and tender langostine entree
1
From the complimentary chef app of a delicate butternut squash ravioli in a delicious truffle sauce to an amazing buttery and tender langostine entree to a $T$ that I ca n't remember because of the fabulous Cakebread Cabernet we were drinking -- the whole evening was amazing .
dessert
0
From the complimentary chef app of a delicate butternut squash ravioli in a delicious truffle sauce to an amazing buttery and tender langostine entree to a dessert that I ca n't remember because of the fabulous $T$ we were drinking -- the whole evening was amazing .
Cakebread Cabernet
1
Truly the mark of an attentive $T$ .
waiter
1
The $T$ here is rather good , but only if you like to wait for it .
food
1
I got an excellent piece of $T$ and we had several other nice pastries .
cheesecake
1
I got an excellent piece of cheesecake and we had several other nice $T$ .
pastries
1
The $T$ is very kind and well trained , they 're fast , they are always prompt to jump behind the bar and fix drinks , they know details of every item in the menu and make excelent recomendations .
staff
1
The staff is very kind and well trained , they 're fast , they are always prompt to jump behind the $T$ and fix drinks , they know details of every item in the menu and make excelent recomendations .
bar
0
The staff is very kind and well trained , they 're fast , they are always prompt to jump behind the bar and fix $T$ , they know details of every item in the menu and make excelent recomendations .
drinks
0
The staff is very kind and well trained , they 're fast , they are always prompt to jump behind the bar and fix drinks , they know details of every item in the $T$ and make excelent recomendations .
menu
0
The $T$ was OK -- the korma was bland .
makhani
0
The makhani was OK -- the $T$ was bland .
korma
-1
The $T$ is inventive but still keeps traditional indian flavoring .
food
1
The $T$ in this place is very diner-ish and the kind of place you expect in the East Village - not romantic , just simple , small and sparse .
decor
1
The decor in this place is very diner-ish and the kind of $T$ you expect in the East Village - not romantic , just simple , small and sparse .
place
1
This is a cute $T$ and could be good but they need to get their act together .
place
1
The $T$ is always fresh too .
lox
1
$T$ was very friendly .
Service
1
So all I 'm trying to say is this restaurant is by far the best $T$ restaurant I 've ever been to .
thai food
1
$T$ was OK - fish was cooked well .
Food
0
Food was OK - $T$ was cooked well .
fish
1
We actually left hungry and went across the street to Wo Hop at 15 Mott street for some good $T$ .
chinese food
1
The duck confit is always amazing and the $T$ was out of this world .
foie gras terrine with figs
1
The $T$ is always amazing and the foie gras terrine with figs was out of this world .
duck confit
1
The whole set up is truly unprofessional and I wish Cafe Noir would get some good $T$ , because despite the current one this is a great place .
staff
-1
I have reservations about the all you can eat deal , however -- the $T$ are fairly limited and you can probably order more food than you can eat for less than $ 18 by just going off the menu .
choices
-1
I have $T$ about the all you can eat deal , however -- the choices are fairly limited and you can probably order more food than you can eat for less than $ 18 by just going off the menu .
reservations
0
I have reservations about the all you can eat deal , however -- the choices are fairly limited and you can probably order more $T$ than you can eat for less than $ 18 by just going off the menu .
food
0
I have reservations about the all you can eat deal , however -- the choices are fairly limited and you can probably order more food than you can eat for less than $ 18 by just going off the $T$ .
menu
0
The $T$ offers impeccable service .
staff
1
The staff offers impeccable $T$ .
service
1
We ended our great experience by having $T$ recommended by the waiter .
Gulab Jamun (dessert)
1
We ended our great experience by having Gulab Jamun -LRB- dessert -RRB- recommended by the $T$ .
waiter
1
This place does n't compare with Mamoun 's in terms of $T$ , freshness , value , and consisent quality , but that 's just my opinion .
price
-1
This place does n't compare with Mamoun 's in terms of price , $T$ , value , and consisent quality , but that 's just my opinion .
freshness
-1
This place does n't compare with Mamoun 's in terms of price , freshness , $T$ , and consisent quality , but that 's just my opinion .
value
-1
This place does n't compare with Mamoun 's in terms of price , freshness , value , and consisent $T$ , but that 's just my opinion .
quality
-1
The $T$ is sleek , modern and playfull and i will return again frequently .
place
1
I have known about this secret for the last 13 years , Emilio -LRB- the Godfather -RRB- has continued to serve $T$ and wine for the gods at mortal prices .
food
1
I have known about this secret for the last 13 years , Emilio -LRB- the Godfather -RRB- has continued to serve food and $T$ for the gods at mortal prices .
wine
1
I have known about this secret for the last 13 years , Emilio -LRB- the Godfather -RRB- has continued to serve food and wine for the gods at mortal $T$ .
prices
1
The $T$ as party favors is a cute and sweet touch to a most memorable meal .
brioche and lollies
1
The brioche and lollies as party favors is a cute and sweet touch to a most memorable $T$ .
meal
1
After being told that our party of three would be seated in 10 minutes and watching other parties -LRB- multiples of 2 and higher -RRB- seated for 40 minutes , the three of us were squished into a small $T$ .
2-person table
-1
And the $T$ was outragous .
bill
-1
The service was attentive , yet unimposing , the $T$ was far better than many notorious restaurants in Midtown and the wine list is extensive and well priced .
food
1
The service was attentive , yet unimposing , the food was far better than many notorious restaurants in Midtown and the $T$ is extensive and well priced .
wine list
1
The service was attentive , yet unimposing , the food was far better than many notorious restaurants in Midtown and the wine list is extensive and well $T$ .
priced
1
Kind , attentive $T$ .
wait staff
1
$T$ were fantastic .
Salads
1
The $T$ and employees are friendly and their pizza is fantastic .
owners
1
The owners and $T$ are friendly and their pizza is fantastic .
employees
1
The owners and employees are friendly and their $T$ is fantastic .
pizza
1
The $T$ is yummy , especially their cooked-to-perfection mussels in spicy tomato sauce and their shoestring crispy fries .
food
1
The food is yummy , especially their cooked-to-perfection $T$ and their shoestring crispy fries .
mussels in spicy tomato sauce
1
The food is yummy , especially their cooked-to-perfection mussels in spicy tomato sauce and their shoestring crispy $T$ .
fries
1
The $T$ is authentic Italian - delicious !
food
1
skip $T$ .
dessert
-1
I complete the total $T$ experience by having it lightly toasted .
bagel
1
It was like the $T$ forgot that they actually worked there and instead wanted to hang out and be cool .
servers
-1
The $T$ is good and ambience is good for a date or group outing .
service
1
The service is good and $T$ is good for a date or group outing .
ambience
1
A great way to make some money is to buy a $T$ from Costco and sell it right outside for only $ 2.50 .
case of snapple
0
It 's all about the $T$ !!
food
1
Fast $T$ .
service
1
The $T$ is excellent , specjal : that girl behind the bar , european chic .
staff
1
The staff is excellent , specjal : that girl behind the $T$ , european chic .
bar
0
stick with the $T$ , beef , and lamb dishes .
chicken
1
stick with the chicken , $T$ , and lamb dishes .
beef
1
stick with the chicken , beef , and $T$ .
lamb dishes
1
The $T$ was bad , the food took to forever to come , we sat on the upper level .
service
-1
The service was bad , the $T$ took to forever to come , we sat on the upper level .
food
-1
We a menu that rearely changes , e xcept for one or two specials , the $T$ and care they put in thier food in evident .
quality
1
We a menu that rearely changes , e xcept for one or two specials , the quality and $T$ they put in thier food in evident .
care
1
We a menu that rearely changes , e xcept for one or two specials , the quality and care they put in thier $T$ in evident .
food
1
We a menu that rearely changes , e xcept for one or two $T$ , the quality and care they put in thier food in evident .
specials
0
This restaurant is a wonderful place to go many times and it is reasonably $T$ .
priced
1
Bottom line : B + for the $T$ , F for the service .
food
1
Bottom line : B + for the food , F for the $T$ .
service
-1
The only thing the $T$ do n't do for you is wipe your chin when you leave .
waiters
1
Stick to dimsum , not super overpriced $T$ .
noodles
0
Stick to $T$ , not super overpriced noodles .
dimsum
1
The $T$ is fine and they allow you to enjoy the view .
service
1
The service is fine and they allow you to enjoy the $T$ .
view
1
We , there were four of us , arrived at noon - the place was empty - and the $T$ acted like we were imposing on them and they were very rude .
staff
-1
delicious simple $T$ in nice outdoor atmosphere .
food
1
delicious simple food in nice outdoor $T$ .
atmosphere
1
The only fallback on this restaurant is the $T$ .
prices
-1
I 've been to Naples 45 for $T$ twice .
dinner
0
The hot and sour $T$ was unbearably hot and tasted of only pepper and nothing else .
soup
-1
The hot and sour soup was unbearably hot and tasted of only $T$ and nothing else .
pepper
-1
Try $T$ .
sushimi cucumber roll
1
The $T$ is delicious .
food
1
Their $T$ are a great accompaniment and you can eat like a king with wine for under $ 30 .
wines by the glass
1
Their wines by the glass are a great accompaniment and you can eat like a king with $T$ for under $ 30 .
wine
0
This $T$ has the the correct ambience and an excellent staff to make you feel like a guest and a friend at the same time .
place
1
This place has the the correct $T$ and an excellent staff to make you feel like a guest and a friend at the same time .
ambience
1
This place has the the correct ambience and an excellent $T$ to make you feel like a guest and a friend at the same time .
staff
1
Yeah Shanghai is also great but not quite as good -- they use the same amount of $T$ but without sweetness to balance out .
salt
-1
believe us , we 've been eating $T$ for over 15 yrs .
sushi
0
The $T$ is much better than Sripraphai -LRB- more modern and sleek -RRB- .
atmosphere
1
The $T$ is outstanding and the service is quick , friendly and very professional .
food
1
The food is outstanding and the $T$ is quick , friendly and very professional .
service
1
The $T$ always warm , soft on the inside , crispy on the outside and enormous in size .
bagels
1
I had a late $T$ at Lucky Stike , a great name for a joint if ever I saw one .
dinner
0
$T$ is fast and friendly .
Service
1
from an English speaking $T$ .
staff
0
And they have these home made $T$ at the bar that are the most delicious things in the world !
potato chips
1
And they have these home made potato chips at the $T$ that are the most delicious things in the world !
bar
0
My husband and I enjoyed each of the 6 taste size $T$ and left completely full .
portions
1
I went here with a friend on a whim , we went someplace else first and could n't get a $T$ .
table
-1
We all ate $T$ , which were great .
pasta entre'es
1
The $T$ was excellent and one of the best I have had -LRB- I tasted the butter intitally but in no way did it overwhelm the flavor of the meat -RRB- .
steak
1
The steak was excellent and one of the best I have had -LRB- I tasted the $T$ intitally but in no way did it overwhelm the flavor of the meat -RRB- .
butter
-1
The steak was excellent and one of the best I have had -LRB- I tasted the butter intitally but in no way did it overwhelm the $T$ of the meat -RRB- .
flavor
0
The steak was excellent and one of the best I have had -LRB- I tasted the butter intitally but in no way did it overwhelm the flavor of the $T$ -RRB- .
meat
1
The $T$ was boring and expensive .
food
-1
The $T$ is pretty and nice for conversation , so a casual lunch here would probably be best .
ambience
1
The ambience is pretty and nice for conversation , so a casual $T$ here would probably be best .
lunch
1
Terrific $T$ full of unique rolls and special dishes .
menu
1
Terrific menu full of unique $T$ and special dishes .
rolls
1
Terrific menu full of unique rolls and special $T$ .
dishes
1
The $T$ is ok but could be better .
service
-1
We love the $T$ , drinks , and atmosphere !
food
1
We love the food , $T$ , and atmosphere !
drinks
1
We love the food , drinks , and $T$ !
atmosphere
1
I was here a few weeks back and we had the worst $T$ experience at a restaurant ever .
customer service
-1
Went on a 3 day oyster binge , with Fish bringing up the closing , and I am so glad this was the $T$ it O trip ended , because it was so great !
place
1
Went on a 3 day $T$ binge , with Fish bringing up the closing , and I am so glad this was the place it O trip ended , because it was so great !
oyster
0
Went on a 3 day oyster binge , with $T$ bringing up the closing , and I am so glad this was the place it O trip ended , because it was so great !
Fish
0
Took my mom for Mother 's Day , and the $T$ was pretty rude .
maitre d'
-1
My husband and I have been there a couple of times and each time we sat at the $T$ -LRB- chef Yoshi -RRB- and ordered everything ala carte .
sushi bar
0
My husband and I have been there a couple of times and each time we sat at the sushi bar -LRB- $T$ Yoshi -RRB- and ordered everything ala carte .
chef
0
My husband and I have been there a couple of times and each time we sat at the sushi bar -LRB- chef Yoshi -RRB- and ordered everything $T$ .
ala carte
0
The $T$ is very relaxed and cozy , service was great and the food was excellent !
vibe
1
The vibe is very relaxed and cozy , $T$ was great and the food was excellent !
service
1
The vibe is very relaxed and cozy , service was great and the $T$ was excellent !
food
1
If the weather is nice , try to snag an outside $T$ .
table
1
If you are looking for a good $T$ , cheap eats - this is the place .
quality
1
The $T$ was friendly and the atmosphere was casual .
service
1
The service was friendly and the $T$ was casual .
atmosphere
1
When I lived upstate for a while I would buy freeze the $T$ and they would still be better than any else .
bagels
0
I recommend their $T$ , Pork Chops or Tofu plates .
Pad See Ew
1
I recommend their Pad See Ew , $T$ or Tofu plates .
Pork Chops
1
I recommend their Pad See Ew , Pork Chops or $T$ .
Tofu plates
1
Never in my life did I think that I could be satisfied both in $T$ and in quantity for $ 3.00 in NYC .
taste
1
Never in my life did I think that I could be satisfied both in taste and in $T$ for $ 3.00 in NYC .
quantity
1
this is the best secret place in midtown ' , I heard that from the $T$ , after having brilliant food -LRB- try steak with portobello mushrooms -RRB- and drinks on the bar last Tuesday .
bartender
0
this is the best secret place in midtown ' , I heard that from the bartender , after having brilliant $T$ -LRB- try steak with portobello mushrooms -RRB- and drinks on the bar last Tuesday .
food
1
this is the best secret place in midtown ' , I heard that from the bartender , after having brilliant food -LRB- try steak with portobello mushrooms -RRB- and $T$ on the bar last Tuesday .
drinks
1
this is the best secret place in midtown ' , I heard that from the bartender , after having brilliant food -LRB- try $T$ -RRB- and drinks on the bar last Tuesday .
steak with portobello mushrooms
1
this is the best secret place in midtown ' , I heard that from the bartender , after having brilliant food -LRB- try steak with portobello mushrooms -RRB- and drinks on the $T$ last Tuesday .
bar
0
The $T$ was excellent - friendly and attentive .
service
1
The $T$ had an average portion , and was decent overall .
main course
1
The main course had an average $T$ , and was decent overall .
portion
0
20 minutes for our $T$ but it gave us time to have a few cocktails and enjoy our surroundings and each other .
reservation
-1
20 minutes for our reservation but it gave us time to have a few $T$ and enjoy our surroundings and each other .
cocktails
1
20 minutes for our reservation but it gave us time to have a few cocktails and enjoy our $T$ and each other .
surroundings
1
$T$ is great , very attentive .
Waitstaff
1
The $T$ is diverse and top-notch as well .
dinner menu
1
IT IS WHAT MODERN $T$ IS ALL ABOUT .
CUISINE
1
I do n't like $T$ too much and this was delicious , however you want to factor that into the equation .
Indian food
1
at taj , vegetarians can rejoice-all the $T$ are manna from heaven .
dishes
1
I wo n't go back unless someone else is footing the $T$ .
bill
-1
We live in New Jersey and whenever we go into New York City we buy $T$ to eat hot and then to freeze -LRB- they told me that if I call in the order , they 'd bring it out to the car so I would n't have to look for parking -RRB- .
bagels
0
Jimmy 's is hands down the hottest night $T$ in the Bronx .
spot
1
And I would have to agree with the masses in terms of $T$ - delivery is their Achilles ' heel .
service
-1
And I would have to agree with the masses in terms of service - $T$ is their Achilles ' heel .
delivery
-1
The $ 300 $T$ was a bit steep , but the experience was great .
bill
-1
Nice ambiance , nice little $T$ , good bartender , Francois , and good service .
bar
1
Nice ambiance , nice little bar , good $T$ , Francois , and good service .
bartender
1
Nice ambiance , nice little bar , good bartender , Francois , and good $T$ .
service
1
Nice $T$ , nice little bar , good bartender , Francois , and good service .
ambiance
1
The $T$ comes with an incredible sauce , and the duck noodles are yummy as well .
calamari
1
The calamari comes with an incredible $T$ , and the duck noodles are yummy as well .
sauce
1
The calamari comes with an incredible sauce , and the $T$ are yummy as well .
duck noodles
1
I would definitely go back -- if only for some of those exotic $T$ on the blackboard .
martinis
1
Simple $T$ and what hot and lage portions .
comfort food
1
Simple comfort food and what hot and lage $T$ .
portions
1
Stay away from the two specialty $T$ on the menu , though - too much avocado and rice will fill you up right quick .
rolls
-1
Stay away from the two specialty rolls on the $T$ , though - too much avocado and rice will fill you up right quick .
menu
0
Stay away from the two specialty rolls on the menu , though - too much $T$ and rice will fill you up right quick .
avocado
-1
Stay away from the two specialty rolls on the menu , though - too much avocado and $T$ will fill you up right quick .
rice
-1
We did n't get $T$ and she did n't even offer us the option of dessert .
drink refills
-1
We did n't get drink refills and she did n't even offer us the option of $T$ .
dessert
0
The $T$ are also reasonably priced for NYC .
bagels
1
The bagels are also reasonably $T$ for NYC .
priced
1
If you can handle that , it 's a great place for a $T$ , fun with friends or simply a table for 2 .
business dinner
1
If you can handle that , it 's a great place for a business dinner , fun with friends or simply a $T$ for 2 .
table
1
$T$ leaves something to be desired .
Decor
-1
Also , specify if you like your $T$ spicy - its rather bland if you do n't .
food
0
Our $T$ was fine , the place looks nice in that not-trying-too-hard way , but at those prices , a little more should be expected of your food .
waiter
1
Our waiter was fine , the $T$ looks nice in that not-trying-too-hard way , but at those prices , a little more should be expected of your food .
place
1
Our waiter was fine , the place looks nice in that not-trying-too-hard way , but at those $T$ , a little more should be expected of your food .
prices
-1
Our waiter was fine , the place looks nice in that not-trying-too-hard way , but at those prices , a little more should be expected of your $T$ .
food
-1
Coming from Boston this place is like Emma 's Pizza in Kendall Square in Cambridge -LRB- although they have more funky $T$ ! -RRB-
toppings
1
When my husband and go there , we spend $ 60.00 -LRB- have LOBSTER TAILS UMMMMM need I say more -RRB- I ca n't say any more , it a $T$ you 'll never forget If you never go , you 'll miss A Meal of your life time
place
1
When my husband and go there , we spend $ 60.00 -LRB- have LOBSTER TAILS UMMMMM need I say more -RRB- I ca n't say any more , it a place you 'll never forget If you never go , you 'll miss A $T$ of your life time
Meal
1
When my husband and go there , we spend $ 60.00 -LRB- have $T$ UMMMMM need I say more -RRB- I ca n't say any more , it a place you 'll never forget If you never go , you 'll miss A Meal of your life time
LOBSTER TAILS
1
in an effort to increase turnover , the restaurant offers no desserts beyond the complimentary $T$ .
espresso cup filled with chocolate mousse
1
in an effort to increase turnover , the restaurant offers no $T$ beyond the complimentary espresso cup filled with chocolate mousse .
desserts
-1
I 've been to this restaurant more than a dozen times and when I 'm craving for $T$ , Lemon grass chicken or Beef Cube on rice , this is the place to go .
Pho
1
I 've been to this restaurant more than a dozen times and when I 'm craving for Pho , $T$ or Beef Cube on rice , this is the place to go .
Lemon grass chicken
1
I 've been to this restaurant more than a dozen times and when I 'm craving for Pho , Lemon grass chicken or $T$ , this is the place to go .
Beef Cube on rice
1
Oh yes , and if you are a fan of Indian oldies film stars , there are plenty of $T$ of Indian actors and actresses in classic black white that adorn the walls , some of which , I would love to know where they obtained .
portraits
1
The $T$ is spectacular , from the appitizers to the main course , and then of course the desserts , -LRB- WOW -RRB- you 'll need no more .
food
1
The food is spectacular , from the $T$ to the main course , and then of course the desserts , -LRB- WOW -RRB- you 'll need no more .
appitizers
1
The food is spectacular , from the appitizers to the $T$ , and then of course the desserts , -LRB- WOW -RRB- you 'll need no more .
main course
1
The food is spectacular , from the appitizers to the main course , and then of course the $T$ , -LRB- WOW -RRB- you 'll need no more .
desserts
1
My $T$ was delicious in an incredible curry sauce .
fish
1
My fish was delicious in an incredible $T$ .
curry sauce
1
If you are in search of the most authentic NYC $T$ experience look no further than the famous and historic Katz 's Deli down on the Lower East Side .
deli
1
Even upon delivery , their juicy $T$ are quite good . .
pork buns
1
Average to good $T$ , but terrible delivery .
Thai food
1
Average to good Thai food , but terrible $T$ .
delivery
-1
The $T$ is nice but when we order our drink we were in for a surprise .
space
1
The space is nice but when we order our $T$ we were in for a surprise .
drink
-1
The entire $T$ and the treatment we received felt as a conveyor belt .
place
-1
Joe 's Pizza used to have the best $T$ until this pizzeria opened up .
slice
1
And they provided a delicious $T$ on the house !
dessert
1
They are still living in the dark ages and do not have an answering machine , so if you want to make a $T$ you are limited .
reservation
-1
The $T$ is amazing , rich pastas and fresh doughy pizza .
food
1
The food is amazing , rich $T$ and fresh doughy pizza .
pastas
1
The food is amazing , rich pastas and fresh doughy $T$ .
pizza
1
$T$ was very good , but not what I would consider out of this world .
Food
1
I had $T$ it has 2 oz . of Maine Lobster in it .
Lobster Bisque
1
I had Lobster Bisque it has 2 oz . of $T$ in it .
Maine Lobster
1
Try the $T$ , it 's fabulous and their prices are so cheap !
Pad Thai
1
Try the Pad Thai , it 's fabulous and their $T$ are so cheap !
prices
1
$T$ is great and inexpensive .
Food
1
The $T$ very reasonable .
price
1
$T$ - ca n't be missed , so save room !!!
Dessert
1
It can be a little confusing as to where one goes to order , but once the $T$ is ordered , you are in for a treat .
food
1
$T$ are organic which is a real plus for me .
Ingredients
1
It was so bad I actually refused to pay for my $T$ .
food
-1
I recommend this spot to anyone who enjoys fine $T$ at reasonable prices .
cuisine
1
I recommend this spot to anyone who enjoys fine cuisine at reasonable $T$ .
prices
1
The $T$ was very attentive , the ambience lovely , and the food superb .
staff
1
The staff was very attentive , the $T$ lovely , and the food superb .
ambience
1
The staff was very attentive , the ambience lovely , and the $T$ superb .
food
1
I love when restaurants think using fancy expensive $T$ makes the food fine cuisine , even with no idea how to use them .
ingrediants
1
I love when restaurants think using fancy expensive ingrediants makes the food fine $T$ , even with no idea how to use them .
cuisine
1
I love when restaurants think using fancy expensive ingrediants makes the $T$ fine cuisine , even with no idea how to use them .
food
1
THe $T$ and wine were excellent-the service too -- but what really MADE this place was the backyard dining area .
Pizza
1
THe Pizza and $T$ were excellent-the service too -- but what really MADE this place was the backyard dining area .
wine
1
THe Pizza and wine were excellent-the $T$ too -- but what really MADE this place was the backyard dining area .
service
1
THe Pizza and wine were excellent-the service too -- but what really MADE this place was the $T$ .
backyard dining area
1
The $T$ are sweet , the food is tasty and the bill is never too large .
waiters
1
The waiters are sweet , the $T$ is tasty and the bill is never too large .
food
1
The waiters are sweet , the food is tasty and the $T$ is never too large .
bill
1
The $T$ was superb , they treat you like family .
service
1
We all had the tasting $T$ and unlike some of the other reviews , I felt there was more than enough food .
menu
1
We all had the tasting menu and unlike some of the other reviews , I felt there was more than enough $T$ .
food
1
It only took about five or so minutes to get an empty $T$ , but standing up was n't too bad .
table
1
The $T$ may be small , but everything on it is delicious .
menu
-1
They had scrapped the bottom of the vessel in which they make the $T$ - RESULT - WE HAD LARGE CHUNKS OF BURNT RICE IN OUR SERVING BOWL .
rice
-1
They had scrapped the bottom of the vessel in which they make the rice - RESULT - WE HAD LARGE CHUNKS OF BURNT $T$ IN OUR SERVING BOWL .
RICE
-1
Warm , comfortable $T$ , nice appointments -LRB- witness the etched glass and brickwork separating the dining rooms -RRB- .
surroundings
1
Warm , comfortable surroundings , nice appointments -LRB- witness the etched glass and brickwork separating the $T$ -RRB- .
dining rooms
0
We ran a little late for the $T$ but it was n't a problem to get our table immediately .
reservation
0
We ran a little late for the reservation but it was n't a problem to get our $T$ immediately .
table
1
We arrived on time for our $T$ and seated promptly.The
reservation
1
I would definitely go back for a very special occasion , but not for regular fine $T$ .
dining
0
The well mannered , pleasant $T$ that Tony has in his employ .
staff
1
The $T$ robust and subtle .
flavors
1
All I can say is $ 2 pints during happy hour and the some of the cheapest $T$ you 'll find in the city , though the quality is some of the best .
oysters
1
All I can say is $ 2 pints during happy hour and the some of the cheapest oysters you 'll find in the city , though the $T$ is some of the best .
quality
1
I would never wait for a $T$ to eat , it just is not THAT great .
table
0
We concluded with $T$ , both were delicious .
tiramisu chocolate cake
1
The $T$ is bad .
counter service
-1
$T$ here was great , food was fantastic .
Service
1
Service here was great , $T$ was fantastic .
food
1
This is such a lovely , peaceful $T$ to eat outside .
place
1
The $T$ is delicious and the crust is perfect .
sauce
1
The sauce is delicious and the $T$ is perfect .
crust
1
Since my first $T$ I have had the chance to have brunch at Orsay 3x .
dinner
0
Since my first dinner I have had the chance to have $T$ at Orsay 3x .
brunch
0
You will pay a lot for the $T$ , but the food is no better or worse than a lot of other Chinese and Asian fusion places in NY .
decore
-1
You will pay a lot for the decore , but the $T$ is no better or worse than a lot of other Chinese and Asian fusion places in NY .
food
0
They have some great $T$ here as well .
entrees
1
The $T$ is not consistently excellent -- just decent .
service
0
The $T$ , served in small tasting portions -LRB- as an option -RRB- is very good with each dish being better than the next .
food
1
The food , $T$ in small tasting portions -LRB- as an option -RRB- is very good with each dish being better than the next .
served
0
The food , served in small tasting $T$ -LRB- as an option -RRB- is very good with each dish being better than the next .
portions
1
The food , served in small tasting portions -LRB- as an option -RRB- is very good with each $T$ being better than the next .
dish
1
They do $T$ to American palates , but if you like it hot let them know and they are more than willing to oblige !
cater
1
I had the $T$ and i ca n't go on to tell you how delicious that was and the presentation was beatiful .
mango chicken
1
I had the mango chicken and i ca n't go on to tell you how delicious that was and the $T$ was beatiful .
presentation
1
I care more about the $T$ and ambience .
food
0
I care more about the food and $T$ .
ambience
0
Oh , but wait , we were out of $T$ -LRB- which were also delightfully overpriced -RRB- .
drinks
-1
The $T$ is fantastic .
service
1
The $T$ are hands down the best in the city !
garlic mashed potatoes
1
$T$ and service was okay .
Food
0
Food and $T$ was okay .
service
0
The $T$ was under-cooked and EXTRMELY CHEWY .
lamb meat
-1
The best $T$ i 've ever had .
pad thai
1
Over time , the $T$ has decreased substantially , it is a lot less crowded than it used to , and the service must definitely be part of the reason .
food quality
-1
Over time , the food quality has decreased substantially , it is a lot less crowded than it used to , and the $T$ must definitely be part of the reason .
service
-1
Great $T$ and fantastic service .
pizza
1
Great pizza and fantastic $T$ .
service
1
We were seated outside and the $T$ spilled red wine and hot tea on myself and my date .
waiter
-1
We were seated outside and the waiter spilled $T$ and hot tea on myself and my date .
red wine
0
We were seated outside and the waiter spilled red wine and $T$ on myself and my date .
hot tea
0
We were seated $T$ and the waiter spilled red wine and hot tea on myself and my date .
outside
0
i would just ask for no $T$ next time .
oil
-1
While this is a pretty $T$ in that overly cute French way , the food was insultingly horrible .
place
1
While this is a pretty place in that overly cute French way , the $T$ was insultingly horrible .
food
-1
I went there for $T$ and it was not as good as I expected from the reviews I read .
lunch
0
The $T$ is n't great , and the desserts are shipped in from Bruno 's down the street , which is not as good as it used to be .
wine list
-1
The wine list is n't great , and the $T$ are shipped in from Bruno 's down the street , which is not as good as it used to be .
desserts
-1
I ordered a $T$ and asked 4 times for it but never got it .
Lassi
0
Their $T$ is quite good too !
coffee
1
great $T$ -LRB- italian -RRB- , good food , service was INITIALLY fine .
wine list
1
great wine list -LRB- italian -RRB- , good $T$ , service was INITIALLY fine .
food
1
Despite the fact that the $T$ is large , they 've overcrowded the floor with tables .
space
1
Despite the fact that the space is large , they 've overcrowded the floor with $T$ .
tables
-1
They are not helpful in the least and will give you the grand run around so by the time the event date rolls around you will not only regret chosing this $T$ , but also become hostile !
place
-1
I had to ask her three times before she finally came back with the $T$ Ive requested .
dish
0
Normally that would be improper , however they were all delicious and my $T$ did not complain .
host
0
$T$ delicious !
Taxan
1
Unlike other places in NYC where the $T$ you want only come as a triple-decker , here you can get what you want in a reasonably-sized portion -LRB- and price -RRB- .
sandwiches
-1
Unlike other places in NYC where the sandwiches you want only come as a triple-decker , here you can get what you want in a reasonably-sized portion -LRB- and $T$ -RRB- .
price
1
Unlike other places in NYC where the sandwiches you want only come as a triple-decker , here you can get what you want in a reasonably-sized $T$ -LRB- and price -RRB- .
portion
1
$T$ is still there , too .
Southern Indian cuisine
0
Restaurant snobs need not bother , this is a small , neighborhood kind of $T$ .
place
1
They could n't even make a $T$ that was appealing .
salad
-1
For two people with $T$ was less than $ 25 bucks .
tip
0
Killer $T$ !
Sushi
1
Of course the reason its so packed is because the $T$ is so delicious !
food
1
$T$ are not that friendly , but the taste covers all .
Staffs
-1
Staffs are not that friendly , but the $T$ covers all .
taste
1
The $T$ plays everything from Italian Opera to The Strokes .
jukebox
1
Plus they made a perfect $T$ .
martini
1
I am not sure if I would call the $T$ here Indian as it is a fusion of what seems to be French with an Indian or exotic touch .
food
0
I 've eaten thai many times , and am very familiar with the $T$ .
cuisine
0
The $T$ was attentive .
waiter
1
Their $T$ is best I 've had since I 've returned from Naples !
Margarita
1
The $T$ makes your mouth water for more .
tastes
1
Their $T$ was extensive , but we were looking for Purple Haze , which was n't listed but made for us upon request !
sake list
1
The $T$ are crammed way too close , the menu is typical of any Italian restaurant , and the wine list is simply overpriced .
tables
-1
The tables are crammed way too close , the $T$ is typical of any Italian restaurant , and the wine list is simply overpriced .
menu
0
The tables are crammed way too close , the menu is typical of any Italian restaurant , and the $T$ is simply overpriced .
wine list
-1
The $T$ was actually aweful .
food
-1
They are served with a free $T$ and the portions are perfect for lunch .
appetizer
1
They are served with a free appetizer and the $T$ are perfect for lunch .
portions
1
They are $T$ with a free appetizer and the portions are perfect for lunch .
served
0
They are served with a free appetizer and the portions are perfect for $T$ .
lunch
0
There is actually $T$ to breathe and the decor sets the tone for an intimate dinner .
space
1
There is actually space to breathe and the $T$ sets the tone for an intimate dinner .
decor
1
There is actually space to breathe and the decor sets the tone for an intimate $T$ .
dinner
0
We went around 9:30 on a Friday and it had died down a bit by then so the $T$ was great !
service
1
My husband and I both ordered the $T$ , medium .
Steak
0
Furthermore , the $T$ had no seasoning , so the sushi was bland and disgusting .
rice
-1
Furthermore , the rice had no seasoning , so the $T$ was bland and disgusting .
sushi
-1
Furthermore , the rice had no $T$ , so the sushi was bland and disgusting .
seasoning
-1
This place has realy fresh $T$ and a nice large menu of Japanese classic cuisine .
sushi
1
This place has realy fresh sushi and a nice large $T$ of Japanese classic cuisine .
menu
1
This place has realy fresh sushi and a nice large menu of $T$ .
Japanese classic cuisine
1
The $T$ is average and the prices are anything but .
sushi
0
The sushi is average and the $T$ are anything but .
prices
0
My wife and I also enjoyed the $T$ , the Shanghai low mein , and other attractions .
spinach
1
My wife and I also enjoyed the spinach , the $T$ , and other attractions .
Shanghai low mein
1
$T$ must have coem on this website to give himself credit .
Owner
0
Turned out there was full $T$ upstairs and sat down .
service
1
Several of the $T$ had about 6-8 pieces .
dim sum orders
0
If you have a $T$ fetish i suggest you try some here !
dumpling
1
Three page $T$ , one page entree and horedevous .
wine menu
1
Three page wine menu , one page $T$ and horedevous .
entree
1
Three page wine menu , one page entree and $T$ .
horedevous
1
The $T$ is consistently wonderful - I 've been coming here for years , and the owner has always been accomodating and friendly .
food
1
The food is consistently wonderful - I 've been coming here for years , and the $T$ has always been accomodating and friendly .
owner
1
The $T$ and owners were nonchalant about this and promised to call the exterminator but were n't as dismayed or apologetic as I would have expected .
waiters
-1
The waiters and $T$ were nonchalant about this and promised to call the exterminator but were n't as dismayed or apologetic as I would have expected .
owners
-1
And the $T$ was fantastic .
food
1
If you 're looking for a place to sit down , have a $T$ and conversations with friends , go to sweet-n-tart and order yourself a hong-kong styled milk and tea with tapioca pearls -LRB- hot -RRB- .
drink
0
If you 're looking for a place to sit down , have a drink and conversations with friends , go to sweet-n-tart and order yourself a $T$ and tea with tapioca pearls -LRB- hot -RRB- .
hong-kong styled milk
1
If you 're looking for a place to sit down , have a drink and conversations with friends , go to sweet-n-tart and order yourself a hong-kong styled milk and $T$ .
tea with tapioca pearls (hot)
1
Aside from the Sea Urchin , the $T$ recommended an assortment of fish including Fatty Yellow Tail , Boton Shrimp , Blue Fin Torro -LRB- Fatty Tuna -RRB- , Sea Eel , etc. .
chef
0
Aside from the Sea Urchin , the chef recommended an $T$ including Fatty Yellow Tail , Boton Shrimp , Blue Fin Torro -LRB- Fatty Tuna -RRB- , Sea Eel , etc. .
assortment of fish
0
Aside from the Sea Urchin , the chef recommended an assortment of fish including $T$ , Boton Shrimp , Blue Fin Torro -LRB- Fatty Tuna -RRB- , Sea Eel , etc. .
Fatty Yellow Tail
0
Aside from the Sea Urchin , the chef recommended an assortment of fish including Fatty Yellow Tail , $T$ , Blue Fin Torro -LRB- Fatty Tuna -RRB- , Sea Eel , etc. .
Boton Shrimp
0
Aside from the Sea Urchin , the chef recommended an assortment of fish including Fatty Yellow Tail , Boton Shrimp , Blue Fin Torro -LRB- Fatty Tuna -RRB- , $T$ , etc. .
Sea Eel
0
Aside from the $T$ , the chef recommended an assortment of fish including Fatty Yellow Tail , Boton Shrimp , Blue Fin Torro -LRB- Fatty Tuna -RRB- , Sea Eel , etc. .
Sea Urchin
0
Aside from the Sea Urchin , the chef recommended an assortment of fish including Fatty Yellow Tail , Boton Shrimp , $T$ , Sea Eel , etc. .
Blue Fin Torro (Fatty Tuna)
0
They 're also friendlier here , especially the $T$ , Kenny .
owner
1
While the $T$ is not particularly comfortable , once you 're seated you 'll forget about everything except what 's on your plate .
room
-1
While the room is not particularly comfortable , once you 're seated you 'll forget about everything except what 's on your $T$ .
plate
1
I 've lived in NYC all my life and had never before seen so many $T$ in one place -LRB- except in a really bad dream -RRB- .
waterbugs
-1
Winnie and her staff are the best $T$ you can find serving you .
crew
1
Winnie and her $T$ are the best crew you can find serving you .
staff
1
Winnie and her staff are the best crew you can find $T$ you .
serving
1
The $T$ is minimal the food is not phenomenal , but some dishes are quite good , such as the eggplant parmesan , veal in carozza chicken saltimbocca .
ambiance
1
The ambiance is minimal the $T$ is not phenomenal , but some dishes are quite good , such as the eggplant parmesan , veal in carozza chicken saltimbocca .
food
-1
The ambiance is minimal the food is not phenomenal , but some $T$ are quite good , such as the eggplant parmesan , veal in carozza chicken saltimbocca .
dishes
1
The ambiance is minimal the food is not phenomenal , but some dishes are quite good , such as the $T$ , veal in carozza chicken saltimbocca .
eggplant parmesan
1
The ambiance is minimal the food is not phenomenal , but some dishes are quite good , such as the eggplant parmesan , $T$ .
veal in carozza chicken saltimbocca
1
My $T$ asked for appetizers for the group and the waiter gave us not only what we ordered , but some other items that were not ordered .
host
0
My host asked for $T$ for the group and the waiter gave us not only what we ordered , but some other items that were not ordered .
appetizers
0
My host asked for appetizers for the group and the $T$ gave us not only what we ordered , but some other items that were not ordered .
waiter
0
You can even get packages of the $T$ to stock your fridge !
chutneys
1
The $T$ has various selections and the mixed drink special is a catcher ! 2 for 1 's .
bar
1
The bar has various selections and the $T$ is a catcher ! 2 for 1 's .
mixed drink special
1
If it is n't for the $T$ -LRB- A + + + -RRB- , it must be the service or the ambience .
food
1
If it is n't for the food -LRB- A + + + -RRB- , it must be the $T$ or the ambience .
service
1
If it is n't for the food -LRB- A + + + -RRB- , it must be the service or the $T$ .
ambience
1
During the course of the past 3 months , the $T$ and staff changed and it was not for the better .
chef
-1
During the course of the past 3 months , the chef and $T$ changed and it was not for the better .
staff
-1
I like the $T$ , it 's very dark and original .
ambience
1
Overall , not worth the $T$ .
money
-1
This place is not worth the $T$ .
prices
-1
We left after one $T$ .
drink
0
Pick a bagel has the best $T$ in the city .
bagels
1
Yes you have to wait to be seated and because its small there is no $T$ and the seat at the bar was all taken .
waiting area
-1
Yes you have to wait to be seated and because its small there is no waiting area and the $T$ at the bar was all taken .
seat
-1
Yes you have to wait to be seated and because its small there is no waiting area and the seat at the $T$ was all taken .
bar
0
Yes you have to $T$ to be seated and because its small there is no waiting area and the seat at the bar was all taken .
wait
-1
The last two times I ordered from here my $T$ was soo spicy that I could barely eat it , and the spice took away from the flavor of the dish .
food
-1
The last two times I ordered from here my food was soo spicy that I could barely eat it , and the spice took away from the $T$ of the dish .
flavor
-1
The last two times I ordered from here my food was soo spicy that I could barely eat it , and the spice took away from the flavor of the $T$ .
dish
-1
The last two times I ordered from here my food was soo spicy that I could barely eat it , and the $T$ took away from the flavor of the dish .
spice
-1
The $T$ are GREAT !
fried dumplings
1
This place has the best Chinese style $T$ in the city .
BBQ ribs
1
Ive been here so many times the $T$ know my name .
waiters
0
We figured we never had $T$ before so we grabbed our lunch there , sharing a large Pelligrino , a pizza of two of their specials , one was goat cheese the other blue cheese , and both were excellent .
Argentinian Pizza
0
We figured we never had Argentinian Pizza before so we grabbed our $T$ there , sharing a large Pelligrino , a pizza of two of their specials , one was goat cheese the other blue cheese , and both were excellent .
lunch
0
We figured we never had Argentinian Pizza before so we grabbed our lunch there , sharing a large $T$ , a pizza of two of their specials , one was goat cheese the other blue cheese , and both were excellent .
Pelligrino
1
We figured we never had Argentinian Pizza before so we grabbed our lunch there , sharing a large Pelligrino , a $T$ of two of their specials , one was goat cheese the other blue cheese , and both were excellent .
pizza
1
We figured we never had Argentinian Pizza before so we grabbed our lunch there , sharing a large Pelligrino , a pizza of two of their specials , one was $T$ the other blue cheese , and both were excellent .
goat cheese
1
We figured we never had Argentinian Pizza before so we grabbed our lunch there , sharing a large Pelligrino , a pizza of two of their specials , one was goat cheese the other $T$ , and both were excellent .
blue cheese
1
The ' $T$ ' and ` bombay cosmopolitan ' are excellent and will have you tipsy in no time .
kamasutra
1
The ` kamasutra ' and ' $T$ ' are excellent and will have you tipsy in no time .
bombay cosmopolitan
1
This is the perfect $T$ for Williamsburg couples .
date spot
1
The $T$ here is only so-so .
dim sum
0
$ 6 and there is much tasty $T$ , all of it fresh and continually refilled .
food
1
Just straight up cheap , good $T$ .
food
1
$T$ is ok even though sometimes there 's alot of people .
Seating
0
Even with a relatively inexpensive botle of wine , if you can call $ 70.00 inexpensive , the $T$ is through the roof for better than average fare .
cost
-1
$T$ was slow , but the people were friendly .
Service
-1
Service was slow , but the $T$ were friendly .
people
1
The $T$ was very fatty and the sauce was overpowering and not very tasty .
steak
-1
The steak was very fatty and the $T$ was overpowering and not very tasty .
sauce
-1
The $T$ makes you feel at home , the food is great and the atmosphere is WONDERFUL !
staff
1
The staff makes you feel at home , the $T$ is great and the atmosphere is WONDERFUL !
food
1
The staff makes you feel at home , the food is great and the $T$ is WONDERFUL !
atmosphere
1
The food is alright - some stuff is good - some is not -LRB- like the $T$ which tends to be dry -RRB- .
steak dish
-1
They have a very diverse $T$ so its something for everybody .
menu
1
The $T$ was too busy ordering sushi for dinner and then laying it out to eat on the bar to even bring me my check .
staff
-1
The staff was too busy ordering $T$ for dinner and then laying it out to eat on the bar to even bring me my check .
sushi
0
The staff was too busy ordering sushi for dinner and then laying it out to eat on the bar to even bring me my $T$ .
check
0
The staff was too busy ordering sushi for $T$ and then laying it out to eat on the bar to even bring me my check .
dinner
0
The staff was too busy ordering sushi for dinner and then laying it out to eat on the $T$ to even bring me my check .
bar
0
As a long-time patron of Mamoun 's , I always figured that I had found the best late night $T$ in the city .
food spot
1
The $T$ was huge .
bagel
0
Get the $T$ of gari .
tuna
1
I like the $T$ , chai , and the chole , but the dhosas and dhal were kinda dissapointing .
somosas
1
I like the somosas , $T$ , and the chole , but the dhosas and dhal were kinda dissapointing .
chai
1
I like the somosas , chai , and the $T$ , but the dhosas and dhal were kinda dissapointing .
chole
1
I like the somosas , chai , and the chole , but the $T$ and dhal were kinda dissapointing .
dhosas
-1
I like the somosas , chai , and the chole , but the dhosas and $T$ were kinda dissapointing .
dhal
-1
Edible but really a ripoff at those $T$ given whats in the area .
prices
-1
The staff has been nice , but they seemed really stressed and the unisex $T$ needs to be cleaned more often .
bathroom
-1
The $T$ was the only thing good about this restaurant .
service
1
$T$ - friendly and attentive .
Service
1
Great $T$ , great decor , great service .
food
1
Great food , great $T$ , great service .
decor
1
Great food , great decor , great $T$ .
service
1
And , atlhough $T$ opened up next to us and we ASKED for a slightly larger space , they left us awkardly seated .
tables
0
And , atlhough tables opened up next to us and we ASKED for a slightly larger $T$ , they left us awkardly seated .
space
0
The $T$ was standard , and I was not a fan of the malai kofta .
palak paneer
0
The palak paneer was standard , and I was not a fan of the $T$ .
malai kofta
0
I 've dined at Alain Ducasse 's restaurant in Monte Carlo for half the price for the same excellent $T$ experience .
dining
1
I 've dined at Alain Ducasse 's restaurant in Monte Carlo for half the $T$ for the same excellent dining experience .
price
1
Yeah , sometimes the $T$ can be slow .
service
-1
There was no $T$ .
ambiance
-1
Save your money and do n't waste your calories , go to Margharita 's on Washington Street instead , they have amazing $T$ and the BEST service .
food
1
Save your money and do n't waste your calories , go to Margharita 's on Washington Street instead , they have amazing food and the BEST $T$ .
service
1
The $T$ was attentive without being overbearing and each dish we tried was wonderful from the spring rolls to the cod with pineapple tempura .
service
1
The service was attentive without being overbearing and each $T$ we tried was wonderful from the spring rolls to the cod with pineapple tempura .
dish
1
The service was attentive without being overbearing and each dish we tried was wonderful from the $T$ to the cod with pineapple tempura .
spring rolls
1
The service was attentive without being overbearing and each dish we tried was wonderful from the spring rolls to the $T$ .
cod with pineapple tempura
1
The only weird thing was if we got a $T$ , the waitress would have simply multiplied the glass price X4 , which makes no sense whatsoever .
bottle
0
The only weird thing was if we got a bottle , the $T$ would have simply multiplied the glass price X4 , which makes no sense whatsoever .
waitress
-1
The only weird thing was if we got a bottle , the waitress would have simply multiplied the glass $T$ X4 , which makes no sense whatsoever .
price
-1
They sell special $T$ , everything have a topping , sauce and etc. .
sushi
1
They sell special sushi , everything have a topping , $T$ and etc. .
sauce
1
They sell special sushi , everything have a $T$ , sauce and etc. .
topping
1
DO not try unless you 're just going there to hang out like the rest of the hipsters who apparently have no sense of $T$ .
taste
-1
The place is small and intimate and you may feel a little crowded , but the $T$ is excellent and it 's great for friends out , a romantic date , or a special occassion .
service
1
The $T$ is small and intimate and you may feel a little crowded , but the service is excellent and it 's great for friends out , a romantic date , or a special occassion .
place
-1
The $T$ was excellent and the food was delicious .
service
1
The service was excellent and the $T$ was delicious .
food
1
$T$ was also very good .
Service
1
I took my girlfriend there for her birthday last night and we had a relaxing , really good $T$ .
meal
1
I would not have been so disappointed with the $T$ if the qualities were good enough to make up for it , but they were not !
portions
-1
I would not have been so disappointed with the portions if the $T$ were good enough to make up for it , but they were not !
qualities
-1
I 'm happy to have Nosh in the neighborhood and the $T$ is very comforting .
food
1
Good $T$ , combination of all the hottest music dress code is relatively strict except on Fridays .
atmosphere
1
Good atmosphere , combination of all the hottest $T$ dress code is relatively strict except on Fridays .
music
1
Good atmosphere , combination of all the hottest music $T$ e is relatively strict except on Fridays .
dress cod
-1
love the $T$ .
food
1
I would highly recommend Nina 's to anyone who wants to have a romantic dinner in a heart warming surrounding filled with $T$ and family pictures .
candles
1
I would highly recommend Nina 's to anyone who wants to have a romantic $T$ in a heart warming surrounding filled with candles and family pictures .
dinner
1
I would highly recommend Nina 's to anyone who wants to have a romantic dinner in a heart warming $T$ filled with candles and family pictures .
surrounding
1
I would highly recommend Nina 's to anyone who wants to have a romantic dinner in a heart warming surrounding filled with candles and family $T$ .
pictures
1
All the $T$ the group tried got favorable reviews .
desserts
1
There 's something smooth about sipping $T$ upper east side style .
sake
1
It 's a nice $T$ to relax and have conversation .
place
1
Best $T$ ever !
Reuben sandwich
1
Lucky Strike is a great casual $T$ to just grab a bite to eat .
place
1
Wonderful $T$ as well !
strawberry daiquiries
1
Going to Volare is like going to your favorite aunt 's house for $T$ , assuming that your aunt is a great Italian cook .
dinner
0
The $T$ has been from average to below average , the wait service has always been sub-par the atmosphere goes from nice to really irritating -LRB- if you sit in the area beyond the kitchen , the acousitcs are horrid , everything echoes is extremely loud -RRB- .
sushi
-1
The sushi has been from average to below average , the $T$ has always been sub-par the atmosphere goes from nice to really irritating -LRB- if you sit in the area beyond the kitchen , the acousitcs are horrid , everything echoes is extremely loud -RRB- .
wait service
-1
The sushi has been from average to below average , the wait service has always been sub-par the atmosphere goes from nice to really irritating -LRB- if you sit in the $T$ beyond the kitchen , the acousitcs are horrid , everything echoes is extremely loud -RRB- .
area
-1
$T$ were delicious if a bit on the thick side .
Frites
1
Here you get the $T$ without feeling rigid .
zen feel
1
I would recommend putting your name down and then getting a $T$ at a local bar first though because of the wait time .
drink
0
I would recommend putting your name down and then getting a drink at a local $T$ first though because of the wait time .
bar
0
I would recommend putting your name down and then getting a drink at a local bar first though because of the $T$ .
wait time
-1
I fell in love with the $T$ .
egg noodles in the beef broth with shrimp dumplings and slices of BBQ roast pork
1
I keep my fingers crossed the whole subway ride hoping that there will be a $T$ I can sit at by myself and not have to share with the rice congee soup people .
table
0
I keep my fingers crossed the whole subway ride hoping that there will be a table I can sit at by myself and not have to share with the $T$ people .
rice congee soup
0
Overall , the best $T$ in town .
bagel
1
Light , refreshing $T$ -LRB- not fried -RRB- remind me of Vietnamese places in Paris .
summer rolls
1
The $T$ seemed pretty fresh and was adequately proportioned .
sushi
1
but the $T$ was a bit slow .
service
-1
$T$ and toppings are great - though a bit pricey .
Spreads
1
Spreads and $T$ are great - though a bit pricey .
toppings
1
When I saw that their website had a link to da Ciro in Napoli , I knew there was going to be good $T$ !
pizza
1
No one asked what was wrong as we left with nothing touched on our $T$ .
plates
0
$T$ was very cozy and cute .
Indoor
1
We had a 3 hour $T$ - they definitely do not rush you - and they kept the unlimited mimosas flowing the whole time .
brunch
1
We had a 3 hour brunch - they definitely do not rush you - and they kept the unlimited $T$ flowing the whole time .
mimosas
1
And their $T$ are very high - they actually think that they can get away with charging such prices for such terrible food and service !
prices
-1
And their prices are very high - they actually think that they can get away with charging such $T$ for such terrible food and service !
prices
-1
And their prices are very high - they actually think that they can get away with charging such prices for such terrible $T$ and service !
food
-1
And their prices are very high - they actually think that they can get away with charging such prices for such terrible food and $T$ !
service
-1
The $T$ was excellent , the food was excellent , but the entire experience was very cool .
service
1
The service was excellent , the $T$ was excellent , but the entire experience was very cool .
food
1
The $T$ is good and the resturant is clean .
service
1
Great spot , whether looking for a couple of $T$ or quiet dinner .
drinks
1
Great spot , whether looking for a couple of drinks or quiet $T$ .
dinner
1
Great $T$ , whether looking for a couple of drinks or quiet dinner .
spot
1
Just stick with the small $T$ !
dishes
-1
The $T$ itself was really nice with comfortable outdoor chairs and tables , but the service could have been better .
cafe
1
The cafe itself was really nice with comfortable $T$ and tables , but the service could have been better .
outdoor chairs
1
The cafe itself was really nice with comfortable outdoor chairs and $T$ , but the service could have been better .
tables
1
The cafe itself was really nice with comfortable outdoor chairs and tables , but the $T$ could have been better .
service
-1
I 've rarely had a problem with slow $T$ in the 10 years I 've been going .
staff
1
$T$ is excellent .
Food
1
Although we were looking for regular lettuce and some walnuts the $T$ we got were great .
salads
1
Although we were looking for regular $T$ and some walnuts the salads we got were great .
lettuce
0
Although we were looking for regular lettuce and some $T$ the salads we got were great .
walnuts
0
Excellent $T$ for only $ 6.95 .
lunch buffet
1
If you 're not familiar with the $T$ , you may encounter problems ordering here and be sure to bring plenty of cash with you as they do n't accept credit cards .
cuisine
-1
both are very reasonably $T$ -LRB- around $ 8 for dinner and $ 5 for lunch -RRB- , and are delicious and filling .
priced
1
both are very reasonably priced -LRB- around $ 8 for $T$ and $ 5 for lunch -RRB- , and are delicious and filling .
dinner
1
both are very reasonably priced -LRB- around $ 8 for dinner and $ 5 for $T$ -RRB- , and are delicious and filling .
lunch
1
$T$ is so cute and quaint , good for business although we were there on vacation .
Ambience
1
The $T$ here are huge , and the sushi is good .
portion sizes
1
The portion sizes here are huge , and the $T$ is good .
sushi
1
My boyfriend ate $T$ and it was cooked perfectly !
tuna
1
This was n't the expected $T$ comprised only of pad thai and tom yum soup , but I thought that was what made the place so special .
menu
0
This was n't the expected menu comprised only of $T$ and tom yum soup , but I thought that was what made the place so special .
pad thai
0
This was n't the expected menu comprised only of pad thai and $T$ , but I thought that was what made the place so special .
tom yum soup
0
Good $T$ at the restaurant -LRB- a bit expensive , but great if you want to impress your date -RRB- .
food
1
I highly recommend Caviar Russe to anyone who wants delicious top grade $T$ and fantastic service .
caviar
1
I highly recommend Caviar Russe to anyone who wants delicious top grade caviar and fantastic $T$ .
service
1
I have eaten there 3-4 times and the $T$ was always good .
food
1
I was n't thrilled to have to $T$ on line for thirty minutes , but I guess that 's the price you pay for a popular place .
wait
-1
great $T$ , good times .
eats
1
Grilled whole $T$ wonderful , great spicing .
fish
1
For years , I thought Tuscan cuisine was the best , but Salvatore converted me to the hearty $T$ on my first visit .
Neapolitan fare
1
Plus , when our $T$ were held up in the kitchen on a busy Saturday night , the owner sent over complimentary summer rolls to hold us over !
entrees
-1
Plus , when our entrees were held up in the kitchen on a busy Saturday night , the owner sent over complimentary $T$ to hold us over !
summer rolls
1
Plus , when our entrees were held up in the kitchen on a busy Saturday night , the $T$ sent over complimentary summer rolls to hold us over !
owner
1
The $T$ was great as well .
service
1
Try the $T$ and the rose special roll .
lobster teriyaki
1
Try the lobster teriyaki and the $T$ .
rose special roll
1
Another plus is most of the $T$ are approx .
entrees
1
The $T$ was delicious , the atmosphere was relaxed , and we have now adopted Plate 347 as our Secret on Second !
food
1
The food was delicious , the $T$ was relaxed , and we have now adopted Plate 347 as our Secret on Second !
atmosphere
1
From the moment we walked in they were more than accomodating even though the $T$ was packed .
place
-1
I found the $T$ , service and value exceptional everytime I have been there .
food
1
I found the food , $T$ and value exceptional everytime I have been there .
service
1
I found the food , service and $T$ exceptional everytime I have been there .
value
1
We ate at this Thai place following the reviews but very unhappy with the $T$ .
foods
-1
The $T$ is definitely good , but I left a bit disappointed .
food
1
I am a 100 lb girl , had a $T$ and a glass of beer prior to the dinner , and I was still HUNGRY after my visit to this place !
glass of wine
0
I am a 100 lb girl , had a glass of wine and a $T$ prior to the dinner , and I was still HUNGRY after my visit to this place !
glass of beer
0
I am a 100 lb girl , had a glass of wine and a glass of beer prior to the $T$ , and I was still HUNGRY after my visit to this place !
dinner
0
The $T$ are a saving grace , but service staff , please , get over yourselves .
drinks
1
The drinks are a saving grace , but $T$ , please , get over yourselves .
service staff
-1
There is a downside if you 're ordering in -- the $T$ have MAJOR attitude .
delivery guys
-1
The all-Italian $T$ is warm and engaging from the start .
staff
1
The $T$ are exceptionally reasonable for food of this caliber .
prices
1
The prices are exceptionally reasonable for $T$ of this caliber .
food
1
If you go here - your focus should be the $T$ .
Tamarind Margaritas
1
The $T$ was superb !
filet mignon dish
1
I had been a regular due to the consistently good $T$ and ease of getting a table .
food
1
I had been a regular due to the consistently good food and ease of $T$ .
getting a table
1
This $T$ is the most Japanese it can ever get .
place
1
The $T$ is good , I ca n't lie .
food
1
great $T$ , lt 's of it , more then one person can eat !
food
1
I did n't expect to like Nosh as much as I did , but the $T$ I had was otherworldly , the soups are like Mom 's , and the knishes give Yonah Schimmel 's a run for its money .
pastrami on challah sandwich
1
I did n't expect to like Nosh as much as I did , but the pastrami on challah sandwich I had was otherworldly , the $T$ are like Mom 's , and the knishes give Yonah Schimmel 's a run for its money .
soups
1
I did n't expect to like Nosh as much as I did , but the pastrami on challah sandwich I had was otherworldly , the soups are like Mom 's , and the $T$ give Yonah Schimmel 's a run for its money .
knishes
1
The $T$ is nothing special , but it feels like a Sushi establishment in Tokyo .
atmosphere
0
Cozy romantic $T$ with only around 15 tables at most .
atomosphere
1
Cozy romantic atomosphere with only around 15 $T$ at most .
tables
1
This place is worth going even if only for their $T$ .
beer
1
I really like both the $T$ and the mahi mahi -LRB- on saffron risotto-yum ! -RRB- .
scallops
1
I really like both the scallops and the $T$ - yum ! -RRB- .
mahi mahi (on saffron risotto
1
The $T$ was so fun , and the prices were great , on top of the fact that the food was really tasty .
ambience
1
The ambience was so fun , and the $T$ were great , on top of the fact that the food was really tasty .
prices
1
The ambience was so fun , and the prices were great , on top of the fact that the $T$ was really tasty .
food
1
Do not get the $T$ , no matter what the reviews say .
Go Go Hamburgers
-1
The $T$ are out-of-this world !
sandwhiches
1
If you live in Upper Manhattan , Siam Square is THE place for $T$ .
Thia food
1
$T$ is charming .
Decor
1
The $T$ was very well prepared .
food
1
Really tasty $T$ and noodles for a good price though .
spring rolls
1
Really tasty spring rolls and $T$ for a good price though .
noodles
1
Really tasty spring rolls and noodles for a good $T$ though .
price
1
Good , because hey , it 's more food , but bad because $T$ is supposed to be smaller portions so you can try out more dishes and smaller so that each dish is cheap .
dim sum
-1
Good , because hey , it 's more $T$ , but bad because dim sum is supposed to be smaller portions so you can try out more dishes and smaller so that each dish is cheap .
food
1
Good , because hey , it 's more food , but bad because dim sum is supposed to be smaller $T$ so you can try out more dishes and smaller so that each dish is cheap .
portions
-1
Good , because hey , it 's more food , but bad because dim sum is supposed to be smaller portions so you can try out more $T$ and smaller so that each dish is cheap .
dishes
0
Good , because hey , it 's more food , but bad because dim sum is supposed to be smaller portions so you can try out more dishes and smaller so that each $T$ is cheap .
dish
0
While most people can attest to spending over $ 50 on $T$ in New York bars and hardly feeling a thing , the drinks here are plentiful and unique .
drinks
-1
While most people can attest to spending over $ 50 on drinks in New York $T$ and hardly feeling a thing , the drinks here are plentiful and unique .
bars
-1
While most people can attest to spending over $ 50 on drinks in New York bars and hardly feeling a thing , the $T$ here are plentiful and unique .
drinks
1
Complimentary $T$ kept coming , and when the waiter saw me opening a gift , I received my dessert on a plate that had Happy Birthday written on it , with a candlevery nice touch , and attentive staff .
stuff
1
Complimentary stuff kept coming , and when the $T$ saw me opening a gift , I received my dessert on a plate that had Happy Birthday written on it , with a candlevery nice touch , and attentive staff .
waiter
1
Complimentary stuff kept coming , and when the waiter saw me opening a gift , I received my $T$ on a plate that had Happy Birthday written on it , with a candlevery nice touch , and attentive staff .
dessert
1
Complimentary stuff kept coming , and when the waiter saw me opening a gift , I received my dessert on a plate that had Happy Birthday written on it , with a candlevery nice touch , and attentive $T$ .
staff
1
The $T$ arrived 20 minutes after I called , cold and soggy .
food
-1
If you go for the $T$ , it 's an even greater deal .
pre-theatre menu
1
If you are someone who appreciates simplicity , elegance , and wonderfully presented and tasting $T$ and vegetables regardless of portion size , Kai is your place .
seafood
1
If you are someone who appreciates simplicity , elegance , and wonderfully presented and tasting seafood and $T$ regardless of portion size , Kai is your place .
vegetables
1
If you are someone who appreciates simplicity , elegance , and wonderfully presented and tasting seafood and vegetables regardless of $T$ , Kai is your place .
portion size
-1
The $T$ can not be beat for the quality , quantity , freshness and taste .
prices
1
The prices can not be beat for the $T$ , quantity , freshness and taste .
quality
1
The prices can not be beat for the quality , $T$ , freshness and taste .
quantity
1
The prices can not be beat for the quality , quantity , $T$ and taste .
freshness
1
The prices can not be beat for the quality , quantity , freshness and $T$ .
taste
1
Check it out , it wo n't hurt your $T$ or your wallet .
stomach
1
Check it out , it wo n't hurt your stomach or your $T$ .
wallet
1
Little Tonino 's is just awesome , our favorite delivery place in Kennsington , honestly the best $T$ I have ever had !
Gnochi
1
INCREDIBLY POOR $T$ AN FOOD QUALITY AT EXORBITANT PRICES .
SERVICE
-1
INCREDIBLY POOR SERVICE AN $T$ AT EXORBITANT PRICES .
FOOD QUALITY
-1
INCREDIBLY POOR SERVICE AN FOOD QUALITY AT EXORBITANT $T$ .
PRICES
-1
I have been about 4 times and have always had a great $T$ .
meal
1
I go back in $T$ like three times on average until I ca n't walk anymore .
line
-1
We usually just get some of the $T$ and they are very reasonably priced and very tasty .
dinner specials
1
We usually just get some of the dinner specials and they are very reasonably $T$ and very tasty .
priced
1
Horrible $T$ and Horrible service .
food
-1
Horrible food and Horrible $T$ .
service
-1
The $T$ and cheese plate are plentiful and ca n't wait to try the fondue or table grilling .
wine
1
The wine and $T$ plate are plentiful and ca n't wait to try the fondue or table grilling .
cheese
1
The wine and cheese plate are plentiful and ca n't wait to try the $T$ or table grilling .
fondue
1
The wine and cheese plate are plentiful and ca n't wait to try the fondue or $T$ .
table grilling
1
They treated us well and the $T$ was extremely fresh and well-prepared .
food
1
Their $T$ is basic ly a delcious little green salad with a peanut sauce that is perfect before their sweet basil fried tofu .
exotic salad
1
Their exotic salad is basic ly a delcious little $T$ with a peanut sauce that is perfect before their sweet basil fried tofu .
green salad
1
Their exotic salad is basic ly a delcious little green salad with a peanut sauce that is perfect before their $T$ .
sweet basil fried tofu
1
Their exotic salad is basic ly a delcious little green salad with a $T$ that is perfect before their sweet basil fried tofu .
peanut sauce
1
THE BIG COMPLAINT : NO $T$ AVAILABLE .
TOASTING
-1
Even if the $T$ was n't this good , the garden is a great place to sit outside and relax .
food
1
Even if the food was n't this good , the $T$ is a great place to sit outside and relax .
garden
1
Even if the food was n't this good , the garden is a great $T$ to sit outside and relax .
place
1
Volare virgins or weekly regulars , everyone gets treated the same and you ca n't ask for more than that when the $T$ is this friendly .
service
1
The $T$ came out wrong , the waiter was no where to be found and the wine showed up at the end of the meal .
food
-1
The food came out wrong , the $T$ was no where to be found and the wine showed up at the end of the meal .
waiter
-1
The food came out wrong , the waiter was no where to be found and the $T$ showed up at the end of the meal .
wine
-1
The food came out wrong , the waiter was no where to be found and the wine showed up at the end of the $T$ .
meal
0
The $T$ and steak were seasoned and cooked to perfection , and the lamb sandwhich is great for heartier appetites .
chicken
1
The chicken and $T$ were seasoned and cooked to perfection , and the lamb sandwhich is great for heartier appetites .
steak
1
The chicken and steak were seasoned and cooked to perfection , and the $T$ is great for heartier appetites .
lamb sandwhich
1
We saw them heating up at least one frozen item though I 'm not sure which $T$ it was .
dim sum dish
-1
No you 're going to go back because the $T$ was good .
food
1
The $T$ was great and the service was even better .
food
1
The food was great and the $T$ was even better .
service
1
While this can hardly be called a restaurant , it is possibly the best deal in Manhatten : $ 4 for a plate heaped with $T$ and 2-3 entrees .
rice
1
While this can hardly be called a restaurant , it is possibly the best deal in Manhatten : $ 4 for a plate heaped with rice and 2-3 $T$ .
entrees
1
$T$ was pleasant though the hall was rather noisy - the restaurant was full and we had to raise our voices to be able to maintain a conversation .
Traditional French decour
1
Traditional French decour was pleasant though the $T$ was rather noisy - the restaurant was full and we had to raise our voices to be able to maintain a conversation .
hall
-1
The $T$ is fresh and each piece is sliced to perfection and seasoned by the sushi chef -LRB- usually with a little fresh wasabi and soy sauce but also sometimes with some sea salt -RRB- .
fish
1
The fish is fresh and each piece is sliced to perfection and seasoned by the $T$ -LRB- usually with a little fresh wasabi and soy sauce but also sometimes with some sea salt -RRB- .
sushi chef
1
The fish is fresh and each piece is sliced to perfection and seasoned by the sushi chef -LRB- usually with a little fresh $T$ and soy sauce but also sometimes with some sea salt -RRB- .
wasabi
1
The fish is fresh and each piece is sliced to perfection and seasoned by the sushi chef -LRB- usually with a little fresh wasabi and $T$ but also sometimes with some sea salt -RRB- .
soy sauce
1
The fish is fresh and each piece is sliced to perfection and seasoned by the sushi chef -LRB- usually with a little fresh wasabi and soy sauce but also sometimes with some $T$ -RRB- .
sea salt
1
Consequently , their $T$ fell apart in their hands and made such a mess that they did ` nt feel like finishing them .
burgers
-1
My son and his girlfriend both wanted $T$ and they were huge !
cheeseburgers
1
I really recommend the very simple $T$ .
Unda (Egg) rolls
1
Very good $T$ .
wine choices
1
This is the only Thai place I go too in NYC , it 's wonderful , and live relaxed $T$ on certain nights .
Jazz
1
We were seated and ignored by $T$ .
waitstaff
-1
If you are in a big group , this place is perfect because it recomends sharing - they have $T$ on most tables - even families can feel comfortable here .
lazy susans
1
If you are in a big group , this place is perfect because it recomends sharing - they have lazy susans on most $T$ - even families can feel comfortable here .
tables
1
They showed up 15 minutes after the $T$ melt .
tuna
1
Tasty $T$ , pork loin , the works .
steak
1
Tasty steak , $T$ , the works .
pork loin
1
I went with 5 friends and we lingered at the $T$ for a bit and did n't feel rushed at all even though there was a wait .
table
0
I went with 5 friends and we lingered at the table for a bit and did n't feel rushed at all even though there was a $T$ .
wait
-1
I 'd highly recommend it for a special occasion -- it provides and intimate $T$ and nice service .
setting
1
I 'd highly recommend it for a special occasion -- it provides and intimate setting and nice $T$ .
service
1
The $T$ was great , also .
burger
1
they did give a 15 % $T$ at the end , was n't enough , as they knew the service was horrible .
discount
-1
they did give a 15 % discount at the end , was n't enough , as they knew the $T$ was horrible .
service
-1
Just because it 's cheap does NOT mean the $T$ are small or the food is nasty , IT IS GREAT !
portions
1
Just because it 's cheap does NOT mean the portions are small or the $T$ is nasty , IT IS GREAT !
food
1
The $T$ was great .
pizza
1
I had never had $T$ before but I thought it was innovative and tasty -LRB- could 've used a bit more salt -RRB- .
Edamame pureed
1
however , it 's the $T$ that leaves a bad taste in my mouth .
service
-1
When we notified him that he did n't mention the $T$ , he did n't apologize but let us know that we made a very good decision regardless .
specials
0
The $T$ was extremely reasonable for the appetizers and food we ate .
price
1
The price was extremely reasonable for the $T$ and food we ate .
appetizers
1
The price was extremely reasonable for the appetizers and $T$ we ate .
food
1
Do n't dine at Tamarind for the $T$ , they are simply not up to par with the non-veg selections .
vegetarian dishes
-1
Do n't dine at Tamarind for the vegetarian dishes , they are simply not up to par with the $T$ .
non-veg selections
1
Kenny the $T$ is always there and he treats my family like we are part of his family .
owner
1
They need a kick out of it but until then the $T$ is pretty good and the place is consistent .
sushi
1
They need a kick out of it but until then the sushi is pretty good and the $T$ is consistent .
place
1
I 've had to wait only a few times during $T$ but this place is definitely worth the wait .
lunch
0
I 've had to wait only a few times during lunch but this place is definitely worth the $T$ .
wait
1
All in all the $T$ was above average and I would return to see how they operate with four or less dinners .
food
1
All in all the food was above average and I would return to see how they operate with four or less $T$ .
dinners
0
Delicious $T$ , excellent service , and a pretty atmosphere make this a great choice for dinner and the $ 5.99 lunch buffet makes it an even better choice for lunch !
food
1
Delicious food , excellent $T$ , and a pretty atmosphere make this a great choice for dinner and the $ 5.99 lunch buffet makes it an even better choice for lunch !
service
1
Delicious food , excellent service , and a pretty $T$ make this a great choice for dinner and the $ 5.99 lunch buffet makes it an even better choice for lunch !
atmosphere
1
Delicious food , excellent service , and a pretty atmosphere make this a great choice for dinner and the $ 5.99 $T$ makes it an even better choice for lunch !
lunch buffet
1
Delicious food , excellent service , and a pretty atmosphere make this a great choice for $T$ and the $ 5.99 lunch buffet makes it an even better choice for lunch !
dinner
1
Delicious food , excellent service , and a pretty atmosphere make this a great choice for dinner and the $ 5.99 lunch buffet makes it an even better choice for $T$ !
lunch
1
For $T$ , I recommend the shrimp fritters and dumplings .
appetizers
0
For appetizers , I recommend the $T$ and dumplings .
shrimp fritters
1
For appetizers , I recommend the shrimp fritters and $T$ .
dumplings
1
Such nice $T$ working here - but I have to review the food .
people
1
Such nice people working here - but I have to review the $T$ .
food
0
The restaurant is dark and not very attractive and then you have $T$ shining on you putting you in the worst light possible , reaching for sunglasses .
spot lights
-1
Try the $T$ -- ginger lemonade with vodka -LRB- also available without vodka . -RRB-
Times Square cocktail
1
Try the Times Square cocktail -- $T$ -LRB- also available without vodka . -RRB-
ginger lemonade with vodka
1
$T$ - Better than Patsy 's !
Veal Parmigana
1
Great $T$ , great food .
wine
1
Great wine , great $T$ .
food
1
The $T$ was mediocre , and the lack of air conditioning made for a less than comfortable meal .
service
0
The service was mediocre , and the lack of $T$ made for a less than comfortable meal .
air conditioning
-1
The service was mediocre , and the lack of air conditioning made for a less than comfortable $T$ .
meal
-1
The $T$ and staff always surprise me with the new heights they are taken to .
food
1
The food and $T$ always surprise me with the new heights they are taken to .
staff
1
Went to Ottimo and was expecting outstanding $T$ -LRB- as I love La Pizza Fresca -RRB- .
pizza
0
honestly the worst $T$ my husband and i had in our entire lives .
sushi
-1
However , if you want great $T$ at a great price and do n't mind the decor , you ca n't beat this place .
food
1
However , if you want great food at a great $T$ and do n't mind the decor , you ca n't beat this place .
price
1
However , if you want great food at a great price and do n't mind the $T$ , you ca n't beat this place .
decor
-1
What makes this restaurant special are the authentic $T$ and being the only one in NYC that offers authentic chongqing hotpot .
sichuan cooking
1
What makes this restaurant special are the authentic sichuan cooking and being the only one in NYC that offers authentic $T$ .
chongqing hotpot
1
Our tiny $T$ for two -LRB- dinner plates hung over edge -RRB- was right in the middle of one of the lanes of waiter traffic .
table
-1
Our tiny table for two -LRB- dinner plates hung over edge -RRB- was right in the middle of one of the lanes of $T$ .
waiter traffic
-1
Our tiny table for two -LRB- $T$ hung over edge -RRB- was right in the middle of one of the lanes of waiter traffic .
dinner plates
-1
Sake collection was excellent -LRB- Try $T$ -RRB- , but pricy .
Nanbu Bijin
1
Interesting other $T$ for a change include chicken in curry sauce and salmon caserole .
dishes
1
Interesting other dishes for a change include $T$ e and salmon caserole .
chicken in curry sauc
1
Interesting other dishes for a change include chicken in curry sauce and $T$ .
salmon caserole
1
One of my favorites though was the $T$ , a cold lobster salad that was magnificent .
Angry Lobster
1
One of my favorites though was the Angry Lobster , a $T$ that was magnificent .
cold lobster salad
1
Ask for Usha , the nicest $T$ in manhattan .
bartender
1
The $T$ is outstanding and my crab-cake eggs benedict could not have been better .
service
1
The service is outstanding and my $T$ could not have been better .
crab-cake eggs benedict
1
The place 's $T$ and hidden bathrooms made for a good laugh .
decor
1
The place 's decor and hidden $T$ made for a good laugh .
bathrooms
1
Its $T$ is good and the fact that Hutner College is near and their prices are very reasonable , makes students go back to Suan again and again .
location
1
Its location is good and the fact that Hutner College is near and their $T$ are very reasonable , makes students go back to Suan again and again .
prices
1
A wonderful $T$ !
place
1
$T$ often take up to an hour and the prices are higher than most other pizzerias in the area .
Deliveries
-1
Deliveries often take up to an hour and the $T$ are higher than most other pizzerias in the area .
prices
-1
Kind of a small $T$ but I guess if they are not too busy might be able to fit a group or kids .
place
-1
We also ordered two $T$ thinking they would be pretty good since there is a whole section on the menu devoted to them .
hot dogs
0
We also ordered two hot dogs thinking they would be pretty good since there is a whole section on the $T$ devoted to them .
menu
0
I 've had the $T$ , chicken with black bean sauce , and hunan chicken .
chicken with garlic sauce
0
I 've had the chicken with garlic sauce , $T$ , and hunan chicken .
chicken with black bean sauce
0
I 've had the chicken with garlic sauce , chicken with black bean sauce , and $T$ .
hunan chicken
0
Because of the delicate thin crust , $T$ get soggy in their boxes .
take-out pies
-1
Because of the delicate thin $T$ , take-out pies get soggy in their boxes .
crust
-1
The $T$ had like 6 pieces of beef in it .
dish
0
The dish had like 6 pieces of $T$ in it .
beef
0
We got in line and were served while in line a $T$ .
bannan fritter
0
We got in line and were $T$ while in line a bannan fritter .
served
0
It might have been a little too spicy for my friend , which you can couteract with eat more $T$ and keeping water on hand .
rice
0
It might have been a little too spicy for my friend , which you can couteract with eat more rice and keeping $T$ on hand .
water
0
This $T$ is always very crowded and popular .
place
1
$T$ are somewhere around $ 7 each and the main dishes are between $ 11 and $ 16 .
Appetizers
0
Appetizers are somewhere around $ 7 each and the $T$ are between $ 11 and $ 16 .
main dishes
0
My wife and I went to Orsay for Valentine 's $T$ .
dinner
0
I do n't know about you guys , but when I go somewhere to eat I go for the $T$ not for the atmosphere .
food
0
I do n't know about you guys , but when I go somewhere to eat I go for the food not for the $T$ .
atmosphere
0
A gentleman , maybe the $T$ , came to our table , and without so much as a smile or greeting asked for our order .
manager
-1
A $T$ , maybe the manager , came to our table , and without so much as a smile or greeting asked for our order .
gentleman
-1
A gentleman , maybe the manager , came to our $T$ , and without so much as a smile or greeting asked for our order .
table
0
we were tired and cold when we got to the restaurant , then we sat down to begin ordering $T$ .
appetizers
0
I 've had $T$ both times and the caprese salad appetizer .
pizza
0
I 've had pizza both times and the $T$ .
caprese salad appetizer
0
He was terribly thirsty after the $T$ too .
meal
-1
I was n't there for the $T$ , but Tuesday Night .
Half-Price Saturday Night Special
0
If you like the $T$ and the value you get from some of Chinatown restaurants , this is not the place for you .
food
0
If you like the food and the $T$ you get from some of Chinatown restaurants , this is not the place for you .
value
0
The $T$ changes frequently but the basic dishes are always available .
selection
0
The selection changes frequently but the $T$ are always available .
basic dishes
0
Get the $T$ and a nosh -LRB- pastrami sandwich -RRB- for $ 8 and you 're golden .
soup
1
Get the soup and a $T$ for $ 8 and you 're golden .
nosh (pastrami sandwich)
1
I have to say that if this what makes it easier to get a saet a $T$ - I dont mind .
lunch
0
My family and I ate here last night for our annual $T$ with the family members who would rather spend the holidays with friends out-of-town .
Christmas dinner
0
I grew up on these $T$ .
bagels
1
We were told that they were booked solid and no other $T$ was available .
table
-1
The restaraurant is very small so $T$ are a must .
reservations
0
To my right , the $T$ stood over a busboy and hissed rapido , rapido as he tried to clear and re-set a table for six .
hostess
-1
To my right , the hostess stood over a $T$ and hissed rapido , rapido as he tried to clear and re-set a table for six .
busboy
0
To my right , the hostess stood over a busboy and hissed rapido , rapido as he tried to clear and re-set a $T$ for six .
table
0
After dealing with subpar $T$ all over the Kensington neighborhood - I 've found little toninos .
pizza
-1
then we ordered a $T$ and white tuna sashimi .
dinosaur rolls
0
then we ordered a dinosaur rolls and $T$ .
white tuna sashimi
0
I 'm partial to the $T$ .
Gnocchi
1
they were able to squeeze me in at 6 after i called the night before my anniversary for a friday night $T$ and told me they 'd treat us well for the occasion .
reservation
0
Note that they do not serve $T$ , you must bring your own .
beer
-1
We ate outside at Haru 's Sake $T$ because Haru 's restaurant next door was overflowing .
bar
0
The $T$ was typical short-order , dinner type .
service
0
We shared a $T$ , an order of edamames , and she had the sushi plate while I had the sashimi .
bottle of sake
0
We shared a bottle of sake , an order of $T$ , and she had the sushi plate while I had the sashimi .
edamames
0
We shared a bottle of sake , an order of edamames , and she had the $T$ e while I had the sashimi .
sushi plat
0
We shared a bottle of sake , an order of edamames , and she had the sushi plate while I had the $T$ .
sashimi
0
I ca n't believe people complain about no $T$ ?
cheese sticks
0
From the $T$ we ate , the dim sum and other variety of foods , it was impossible to criticize the food .
appetizers
1
From the appetizers we ate , the $T$ and other variety of foods , it was impossible to criticize the food .
dim sum
1
From the appetizers we ate , the dim sum and other variety of $T$ , it was impossible to criticize the food .
foods
1
From the appetizers we ate , the dim sum and other variety of foods , it was impossible to criticize the $T$ .
food
1
Each $T$ has a pot of boiling water sunken into its surface , and you get platters of thin sliced meats , various vegetables , and rice and glass noodles .
table
0
Each table has a $T$ sunken into its surface , and you get platters of thin sliced meats , various vegetables , and rice and glass noodles .
pot of boiling water
0
Each table has a pot of boiling water sunken into its surface , and you get platters of thin sliced $T$ , various vegetables , and rice and glass noodles .
meats
0
Each table has a pot of boiling water sunken into its surface , and you get platters of thin sliced meats , various $T$ , and rice and glass noodles .
vegetables
0
Each table has a pot of boiling water sunken into its surface , and you get platters of thin sliced meats , various vegetables , and $T$ and glass noodles .
rice
0
Each table has a pot of boiling water sunken into its surface , and you get platters of thin sliced meats , various vegetables , and rice and $T$ .
glass noodles
0
