# Supplementary material for: Performance analysis of aspect-level sentiment classification task based on different deep learning models
Source: PeerJ Comput Sci. 2023 Oct 9;9:e1578. doi: 10.7717/peerj-cs.1578 (PMC10588683; doi:10.7717/peerj-cs.1578)
Supplement: Supplemental Information 1 [file peerj-cs-09-1578-s001.zip › ABSA-PyTorch-master/dependency_graph.py]

# -*- coding: utf-8 -*-

import numpy as np
import spacy
import pickle
import argparse


from spacy.tokens import Doc

class WhitespaceTokenizer(object):
    def __init__(self, vocab):
        self.vocab = vocab

    def __call__(self, text):
        words = text.split()
        # All tokens 'own' a subsequent space character in this tokenizer
        spaces = [True] * len(words)
        return Doc(self.vocab, words=words, spaces=spaces)

nlp = spacy.load('en_core_web_sm')
nlp.tokenizer = WhitespaceTokenizer(nlp.vocab)

def dependency_adj_matrix(text):
    # https://spacy.io/docs/usage/processing-text
    tokens = nlp(text)
    words = text.split()
    matrix = np.zeros((len(words), len(words))).astype('float32')
    assert len(words) == len(list(tokens))

    for token in tokens:
        matrix[token.i][token.i] = 1
        for child in token.children:
            matrix[token.i][child.i] = 1
            matrix[child.i][token.i] = 1

    return matrix

def process(filename):
    fin = open(filename, 'r', encoding='utf-8', newline='\n', errors='ignore')
    lines = fin.readlines()
    fin.close()
    idx2graph = {}
    fout = open(filename+'.graph', 'wb')
    for i in range(0, len(lines), 3):
        text_left, _, text_right = [s.strip() for s in lines[i].partition("$T$")]
        aspect = lines[i + 1].strip()
        adj_matrix = dependency_adj_matrix(text_left+' '+aspect+' '+text_right)
        idx2graph[i] = adj_matrix
    pickle.dump(idx2graph, fout)        
    fout.close() 

if __name__ == '__main__':
    parser = argparse.ArgumentParser()
    parser.add_argument('--dataset', default=None, type=str, help='path to dataset')
    opt = parser.parse_args()
    process(opt.dataset)

    # process('./datasets/acl-14-short-data/train.raw')
    # process('./datasets/acl-14-short-data/test.raw')
    # process('./datasets/semeval14/Restaurants_Train.xml.seg')
    # process('./datasets/semeval14/Restaurants_Test_Gold.xml.seg')
    # process('./datasets/semeval14/Laptops_Train.xml.seg')
    # process('./datasets/semeval14/Laptops_Test_Gold.xml.seg')
