# Supplementary material for: Performance analysis of aspect-level sentiment classification task based on different deep learning models
Source: PeerJ Comput Sci. 2023 Oct 9;9:e1578. doi: 10.7717/peerj-cs.1578 (PMC10588683; doi:10.7717/peerj-cs.1578)
Supplement: Supplemental Information 1 [file peerj-cs-09-1578-s001.zip › ABSA-PyTorch-master/layers/__init__.py]

# -*- coding: utf-8 -*-
# file: __init__.py
# author: songyouwei <youwei0314@gmail.com>
# Copyright (C) 2018. All Rights Reserved.
