# Supplementary material for: Performance analysis of aspect-level sentiment classification task based on different deep learning models
Source: PeerJ Comput Sci. 2023 Oct 9;9:e1578. doi: 10.7717/peerj-cs.1578 (PMC10588683; doi:10.7717/peerj-cs.1578)
Supplement: Supplemental Information 1 [file peerj-cs-09-1578-s001.zip › ABSA-PyTorch-master/layers/dynamic_rnn.py]

# -*- coding: utf-8 -*-
# file: dynamic_rnn.py
# author: songyouwei <youwei0314@gmail.com>
# Copyright (C) 2018. All Rights Reserved.


import torch
import torch.nn as nn
import numpy as np

class DynamicLSTM(nn.Module):
    def __init__(self, input_size, hidden_size, num_layers=1, bias=True, batch_first=True, dropout=0,
                 bidirectional=False, only_use_last_hidden_state=False, rnn_type = 'LSTM'):
        """
        LSTM which can hold variable length sequence, use like TensorFlow's RNN(input, length...).

        :param input_size:The number of expected features in the input x
        :param hidden_size:The number of features in the hidden state h
        :param num_layers:Number of recurrent layers.
        :param bias:If False, then the layer does not use bias weights b_ih and b_hh. Default: True
        :param batch_first:If True, then the input and output tensors are provided as (batch, seq, feature)
        :param dropout:If non-zero, introduces a dropout layer on the outputs of each RNN layer except the last layer
        :param bidirectional:If True, becomes a bidirectional RNN. Default: False
        :param rnn_type: {LSTM, GRU, RNN}
        """
        super(DynamicLSTM, self).__init__()
        self.input_size = input_size
        self.hidden_size = hidden_size
        self.num_layers = num_layers
        self.bias = bias
        self.batch_first = batch_first
        self.dropout = dropout
        self.bidirectional = bidirectional
        self.only_use_last_hidden_state = only_use_last_hidden_state
        self.rnn_type = rnn_type
        
        if self.rnn_type == 'LSTM': 
            self.RNN = nn.LSTM(
                input_size=input_size, hidden_size=hidden_size, num_layers=num_layers,
                bias=bias, batch_first=batch_first, dropout=dropout, bidirectional=bidirectional)  
        elif self.rnn_type == 'GRU':
            self.RNN = nn.GRU(
                input_size=input_size, hidden_size=hidden_size, num_layers=num_layers,
                bias=bias, batch_first=batch_first, dropout=dropout, bidirectional=bidirectional)
        elif self.rnn_type == 'RNN':
            self.RNN = nn.RNN(
                input_size=input_size, hidden_size=hidden_size, num_layers=num_layers,
                bias=bias, batch_first=batch_first, dropout=dropout, bidirectional=bidirectional)
        

    def forward(self, x, x_len):
        """
        sequence -> sort -> pad and pack ->process using RNN -> unpack ->unsort

        :param x: sequence embedding vectors
        :param x_len: numpy/tensor list
        :return:
        """
        """sort"""
        x_sort_idx = torch.sort(-x_len)[1].long()
        x_unsort_idx = torch.sort(x_sort_idx)[1].long()
        x_len = x_len[x_sort_idx]
        x = x[x_sort_idx]
        """pack"""
        x_emb_p = torch.nn.utils.rnn.pack_padded_sequence(x, x_len, batch_first=self.batch_first)
        
        # process using the selected RNN
        if self.rnn_type == 'LSTM': 
            out_pack, (ht, ct) = self.RNN(x_emb_p, None)
        else: 
            out_pack, ht = self.RNN(x_emb_p, None)
            ct = None
        """unsort: h"""
        ht = torch.transpose(ht, 0, 1)[
            x_unsort_idx]  # (num_layers * num_directions, batch, hidden_size) -> (batch, ...)
        ht = torch.transpose(ht, 0, 1)

        if self.only_use_last_hidden_state:
            return ht
        else:
            """unpack: out"""
            out = torch.nn.utils.rnn.pad_packed_sequence(out_pack, batch_first=self.batch_first)  # (sequence, lengths)
            out = out[0]  #
            out = out[x_unsort_idx]
            """unsort: out c"""
            if self.rnn_type =='LSTM':
                ct = torch.transpose(ct, 0, 1)[
                    x_unsort_idx]  # (num_layers * num_directions, batch, hidden_size) -> (batch, ...)
                ct = torch.transpose(ct, 0, 1)

            return out, (ht, ct)
