# Supplementary material for: Performance analysis of aspect-level sentiment classification task based on different deep learning models
Source: PeerJ Comput Sci. 2023 Oct 9;9:e1578. doi: 10.7717/peerj-cs.1578 (PMC10588683; doi:10.7717/peerj-cs.1578)
Supplement: Supplemental Information 1 [file peerj-cs-09-1578-s001.zip › ABSA-PyTorch-master/layers/point_wise_feed_forward.py]

# -*- coding: utf-8 -*-
# file: point_wise_feed_forward.py
# author: songyouwei <youwei0314@gmail.com>
# Copyright (C) 2018. All Rights Reserved.

import torch.nn as nn


class PositionwiseFeedForward(nn.Module):
    ''' A two-feed-forward-layer module '''
    def __init__(self, d_hid, d_inner_hid=None, dropout=0):
        super(PositionwiseFeedForward, self).__init__()
        if d_inner_hid is None:
            d_inner_hid = d_hid
        self.w_1 = nn.Conv1d(d_hid, d_inner_hid, 1)  # position-wise
        self.w_2 = nn.Conv1d(d_inner_hid, d_hid, 1)  # position-wise
        self.dropout = nn.Dropout(dropout)
        self.relu = nn.ReLU()

    def forward(self, x):
        output = self.relu(self.w_1(x.transpose(1, 2)))
        output = self.w_2(output).transpose(2, 1)
        output = self.dropout(output)
        return output
