# Supplementary material for: Performance analysis of aspect-level sentiment classification task based on different deep learning models
Source: PeerJ Comput Sci. 2023 Oct 9;9:e1578. doi: 10.7717/peerj-cs.1578 (PMC10588683; doi:10.7717/peerj-cs.1578)
Supplement: Supplemental Information 1 [file peerj-cs-09-1578-s001.zip › ABSA-PyTorch-master/layers/squeeze_embedding.py]

# -*- coding: utf-8 -*-
# file: squeeze_embedding.py
# author: songyouwei <youwei0314@gmail.com>
# Copyright (C) 2018. All Rights Reserved.


import torch
import torch.nn as nn
import numpy as np

class SqueezeEmbedding(nn.Module):
    """
    Squeeze sequence embedding length to the longest one in the batch
    """
    def __init__(self, batch_first=True):
        super(SqueezeEmbedding, self).__init__()
        self.batch_first = batch_first

    def forward(self, x, x_len):
        """
        sequence -> sort -> pad and pack -> unpack ->unsort
        :param x: sequence embedding vectors
        :param x_len: numpy/tensor list
        :return:
        """
        """sort"""
        x_sort_idx = torch.sort(-x_len)[1].long()
        x_unsort_idx = torch.sort(x_sort_idx)[1].long()
        x_len = x_len[x_sort_idx]
        x = x[x_sort_idx]
        """pack"""
        x_emb_p = torch.nn.utils.rnn.pack_padded_sequence(x, x_len.cpu(), batch_first=self.batch_first)
        """unpack: out"""
        out = torch.nn.utils.rnn.pad_packed_sequence(x_emb_p, batch_first=self.batch_first)  # (sequence, lengths)
        out = out[0]  #
        """unsort"""
        out = out[x_unsort_idx]
        return out
