# Supplementary material for: Performance analysis of aspect-level sentiment classification task based on different deep learning models
Source: PeerJ Comput Sci. 2023 Oct 9;9:e1578. doi: 10.7717/peerj-cs.1578 (PMC10588683; doi:10.7717/peerj-cs.1578)
Supplement: Supplemental Information 1 [file peerj-cs-09-1578-s001.zip › ABSA-PyTorch-master/models/__init__.py]

# -*- coding: utf-8 -*-
# file: __init__.py
# author: songyouwei <youwei0314@gmail.com>
# Copyright (C) 2018. All Rights Reserved.

from models.lstm import LSTM
from models.ian import IAN
from models.memnet import MemNet
from models.ram import RAM
from models.td_lstm import TD_LSTM
from models.tc_lstm import TC_LSTM
from models.cabasc import Cabasc
from models.atae_lstm import ATAE_LSTM
from models.tnet_lf import TNet_LF
from models.aoa import AOA
from models.mgan import MGAN
from models.lcf_bert import LCF_BERT
from models.asgcn import ASGCN
