# Supplementary material for: Performance analysis of aspect-level sentiment classification task based on different deep learning models
Source: PeerJ Comput Sci. 2023 Oct 9;9:e1578. doi: 10.7717/peerj-cs.1578 (PMC10588683; doi:10.7717/peerj-cs.1578)
Supplement: Supplemental Information 1 [file peerj-cs-09-1578-s001.zip › ABSA-PyTorch-master/models/bert_spc.py]

# -*- coding: utf-8 -*-
# file: BERT_SPC.py
# author: songyouwei <youwei0314@gmail.com>
# Copyright (C) 2019. All Rights Reserved.
import torch
import torch.nn as nn


class BERT_SPC(nn.Module):
    def __init__(self, bert, opt):
        super(BERT_SPC, self).__init__()
        self.bert = bert
        self.dropout = nn.Dropout(opt.dropout)
        self.dense = nn.Linear(opt.bert_dim, opt.polarities_dim)

    def forward(self, inputs):
        text_bert_indices, bert_segments_ids = inputs[0], inputs[1]
        _, pooled_output = self.bert(text_bert_indices, token_type_ids=bert_segments_ids)
        pooled_output = self.dropout(pooled_output)
        logits = self.dense(pooled_output)
        return logits
