# Supplementary material for: Performance analysis of aspect-level sentiment classification task based on different deep learning models
Source: PeerJ Comput Sci. 2023 Oct 9;9:e1578. doi: 10.7717/peerj-cs.1578 (PMC10588683; doi:10.7717/peerj-cs.1578)
Supplement: Supplemental Information 1 [file peerj-cs-09-1578-s001.zip › ABSA-PyTorch-master/models/lstm.py]

# -*- coding: utf-8 -*-
# file: lstm.py
# author: songyouwei <youwei0314@gmail.com>
# Copyright (C) 2018. All Rights Reserved.

from layers.dynamic_rnn import DynamicLSTM
import torch
import torch.nn as nn


class LSTM(nn.Module):
    def __init__(self, embedding_matrix, opt):
        super(LSTM, self).__init__()
        self.embed = nn.Embedding.from_pretrained(torch.tensor(embedding_matrix, dtype=torch.float))
        self.lstm = DynamicLSTM(opt.embed_dim, opt.hidden_dim, num_layers=1, batch_first=True)
        self.dense = nn.Linear(opt.hidden_dim, opt.polarities_dim)

    def forward(self, inputs):
        text_raw_indices = inputs[0]
        x = self.embed(text_raw_indices)
        x_len = torch.sum(text_raw_indices != 0, dim=-1)
        _, (h_n, _) = self.lstm(x, x_len)
        out = self.dense(h_n[0])
        return out
