# Supplementary material for: Performance analysis of aspect-level sentiment classification task based on different deep learning models
Source: PeerJ Comput Sci. 2023 Oct 9;9:e1578. doi: 10.7717/peerj-cs.1578 (PMC10588683; doi:10.7717/peerj-cs.1578)
Supplement: Supplemental Information 1 [file peerj-cs-09-1578-s001.zip › ABSA-PyTorch-master/models/ram.py]

# -*- coding: utf-8 -*-
# file: ram.py
# author: songyouwei <youwei0314@gmail.com>
# Copyright (C) 2018. All Rights Reserved.

from layers.dynamic_rnn import DynamicLSTM
import torch
import torch.nn as nn
import torch.nn.functional as F

class RAM(nn.Module):
    def locationed_memory(self, memory, memory_len, left_len, aspect_len):
        batch_size = memory.shape[0]
        seq_len = memory.shape[1]
        memory_len = memory_len.cpu().numpy()
        left_len = left_len.cpu().numpy()
        aspect_len = aspect_len.cpu().numpy()
        weight = [[] for i in range(batch_size)]
        u = [[] for i in range(batch_size)]
        for i in range(batch_size):
            for idx in range(left_len[i]):
                weight[i].append(1-(left_len[i]-idx)/memory_len[i])
                u[i].append(idx - left_len[i])
            for idx in range(left_len[i], left_len[i]+aspect_len[i]):
                weight[i].append(1)
                u[i].append(0)
            for idx in range(left_len[i]+aspect_len[i], memory_len[i]):
                weight[i].append(1-(idx-left_len[i]-aspect_len[i]+1)/memory_len[i])
                u[i].append(idx-left_len[i]-aspect_len[i]+1)
            for idx in range(memory_len[i], seq_len):
                weight[i].append(1)
                u[i].append(0)
        u = torch.tensor(u, dtype=memory.dtype).to(self.opt.device).unsqueeze(2)
        weight = torch.tensor(weight).to(self.opt.device).unsqueeze(2)
        v = memory*weight
        memory = torch.cat([v, u], dim=2)
        return memory

    def __init__(self, embedding_matrix, opt):
        super(RAM, self).__init__()
        self.opt = opt
        self.embed = nn.Embedding.from_pretrained(torch.tensor(embedding_matrix, dtype=torch.float))
        self.bi_lstm_context = DynamicLSTM(opt.embed_dim, opt.hidden_dim, num_layers=1, batch_first=True, bidirectional=True)
        self.att_linear = nn.Linear(opt.hidden_dim*2 + 1 + opt.embed_dim*2, 1)
        self.gru_cell = nn.GRUCell(opt.hidden_dim*2 + 1, opt.embed_dim)
        self.dense = nn.Linear(opt.embed_dim, opt.polarities_dim)

    def forward(self, inputs):
        text_raw_indices, aspect_indices, text_left_indices = inputs[0], inputs[1], inputs[2]
        left_len = torch.sum(text_left_indices != 0, dim=-1)
        memory_len = torch.sum(text_raw_indices != 0, dim=-1)
        aspect_len = torch.sum(aspect_indices != 0, dim=-1)
        nonzeros_aspect = aspect_len.float()

        memory = self.embed(text_raw_indices)
        memory, (_, _) = self.bi_lstm_context(memory, memory_len)
        memory = self.locationed_memory(memory, memory_len, left_len, aspect_len)
        
        aspect = self.embed(aspect_indices)
        aspect = torch.sum(aspect, dim=1)
        aspect = torch.div(aspect, nonzeros_aspect.unsqueeze(-1))
        et = torch.zeros_like(aspect).to(self.opt.device)

        batch_size = memory.size(0)
        seq_len = memory.size(1)
        for _ in range(self.opt.hops):
            g = self.att_linear(torch.cat([memory, 
                torch.zeros(batch_size, seq_len, self.opt.embed_dim).to(self.opt.device) + et.unsqueeze(1), 
                torch.zeros(batch_size, seq_len, self.opt.embed_dim).to(self.opt.device) + aspect.unsqueeze(1)], 
                dim=-1))
            alpha = F.softmax(g, dim=1)
            i = torch.bmm(alpha.transpose(1, 2), memory).squeeze(1)  
            et = self.gru_cell(i, et)
        out = self.dense(et)
        return out
