# Supplementary material for: Performance analysis of aspect-level sentiment classification task based on different deep learning models
Source: PeerJ Comput Sci. 2023 Oct 9;9:e1578. doi: 10.7717/peerj-cs.1578 (PMC10588683; doi:10.7717/peerj-cs.1578)
Supplement: Supplemental Information 1 [file peerj-cs-09-1578-s001.zip › ABSA-PyTorch-master/models/tnet_lf.py]

import torch
import torch.nn as nn

import torch.nn.functional as F
import numpy
from layers.dynamic_rnn import DynamicLSTM


class Absolute_Position_Embedding(nn.Module):
    def __init__(self, opt, size=None, mode='sum'):
        self.opt = opt
        self.size = size  # 必须为偶数
        self.mode = mode
        super(Absolute_Position_Embedding, self).__init__()

    def forward(self, x, pos_inx):
        if (self.size is None) or (self.mode == 'sum'):
            self.size = int(x.size(-1))
        batch_size, seq_len = x.size()[0], x.size()[1]
        weight = self.weight_matrix(pos_inx, batch_size, seq_len).to(self.opt.device)
        x = weight.unsqueeze(2) * x
        return x


    def weight_matrix(self, pos_inx, batch_size, seq_len):
        pos_inx = pos_inx.cpu().numpy()
        weight = [[] for i in range(batch_size)]
        for i in range(batch_size):
            for j in range(pos_inx[i][1]):
                relative_pos = pos_inx[i][1] - j
                weight[i].append(1 - relative_pos / 40)
            for j in range(pos_inx[i][1], seq_len):
                relative_pos = j - pos_inx[i][0]
                weight[i].append(1 - relative_pos / 40)
        weight = torch.tensor(weight)
        return weight

class TNet_LF(nn.Module):
    def __init__(self, embedding_matrix, opt):
        super(TNet_LF, self).__init__()
        print("this is TNet_LF model")
        self.embed = nn.Embedding.from_pretrained(torch.tensor(embedding_matrix, dtype=torch.float))
        self.position = Absolute_Position_Embedding(opt)
        self.opt = opt
        D = opt.embed_dim  # 模型词向量维度
        C = opt.polarities_dim  # 分类数目
        L = opt.max_seq_len
        HD = opt.hidden_dim
        self.lstm1 = DynamicLSTM(opt.embed_dim, opt.hidden_dim, num_layers=1, batch_first=True, bidirectional=True)
        self.lstm2 = DynamicLSTM(opt.embed_dim, opt.hidden_dim, num_layers=1, batch_first=True, bidirectional=True)
        self.convs3 = nn.Conv1d(2 * HD, 50, 3, padding=1)
        self.fc1 = nn.Linear(4 * HD, 2 * HD)
        self.fc = nn.Linear(50, C)

    def forward(self, inputs):
        text_raw_indices, aspect_indices, aspect_in_text = inputs[0], inputs[1], inputs[2]
        feature_len = torch.sum(text_raw_indices != 0, dim=-1)
        aspect_len = torch.sum(aspect_indices != 0, dim=-1)
        feature = self.embed(text_raw_indices)
        aspect = self.embed(aspect_indices)
        v, (_, _) = self.lstm1(feature, feature_len)
        e, (_, _) = self.lstm2(aspect, aspect_len)
        v = v.transpose(1, 2)
        e = e.transpose(1, 2)
        for i in range(2):
            a = torch.bmm(e.transpose(1, 2), v)
            a = F.softmax(a, 1)  # (aspect_len,context_len)
            aspect_mid = torch.bmm(e, a)
            aspect_mid = torch.cat((aspect_mid, v), dim=1).transpose(1, 2)
            aspect_mid = F.relu(self.fc1(aspect_mid).transpose(1, 2))
            v = aspect_mid + v
            v = self.position(v.transpose(1, 2), aspect_in_text).transpose(1, 2)
        z = F.relu(self.convs3(v))  # [(N,Co,L), ...]*len(Ks)
        z = F.max_pool1d(z, z.size(2)).squeeze(2)
        out = self.fc(z)
        return out
