# Supplementary material for: Performance analysis of aspect-level sentiment classification task based on different deep learning models
Source: PeerJ Comput Sci. 2023 Oct 9;9:e1578. doi: 10.7717/peerj-cs.1578 (PMC10588683; doi:10.7717/peerj-cs.1578)
Supplement: Supplemental Information 1 [file peerj-cs-09-1578-s001.zip › ABSA-PyTorch-master/requirements_rtx30.txt]

numpy==1.20.1
torch==1.7.1+cu110
--find-links https://download.pytorch.org/whl/torch_stable.html
transformers==3.5.1
sklearn
